# Supplementary material for: Single-cell transcriptomic analysis identifies the conversion of zebrafish Etv2-deficient vascular progenitors into skeletal muscle
Source: Nat Commun. 2020 Jun 3;11:2796. doi: 10.1038/s41467-020-16515-y (PMC7271194; doi:10.1038/s41467-020-16515-y)
Supplement: Supplementary file 8 — Supplementary Data 1 [file 41467_2020_16515_MOESM8_ESM.xlsx]

## Sheet: Card
Supplementary Data 1. Expression of marker genes in different cell populations identified by droplet (Chromium) scRNA-seq analysis of etv2^ci32Gt; UAS:GFP embryos.
Gene	p_val	avg_logFC	pct.1	pct.2	p_val_adj
smtnl1	5.5597e-228	2.86224	0.75	0.022	8.78322e-224
cmlc1	8.58727e-155	2.71698	0.405	0.006	1.35662e-150
myl7	1.21233e-280	2.53781	0.655	0.007	1.91523e-276
tnni1b	0	2.47994	0.798	0.007	0
tnnt2a	2.93571e-121	2.2838	0.762	0.064	4.63783e-117
hand2	9.44508e-185	2.14258	0.786	0.036	1.49213e-180
rbm24a	1.40237e-47	1.91985	0.56	0.097	2.21546e-43
ttn.2	1.17242e-84	1.84738	0.524	0.041	1.85219e-80
podxl	5.38626e-54	1.8428	0.702	0.148	8.50921e-50
tnnc1a	4.69027e-197	1.8049	0.381	0.001	7.4097e-193
fhl2a	1.26841e-121	1.77075	0.321	0.005	2.00384e-117
vmhc	2.18894e-133	1.57594	0.286	0.002	3.45809e-129
atp2a2a	1.60272e-133	1.55375	0.369	0.007	2.53198e-129
flncb	1.62387e-91	1.42719	0.429	0.022	2.56539e-87
tdgf1	2.74756e-157	1.36502	0.524	0.015	4.3406e-153
mef2cb	9.63954e-17	1.32895	0.536	0.236	1.52285e-12
slc9a3r1a	3.01322e-60	1.31873	0.619	0.092	4.76029e-56
si:ch211-131k2.3	1.71801e-87	1.28929	0.536	0.041	2.71411e-83
tjp1b	1.82112e-40	1.27839	0.619	0.144	2.87701e-36
rbpms2b	2.58652e-25	1.26807	0.31	0.049	4.08619e-21
cd9a	6.89604e-30	1.22482	0.536	0.133	1.08944e-25
alcama	2.44882e-31	1.2178	0.512	0.117	3.86865e-27
btg1	2.77839e-21	1.19121	0.821	0.544	4.3893e-17
ednraa	2.31153e-17	1.14226	0.357	0.096	3.65176e-13
astn1	1.72198e-28	1.11853	0.357	0.058	2.72038e-24
tnfaip6	4.55083e-82	1.11019	0.417	0.024	7.1894e-78
pcdh10a	2.31053e-100	1.09802	0.429	0.019	3.65018e-96
gata5	1.2077e-54	1.09508	0.548	0.074	1.90793e-50
si:dkey-12j5.1	1.21446e-07	1.07342	0.417	0.223	0.00191861
nkx2.5	2.62738e-94	1.03899	0.369	0.014	4.15074e-90
alcamb	8.0037e-16	1.03214	0.417	0.143	1.26442e-11
casz1	4.69119e-102	1.02088	0.381	0.013	7.41114e-98
sepw1	7.15596e-19	0.996069	0.869	0.678	1.1305e-14
ociad2	1.14897e-147	0.993118	0.5	0.014	1.81514e-143
hapln1a	4.14079e-61	0.987263	0.262	0.011	6.54162e-57
gdf3	2.25519e-126	0.979889	0.452	0.014	3.56274e-122
si:ch211-57h10.1	1.27382e-35	0.935298	0.262	0.024	2.01238e-31
actc1a	9.34571e-66	0.928518	0.298	0.014	1.47644e-61
nos1apa	5.37394e-31	0.918144	0.452	0.09	8.48976e-27
bambib	7.61325e-23	0.908589	0.452	0.121	1.20274e-18
ttn.1	9.33011e-70	0.887763	0.321	0.016	1.47397e-65
nkx2.7	8.36629e-25	0.879488	0.31	0.048	1.32171e-20
fn1a	2.04503e-21	0.848212	0.643	0.232	3.23073e-17
lama5	1.17561e-43	0.847542	0.333	0.033	1.85724e-39
gata6	8.75465e-106	0.839921	0.357	0.01	1.38306e-101
agrn	1.12027e-19	0.836872	0.452	0.134	1.7698e-15
bmp4	1.33719e-37	0.821567	0.298	0.03	2.11249e-33
bambia	8.01462e-09	0.810065	0.488	0.283	0.000126615
vox	7.28735e-15	0.809214	0.286	0.068	1.15125e-10
ablim1b	7.63206e-18	0.808662	0.262	0.051	1.20571e-13
bmp16	3.97683e-18	0.800966	0.286	0.058	6.2826e-14
thbs3b	1.14884e-23	0.784692	0.357	0.069	1.81494e-19
cst14a.2	1.10209e-15	0.783249	0.857	0.651	1.74109e-11
ldb3a	5.46704e-41	0.768559	0.262	0.02	8.63683e-37
CU695215.1	1.58925e-78	0.759364	0.274	0.008	2.5107e-74
id3	4.68241e-08	0.742507	0.607	0.384	0.000739728
ftr82	5.35017e-10	0.74217	0.44	0.199	8.45219e-06
tpm4a	5.36259e-17	0.733907	0.964	0.776	8.47182e-13
ywhah	1.23548e-10	0.733578	0.476	0.234	1.95181e-06
cnn3a	1.24996e-11	0.732829	0.595	0.315	1.97468e-07
nrp1a	5.40787e-20	0.726632	0.357	0.082	8.54335e-16
cdh6	1.39553e-14	0.722641	0.333	0.089	2.20466e-10
myl9b	9.70117e-11	0.708084	0.488	0.25	1.53259e-06
jun	1.16851e-05	0.703907	0.643	0.554	0.184601
si:dkeyp-94b4.1	7.90176e-05	0.702989	0.369	0.228	1
slc35g2b	8.66918e-112	0.700317	0.31	0.005	1.36956e-107
btg2	0.00238046	0.69788	0.571	0.569	1
msx1b	3.98437e-21	0.694325	0.286	0.049	6.29451e-17
h1f0	0.000169734	0.683856	0.369	0.226	1
kcnip1b	5.93762e-51	0.680636	0.298	0.02	9.38025e-47
bmp6	2.00972e-16	0.67573	0.262	0.054	3.17496e-12
akap12b	1.18303e-06	0.668907	0.607	0.426	0.0186895
si:dkey-244a7.1	1.45326e-19	0.652851	0.345	0.079	2.29585e-15
cbr1l	5.18773e-05	0.649133	0.345	0.21	0.819558
prkag2a	3.82561e-19	0.643255	0.274	0.051	6.04371e-15
map1lc3b	9.10083e-08	0.64296	0.56	0.373	0.00143775
sec61a1	6.91959e-07	0.637508	0.738	0.595	0.0109316
cdh11	4.02418e-10	0.596517	0.321	0.112	6.3574e-06
jdp2b	0.000995621	0.5944	0.452	0.353	1
synpo2lb	4.76481e-67	0.588781	0.262	0.01	7.52745e-63
mark3a	2.01924e-06	0.586097	0.274	0.12	0.0319
si:ch211-196l7.4	0.00425996	0.585555	0.631	0.629	1
spna2	6.59785e-07	0.584927	0.298	0.132	0.0104233
fxyd6l	4.1937e-10	0.584216	0.75	0.56	6.62521e-06
sptbn1	0.00321535	0.580999	0.369	0.268	1
cplx1	7.92292e-47	0.576078	0.274	0.019	1.25166e-42
ctnnb1	1.32336e-06	0.57318	0.702	0.619	0.0209065
ppdpfb	0.000169074	0.567272	0.702	0.66	1
qkia	6.474e-09	0.557753	0.845	0.779	0.000102276
acvr1ba	3.0659e-07	0.551925	0.262	0.102	0.00484351
hist2h2l	0.00868179	0.548104	0.429	0.367	1
adgrl2a	2.27621e-09	0.545983	0.381	0.165	3.59595e-05
bcam	1.43454e-27	0.543316	0.274	0.035	2.26628e-23
serp1	1.57346e-05	0.541726	0.69	0.637	0.248576
smad2	1.36299e-05	0.540102	0.345	0.192	0.215325
cd81a	6.86648e-06	0.536919	0.679	0.532	0.108477
ndufa1	1.48292e-07	0.532339	0.762	0.67	0.00234272
sec61b	6.15734e-10	0.529126	0.857	0.777	9.72736e-06
ENSDARG00000068995	1.81377e-05	0.5223	0.821	0.78	0.28654
yap1	2.73006e-06	0.517169	0.393	0.212	0.0431296
zgc:92818	5.0892e-08	0.515397	0.405	0.198	0.000803992
cnn2	7.24549e-06	0.510388	0.571	0.405	0.114464
ost4	6.95888e-06	0.50289	0.643	0.54	0.109936
pdgfra	6.98869e-33	0.476475	0.298	0.034	1.10407e-28
fzd7a	0.0217886	0.470854	0.274	0.202	1
abracl	1.76353e-05	0.469021	0.774	0.68	0.278602
egr1	0.00115608	0.466488	0.333	0.217	1
fosab	0.00146834	0.462034	0.667	0.643	1
ENSDARG00000040971	7.73958e-05	0.457476	0.452	0.307	1
si:rp71-1h20.9	0.0091192	0.450466	0.262	0.173	1
gabarapl2	0.000170145	0.450453	0.357	0.225	1
ufm1	0.36638	0.445045	0.321	0.342	1
ptprga	0.960738	0.439832	0.226	0.275	1
junba	0.013421	0.435668	0.488	0.443	1
rras	0.000105437	0.433921	0.357	0.21	1
ptp4a2b	0.00119872	0.426743	0.524	0.429	1
sfpq	0.00179141	0.421964	0.452	0.371	1
hnrnpa0a	0.0145384	0.420289	0.536	0.503	1
appa	0.000277541	0.419123	0.298	0.174	1
rnf7	0.0418163	0.419075	0.548	0.565	1
gnb1a	0.0188186	0.416708	0.607	0.575	1
tmem88b	0.00299216	0.414406	0.286	0.179	1
tpp2	0.0386977	0.413285	0.333	0.28	1
FTL (1 of many)	1.73633e-09	0.412548	0.964	0.919	2.74306e-05
xbp1	0.000185475	0.409551	0.571	0.45	1
fam32a	3.70527e-06	0.407726	0.786	0.75	0.0585359
pgrmc1	0.0396707	0.404434	0.429	0.4	1
UBB	0.00241405	0.40424	0.405	0.313	1
tspan7	0.000729359	0.400703	0.607	0.575	1
tmem258	5.61325e-05	0.400239	0.75	0.741	0.886781
sepw2a	0.0117249	0.397799	0.476	0.443	1
rasgef1ba	0.0118928	0.394467	0.286	0.209	1
dad1	0.000186021	0.393537	0.833	0.801	1
atox1	0.0125734	0.392174	0.643	0.615	1
lrpap1	0.0211347	0.389172	0.31	0.238	1
gamt	0.054091	0.388801	0.405	0.363	1
zgc:153867	4.90078e-06	0.388207	0.881	0.838	0.0774225
rbms2b	4.05594e-06	0.382261	0.405	0.219	0.0640757
pdia3	0.00155289	0.381636	0.417	0.321	1
hspb8	0.00120825	0.38135	0.357	0.239	1
pop7	0.0383051	0.378585	0.417	0.408	1
ufc1	0.848688	0.377826	0.25	0.277	1
mpv17	0.030127	0.375779	0.345	0.29	1
fundc1	0.0230249	0.37222	0.417	0.36	1
capns1b	0.210525	0.372109	0.321	0.307	1
eny2	1.08312e-05	0.368385	0.845	0.789	0.171112
vclb	0.000220249	0.366992	0.262	0.141	1
neo1a	0.000162503	0.363932	0.286	0.156	1
smo	0.210075	0.360955	0.286	0.261	1
rpl29	3.361e-15	0.358097	1	0.99	5.3097e-11
ube2e3	0.000212846	0.354339	0.655	0.604	1
ENSDARG00000094300	0.0317427	0.35433	0.452	0.4	1
jmjd1cb	0.00438423	0.351364	0.262	0.163	1
NDUFB1	0.0108276	0.347262	0.631	0.622	1
cxxc5a	8.20522e-06	0.344498	0.286	0.134	0.129626
ENSDARG00000079632	0.00161507	0.343647	0.452	0.338	1
eif1b	4.07793e-07	0.342943	0.905	0.816	0.00644231
sec61g	1.52758e-07	0.342722	0.976	0.946	0.00241328
vps29	0.125992	0.340923	0.417	0.409	1
MED9	0.938309	0.34072	0.369	0.446	1
arpc3	0.0315243	0.340257	0.643	0.641	1
si:dkey-195m11.8	0.0217474	0.337345	0.369	0.295	1
tnrc6b	0.00174705	0.337131	0.464	0.376	1
mt-co1	0.00457802	0.331328	0.869	0.855	1
si:ch211-286b5.5	0.00122335	0.328997	0.679	0.676	1
sept2	0.00198768	0.328293	0.583	0.495	1
ppp2r1bb	0.0515613	0.32781	0.262	0.202	1
si:dkey-56m19.5	0.0437723	0.326533	0.369	0.31	1
USMG5	0.00325629	0.323027	0.762	0.765	1
atp5e	2.59138e-05	0.322589	0.964	0.891	0.409386
znf106a	0.00718561	0.321798	0.298	0.212	1
dcaf7	0.000914526	0.321698	0.405	0.297	1
dag1	0.000118962	0.31916	0.262	0.131	1
calr3a	0.000307317	0.318471	0.298	0.172	1
NDUFC1	0.181148	0.314967	0.524	0.564	1
gtf2a2	0.158085	0.31355	0.429	0.415	1
her6	0.234306	0.310668	0.405	0.406	1
stau2	0.204771	0.309642	0.345	0.34	1
gabarapb	0.00450801	0.308095	0.762	0.732	1
ostc	0.240966	0.308039	0.607	0.657	1
rpl38	1.61428e-14	0.306437	1	0.992	2.55024e-10
vps4b	0.00281847	0.303902	0.381	0.28	1
cdc42l	0.00258176	0.302601	0.631	0.539	1
zgc:162730	0.489983	0.301118	0.405	0.433	1
calr3b	0.000551617	0.299286	0.357	0.236	1
sar1b	0.386647	0.298296	0.369	0.393	1
cbfa2t3	0.644928	0.298182	0.226	0.286	1
siah1	0.0913392	0.295583	0.262	0.214	1
cited4b	0.0300021	0.292491	0.452	0.406	1
dap1b	0.00396627	0.290481	0.643	0.597	1
selk	0.0154239	0.290469	0.286	0.21	1
tceb1b	0.00223899	0.29043	0.726	0.702	1
atf6	0.0889575	0.289563	0.345	0.309	1
fam133b	0.0680488	0.289154	0.679	0.691	1
mt-nd3	0.000496031	0.286128	0.75	0.715	1
spry2	0.000814795	0.285923	0.298	0.177	1
si:dkey-42i9.4	0.00303276	0.285408	0.607	0.495	1
akap8l	0.00610377	0.284915	0.44	0.361	1
fstl1b	0.441985	0.28491	0.31	0.307	1
zcchc24	8.59369e-05	0.28453	0.298	0.152	1
fgf10b	3.76999e-05	0.283698	0.31	0.161	0.595582
baz2ba	0.00821395	0.281655	0.298	0.206	1
ppp1r3b	0.732191	0.281249	0.333	0.371	1
higd2a	0.904674	0.280711	0.286	0.327	1
rps29	1.69894e-14	0.2804	1	0.991	2.68399e-10
kmt2cb	0.120563	0.278262	0.286	0.257	1
srp14	0.0222817	0.277414	0.679	0.707	1
pbx4	0.0119224	0.277104	0.44	0.362	1
ubc	0.107356	0.276562	0.702	0.73	1
ifi30	0.438162	0.275718	0.405	0.424	1
hp1bp3	0.155425	0.274813	0.595	0.629	1
hmgb3a	0.000132846	0.273349	0.821	0.705	1
ISCU (1 of many)	0.849557	0.272124	0.44	0.533	1
hddc2	0.32883	0.272095	0.321	0.323	1
brd2a	0.616197	0.271843	0.214	0.273	1
nmt1a	0.360005	0.26998	0.262	0.355	1
tmem263	0.532115	0.269107	0.262	0.269	1
dap1b.1	0.0130562	0.268981	0.607	0.59	1
myl6	0.0885872	0.268978	0.393	0.346	1
smim13	0.485059	0.267223	0.393	0.41	1
palm1b	0.000135512	0.26655	0.262	0.132	1
atrx	0.111199	0.263416	0.429	0.416	1
cox7b	0.00369155	0.262801	0.94	0.875	1
gng5	0.0492073	0.258153	0.893	0.87	1
si:ch211-218c6.8	0.93308	0.256597	0.381	0.435	1
gabarapa	0.292846	0.254999	0.286	0.272	1
mt-co3	0.0102526	0.25371	0.929	0.892	1
atp1b1a	0.233714	0.252814	0.512	0.518	1
actb2	0.0107986	0.252014	0.988	0.954	1

## Sheet: ECs1
Gene	p_val	avg_logFC	pct.1	pct.2	p_val_adj
cldn5b	5.30927e-184	1.40263	0.751	0.094	8.38759e-180
egfl7	3.82248e-163	1.38512	0.972	0.246	6.03876e-159
sox7	1.55675e-156	1.31213	0.972	0.256	2.45935e-152
ecscr	4.3513e-149	1.28417	0.821	0.18	6.87418e-145
dusp5	1.95891e-117	1.27999	0.968	0.386	3.09469e-113
si:ch211-156j16.1	1.96132e-119	1.24426	0.761	0.186	3.09849e-115
msna	3.24337e-108	1.19023	0.947	0.526	5.12388e-104
crip2	3.50609e-108	1.16933	0.768	0.213	5.53892e-104
hey2	5.64348e-134	1.15549	0.758	0.159	8.91556e-130
cdh5	1.35044e-208	1.15021	0.846	0.111	2.13343e-204
she	7.05827e-203	1.09352	0.849	0.117	1.11507e-198
krt18	1.12877e-99	1.06174	0.93	0.378	1.78323e-95
ramp2	4.63793e-121	1.0409	0.86	0.261	7.327e-117
clec14a	2.9827e-162	1.02979	0.839	0.157	4.71207e-158
marcksl1a	1.41914e-96	1.00331	0.989	0.562	2.24196e-92
fli1a	4.77892e-120	0.997633	0.958	0.377	7.54973e-116
nova2	1.12804e-129	0.9801	0.87	0.212	1.78208e-125
tjp1a	1.33989e-117	0.97322	0.863	0.277	2.11675e-113
id1	3.12414e-60	0.957484	0.993	0.769	4.93551e-56
qkia	1.61879e-103	0.947191	0.993	0.756	2.55736e-99
tpm4a	3.04633e-76	0.876864	0.996	0.756	4.81258e-72
kdrl	3.22215e-183	0.872228	0.674	0.067	5.09035e-179
asap1b	1.39574e-134	0.864756	0.709	0.13	2.20499e-130
myct1a	5.98828e-113	0.848777	0.593	0.102	9.46029e-109
plk2b	2.45952e-138	0.841474	0.635	0.09	3.88556e-134
mafbb	3.92636e-75	0.837357	0.726	0.242	6.20286e-71
vamp5	9.68087e-81	0.824307	0.691	0.222	1.52938e-76
rhoca	2.65409e-97	0.815502	0.863	0.299	4.19294e-93
zfp36l2	3.23937e-91	0.813629	0.684	0.18	5.11755e-87
erg	9.07875e-117	0.803783	0.723	0.148	1.43426e-112
fscn1a	8.99514e-85	0.790196	0.828	0.273	1.42105e-80
serpinh1b	2.23572e-74	0.788793	0.867	0.344	3.53199e-70
fli1b	1.71641e-103	0.7861	0.828	0.228	2.71158e-99
lmo4a	1.19604e-72	0.784333	0.625	0.186	1.8895e-68
ccdc85b	1.15544e-102	0.784047	0.751	0.187	1.82537e-98
klf6a	7.77017e-74	0.775069	0.814	0.316	1.22753e-69
sptlc2a	1.16566e-120	0.774966	0.772	0.169	1.84151e-116
cxcr4a	2.8744e-54	0.771256	0.4	0.091	4.54097e-50
si:ch73-86n18.1	1.12928e-98	0.757934	0.596	0.114	1.78404e-94
ftr83	1.15807e-108	0.750808	0.649	0.125	1.82951e-104
mcamb	3.43143e-100	0.73627	0.579	0.114	5.42097e-96
si:ch73-335l21.4	7.30197e-40	0.723863	0.611	0.254	1.15357e-35
si:ch211-152c2.3	5.04406e-33	0.718155	0.579	0.272	7.9686e-29
mmp14b	4.21287e-101	0.710574	0.642	0.134	6.65549e-97
slc29a1b	6.03204e-112	0.709857	0.375	0.029	9.52942e-108
esm1	6.76799e-62	0.706657	0.484	0.111	1.06921e-57
rhocb	3.7826e-70	0.705839	0.884	0.453	5.97576e-66
si:ch73-234b20.5	2.77236e-89	0.691738	0.544	0.104	4.37977e-85
yrk	1.12352e-74	0.690946	0.867	0.385	1.77494e-70
hapln1b	2.74862e-48	0.688158	0.709	0.317	4.34227e-44
wnt11r	4.21272e-46	0.68569	0.382	0.094	6.65526e-42
zgc:162730	8.57735e-52	0.68016	0.804	0.387	1.35505e-47
gnb1a	3.53105e-66	0.674881	0.909	0.536	5.57835e-62
agtr2	9.13573e-96	0.670412	0.319	0.023	1.44326e-91
snx12	3.89834e-69	0.668861	0.909	0.53	6.1586e-65
colec12	1.09786e-90	0.668349	0.782	0.247	1.7344e-86
akap12b	1.36484e-78	0.667601	0.923	0.372	2.15617e-74
rab11fip1b	2.77695e-52	0.667347	0.512	0.162	4.38702e-48
mpped2a	7.85083e-92	0.666752	0.6	0.133	1.24027e-87
etv2	7.31029e-77	0.663513	0.807	0.241	1.15488e-72
jun	4.02772e-39	0.658151	0.863	0.52	6.36299e-35
scarf1	3.87009e-160	0.651317	0.53	0.04	6.11397e-156
afap1l1b	4.14609e-119	0.649314	0.512	0.063	6.54999e-115
myl12.1	7.06643e-69	0.641401	0.996	0.865	1.11635e-64
krt8	5.99983e-55	0.637511	0.796	0.372	9.47853e-51
gbx2	4.48723e-68	0.636508	0.54	0.131	7.08893e-64
lmo2	4.85883e-42	0.63231	0.975	0.663	7.67597e-38
ywhaqa	4.06094e-38	0.631809	0.807	0.522	6.41547e-34
aplnrb	2.81088e-76	0.628877	0.642	0.175	4.44062e-72
rac1a	3.93354e-64	0.628758	0.937	0.574	6.21421e-60
mrc1a	1.47848e-141	0.615325	0.428	0.026	2.33571e-137
cnn2	2.73207e-68	0.614752	0.853	0.357	4.31612e-64
zcchc24	2.53906e-97	0.612654	0.572	0.106	4.0112e-93
gng2	1.8478e-54	0.612567	0.814	0.392	2.91915e-50
wasf3b	7.84373e-58	0.610849	0.849	0.432	1.23915e-53
ddah2	7.75831e-66	0.610313	0.814	0.35	1.22566e-61
efnb2a	1.96288e-62	0.609555	0.47	0.111	3.10096e-58
tagln2	5.79309e-79	0.60512	0.575	0.131	9.15193e-75
adcyap1b	3.0807e-66	0.591988	0.368	0.06	4.86689e-62
tmem88a	8.74035e-59	0.579595	0.811	0.299	1.3808e-54
pora	5.48807e-138	0.578965	0.53	0.052	8.67006e-134
mef2cb	7.87123e-78	0.577304	0.695	0.191	1.2435e-73
sptbn1	6.78432e-65	0.577016	0.663	0.224	1.07179e-60
gnai2a	9.29489e-61	0.575145	0.832	0.401	1.46841e-56
jpt1b	7.99895e-55	0.571297	0.888	0.492	1.26367e-50
btbd6b	4.12334e-63	0.5699	0.498	0.126	6.51405e-59
arpc1a	7.34746e-52	0.568194	0.814	0.428	1.16075e-47
cdc42l	2.21394e-53	0.564251	0.881	0.501	3.49758e-49
kalrnb	8.89404e-107	0.563454	0.404	0.04	1.40508e-102
rap1b	2.56845e-52	0.560399	0.961	0.625	4.05764e-48
elmo1	1.81735e-61	0.557649	0.547	0.159	2.87106e-57
si:dkey-52l18.4	4.50756e-47	0.557342	0.723	0.299	7.12104e-43
rab5c	1.45995e-52	0.553952	0.807	0.42	2.30643e-48
arhgdia	1.58823e-45	0.55272	0.898	0.616	2.50909e-41
tpd52l1	4.73391e-105	0.549295	0.498	0.065	7.47863e-101
fam174b	9.76681e-54	0.548798	0.575	0.19	1.54296e-49
sox13	6.09017e-94	0.548227	0.46	0.065	9.62124e-90
ldb2a	9.2187e-85	0.546634	0.516	0.1	1.45637e-80
chac1	1.06235e-38	0.541229	0.621	0.301	1.6783e-34
ildr2	1.62959e-81	0.533822	0.575	0.133	2.57443e-77
flt1	3.0453e-134	0.530587	0.404	0.024	4.81096e-130
sash1a	1.78833e-91	0.52989	0.568	0.114	2.8252e-87
rap2c	1.82814e-52	0.528202	0.814	0.371	2.8881e-48
arpc3	5.03259e-44	0.526017	0.891	0.611	7.95048e-40
osbpl10b	2.16588e-73	0.525637	0.453	0.088	3.42165e-69
si:ch73-46j18.5	7.64398e-43	0.52065	0.74	0.381	1.2076e-38
cmtm7	4.13906e-62	0.519527	0.639	0.213	6.53889e-58
cx43	1.50857e-73	0.519481	0.309	0.034	2.38324e-69
cgnl1	1.32319e-62	0.513329	0.621	0.2	2.09037e-58
gpr182	3.98976e-101	0.512103	0.474	0.06	6.30302e-97
arpc5a	6.28261e-54	0.51106	0.825	0.421	9.92527e-50
rasgrp3	3.24487e-138	0.509356	0.396	0.02	5.12625e-134
cnn3a	1.3834e-56	0.508877	0.73	0.274	2.18549e-52
lfng	1.31528e-53	0.508614	0.568	0.178	2.07788e-49
galnt1	1.17684e-78	0.50791	0.632	0.171	1.85917e-74
zgc:158343	2.13258e-49	0.503547	0.516	0.158	3.36905e-45
cmtm3	2.67382e-65	0.503284	0.502	0.12	4.22411e-61
nck1b	4.48714e-46	0.500864	0.751	0.376	7.08878e-42
lhfp	9.52557e-59	0.499724	0.484	0.123	1.50485e-54
cdc34a	2.27318e-70	0.499627	0.568	0.145	3.59117e-66
tspan18b	2.70811e-42	0.499567	0.554	0.213	4.27827e-38
ap1s3b	2.58265e-50	0.499333	0.288	0.047	4.08006e-46
cdc42bpb	8.61528e-59	0.498898	0.586	0.186	1.36104e-54
fhl3a	1.31967e-55	0.498273	0.523	0.155	2.08482e-51
podxl	1.81495e-61	0.498055	0.495	0.125	2.86725e-57
sik1	3.68977e-77	0.496378	0.382	0.054	5.8291e-73
si:ch211-248e11.2	6.59654e-81	0.493964	0.561	0.123	1.04212e-76
arhgef9b	4.29593e-128	0.492647	0.421	0.03	6.78671e-124
plk3	4.5261e-46	0.490117	0.547	0.192	7.15033e-42
arrb2b	3.2536e-58	0.488971	0.639	0.229	5.14004e-54
snx5	1.16884e-45	0.487628	0.614	0.251	1.84653e-41
crlf3	1.64421e-45	0.487406	0.67	0.302	2.59753e-41
rgl1	9.09105e-65	0.486899	0.586	0.159	1.4362e-60
actb2	4.6485e-34	0.486797	1	0.95	7.34369e-30
pim1	3.67922e-33	0.482966	0.593	0.29	5.81243e-29
arl4aa	1.43918e-34	0.48081	0.761	0.37	2.27362e-30
actb1	4.17213e-37	0.479841	0.996	0.868	6.59113e-33
ppp1r14bb	6.77913e-35	0.478792	0.846	0.581	1.07097e-30
si:ch73-364h19.1	1.05047e-64	0.47815	0.533	0.128	1.65954e-60
rab13	5.68249e-48	0.476206	0.677	0.281	8.9772e-44
dlc	9.86656e-90	0.475845	0.312	0.025	1.55872e-85
amotl2a	3.42551e-54	0.474678	0.523	0.16	5.41162e-50
trib3	9.70431e-35	0.474629	0.505	0.214	1.53309e-30
f13a1b	1.83144e-41	0.471283	0.663	0.298	2.89331e-37
rasip1	3.29286e-123	0.47112	0.428	0.035	5.20206e-119
rab8b	1.18258e-57	0.470826	0.456	0.111	1.86824e-53
cdc42	2.93418e-40	0.469948	0.877	0.625	4.63541e-36
elovl1a	7.82687e-88	0.469593	0.344	0.033	1.23649e-83
flrt3	7.91887e-40	0.466702	0.565	0.222	1.25102e-35
tpm3	2.29699e-44	0.46534	0.968	0.698	3.62879e-40
cfl1	9.60192e-52	0.464736	1	0.894	1.51691e-47
CABZ01075125.1	5.71408e-55	0.463214	0.642	0.199	9.0271e-51
tgfb1a	3.27735e-81	0.460048	0.467	0.08	5.17756e-77
cd81a	3.01141e-42	0.459997	0.877	0.495	4.75742e-38
fblim1	8.75527e-54	0.4594	0.674	0.265	1.38316e-49
aqp8a.1	3.61578e-33	0.455351	0.309	0.083	5.7122e-29
gnb1b	5.50487e-36	0.454529	0.909	0.65	8.6966e-32
pald1b	3.56704e-108	0.447907	0.372	0.028	5.63521e-104
rab14	6.50282e-41	0.444174	0.747	0.4	1.02732e-36
jam2a	7.68192e-46	0.440528	0.372	0.092	1.21359e-41
hopx	5.86227e-20	0.437915	0.312	0.124	9.26122e-16
sept2	1.50455e-38	0.437814	0.818	0.459	2.37688e-34
prdm1a	1.47706e-81	0.434936	0.351	0.04	2.33347e-77
lpar2a	4.16996e-60	0.434429	0.442	0.098	6.5877e-56
lasp1	9.39743e-42	0.431151	0.779	0.406	1.48461e-37
tmem108	1.21524e-58	0.431113	0.53	0.151	1.91984e-54
tmem88b	3.21585e-20	0.430827	0.379	0.159	5.0804e-16
emilin2a	7.03411e-53	0.430375	0.389	0.088	1.11125e-48
jupa	1.03265e-37	0.427475	0.519	0.206	1.63138e-33
ywhabl	1.79974e-36	0.425584	0.951	0.726	2.84323e-32
capza1b	1.87337e-39	0.4248	0.849	0.516	2.95956e-35
cyth1a	5.34844e-40	0.424282	0.509	0.189	8.44947e-36
smox	4.95178e-54	0.422935	0.407	0.093	7.82282e-50
nid1b	3.70893e-33	0.422834	0.547	0.249	5.85936e-29
jam3b	1.9371e-40	0.42005	0.565	0.21	3.06024e-36
si:ch211-195o20.7	9.31424e-100	0.418136	0.379	0.035	1.47146e-95
rin3	6.74658e-53	0.417359	0.379	0.083	1.06582e-48
pfn2l	3.36873e-37	0.416803	0.968	0.764	5.32191e-33
si:ch211-172l8.4	2.45307e-80	0.413618	0.333	0.035	3.87536e-76
ftr82	1.30884e-44	0.413204	0.519	0.169	2.06771e-40
calcrla	6.92061e-101	0.411274	0.281	0.013	1.09332e-96
fosab	3.50072e-25	0.410132	0.947	0.607	5.53044e-21
gng5	3.64147e-45	0.410025	0.993	0.855	5.7528e-41
cd9a	2.46475e-46	0.408255	0.428	0.111	3.8938e-42
TCIM (1 of many)	2.95208e-18	0.406459	0.453	0.22	4.6637e-14
dynlt3	3.93989e-38	0.405802	0.825	0.512	6.22423e-34
reck	4.79338e-40	0.404327	0.667	0.278	7.57259e-36
marcksl1b	5.30703e-31	0.403677	0.954	0.605	8.38404e-27
stab2	7.78874e-31	0.400146	0.354	0.117	1.23047e-26
ehd1b	6.57231e-45	0.397945	0.512	0.179	1.03829e-40
tspan4b	1.74221e-45	0.397611	0.488	0.154	2.75234e-41
foxc1a	1.21562e-54	0.396742	0.488	0.127	1.92044e-50
cst14a.2	7.0239e-33	0.395235	0.905	0.628	1.10964e-28
eva1ba	7.90555e-43	0.392378	0.326	0.071	1.24892e-38
si:dkeyp-94b4.1	1.17617e-35	0.39152	0.509	0.199	1.85811e-31
smdt1b	3.61813e-30	0.387817	0.933	0.725	5.71592e-26
mafa	7.35338e-49	0.387334	0.326	0.064	1.16169e-44
arf6a	8.47471e-34	0.386516	0.796	0.479	1.33884e-29
ptbp1a	9.84992e-35	0.386428	0.674	0.336	1.55609e-30
ndnf	1.75486e-49	0.385043	0.393	0.089	2.77233e-45
aplnra	6.66778e-31	0.384097	0.463	0.171	1.05338e-26
CU570769.1	9.56458e-34	0.383898	0.333	0.094	1.51101e-29
arid3b	6.30767e-30	0.383513	0.74	0.439	9.96486e-26
si:ch211-196l7.4	2.39079e-31	0.381852	0.895	0.597	3.77697e-27
zgc:100829	1.04787e-51	0.381274	0.618	0.21	1.65542e-47
klf7b	3.75781e-64	0.380602	0.414	0.078	5.93659e-60
tp53inp1	5.13467e-35	0.379029	0.47	0.174	8.11175e-31
smad5	6.29764e-43	0.377278	0.561	0.207	9.94901e-39
abracl	1.18665e-30	0.376527	0.909	0.655	1.87467e-26
adam17a	4.62515e-37	0.376458	0.421	0.139	7.30681e-33
reep5	7.33792e-30	0.375525	0.747	0.44	1.15924e-25
exoc3l1	6.91263e-66	0.374009	0.432	0.083	1.09206e-61
rnf10	3.15739e-27	0.372643	0.835	0.568	4.98805e-23
spock3	2.42301e-45	0.372201	0.267	0.045	3.82786e-41
mtmr8	6.22835e-53	0.371583	0.354	0.071	9.83954e-49
clic4	1.37613e-30	0.371296	0.677	0.338	2.17401e-26
antxr1c	2.43923e-49	0.370655	0.435	0.116	3.8535e-45
sgk1	6.00515e-37	0.370066	0.425	0.137	9.48693e-33
camk2n1a	8.40188e-25	0.369324	0.295	0.096	1.32733e-20
soga1	4.14656e-32	0.36847	0.432	0.163	6.55073e-28
BX548028.1	3.09424e-17	0.368131	0.446	0.236	4.88828e-13
gcnt4a	4.84463e-34	0.367729	0.509	0.207	7.65355e-30
hnrnpa0a	1.87055e-31	0.367418	0.8	0.469	2.9551e-27
hvcn1	1.78425e-30	0.367265	0.642	0.311	2.81876e-26
arf6b	5.24295e-28	0.366913	0.796	0.531	8.28282e-24
ctsla	5.09883e-26	0.365605	0.558	0.277	8.05513e-22
arpc4l	3.06056e-39	0.364277	0.775	0.383	4.83507e-35
CT030188.1	2.02831e-37	0.363824	0.579	0.241	3.20432e-33
tpte	2.73226e-50	0.363197	0.358	0.075	4.31642e-46
spcs1	5.03227e-32	0.36301	0.954	0.738	7.94998e-28
ppdpfb	6.23004e-29	0.362962	0.916	0.63	9.84222e-25
eif1b	2.15288e-34	0.361845	0.968	0.8	3.40112e-30
hoxb7a	2.79151e-16	0.361802	0.305	0.131	4.41002e-12
lima1a	8.10436e-39	0.358841	0.554	0.212	1.28033e-34
fzd2	9.9085e-37	0.355977	0.432	0.139	1.56534e-32
arhgef7b	3.66785e-47	0.355757	0.453	0.127	5.79447e-43
notch1a	9.29011e-46	0.355425	0.375	0.089	1.46765e-41
sptssa	2.21349e-30	0.35517	0.642	0.338	3.49688e-26
tmsb4x	5.23757e-24	0.354549	1	0.954	8.27431e-20
ralab	2.66413e-41	0.353775	0.463	0.146	4.2088e-37
cd151l	3.07631e-37	0.35345	0.726	0.341	4.85995e-33
btbd10b	2.50975e-28	0.352848	0.712	0.417	3.96491e-24
kctd5a	2.62656e-29	0.35224	0.825	0.55	4.14944e-25
mydgf	4.05179e-24	0.350212	0.582	0.323	6.40102e-20
arpc2	6.36058e-30	0.34952	0.881	0.625	1.00484e-25
strn3	6.15748e-32	0.347178	0.484	0.199	9.72758e-28
histh1l	1.32093e-07	0.346711	0.463	0.311	0.0020868
jmjd1cb	1.13637e-32	0.345805	0.4	0.138	1.79523e-28
igf2bp1	9.26376e-26	0.34509	0.825	0.546	1.46349e-21
iqgap2	2.62109e-44	0.344926	0.372	0.093	4.14079e-40
rhoaa	1.06285e-26	0.344362	0.898	0.66	1.67909e-22
eif4ebp2	2.79466e-27	0.34419	0.782	0.503	4.415e-23
ier5	1.81406e-24	0.343641	0.782	0.477	2.86586e-20
ier5l	4.72648e-23	0.342445	0.604	0.326	7.4669e-19
ankrd11	5.8532e-25	0.340948	0.568	0.3	9.24689e-21
shroom4	1.49474e-41	0.340514	0.393	0.111	2.3614e-37
exoc6	4.28896e-49	0.339839	0.351	0.074	6.7757e-45
fmnl3	5.85335e-59	0.337386	0.375	0.068	9.24713e-55
coro1ca	1.16375e-28	0.337278	0.495	0.22	1.8385e-24
atp2b1a	8.67398e-18	0.336402	0.488	0.261	1.37032e-13
micall2a	2.59076e-81	0.336348	0.316	0.03	4.09289e-77
capgb	3.66371e-26	0.336252	0.256	0.07	5.78793e-22
her6	1.37436e-07	0.335639	0.547	0.389	0.00217121
ap2m1a	4.34971e-22	0.33438	0.874	0.636	6.87168e-18
nfkbiab	1.25913e-37	0.333322	0.404	0.122	1.98917e-33
midn	2.82972e-20	0.33325	0.709	0.457	4.47039e-16
arglu1a	3.93117e-25	0.330641	0.505	0.239	6.21047e-21
tnrc6c1	3.9947e-26	0.330479	0.463	0.201	6.31083e-22
ENSDARG00000040280	2.3992e-40	0.329024	0.277	0.055	3.79026e-36
smad3a	1.17526e-45	0.32867	0.33	0.07	1.85668e-41
cdkn1bb	1.05824e-22	0.328595	0.558	0.299	1.67181e-18
vaspb	1.88941e-30	0.328376	0.642	0.324	2.98489e-26
rab40c	3.03334e-46	0.327901	0.418	0.113	4.79207e-42
ifi30	1.0327e-24	0.327613	0.674	0.393	1.63147e-20
arhgef1a	2.89628e-49	0.327152	0.361	0.078	4.57555e-45
gas1b	1.49021e-50	0.327091	0.375	0.08	2.35424e-46
adgrl4	2.1341e-50	0.326911	0.337	0.066	3.37145e-46
larp6	3.67533e-30	0.326154	0.393	0.141	5.80629e-26
fam171a2a	2.22489e-62	0.324095	0.354	0.057	3.51488e-58
arap3	9.72057e-49	0.32311	0.347	0.074	1.53565e-44
flt4	1.83848e-60	0.322892	0.337	0.053	2.90443e-56
myo1cb	2.51614e-30	0.322604	0.4	0.145	3.97499e-26
tspan7	2.00348e-22	0.321828	0.807	0.548	3.16509e-18
lnx2b	2.34648e-74	0.321645	0.298	0.03	3.70697e-70
si:dkey-68o6.5	4.21411e-27	0.321601	0.386	0.144	6.65745e-23
pdzrn3b	1.01266e-37	0.320937	0.305	0.069	1.5998e-33
si:dkeyp-97a10.2	1.12533e-63	0.320598	0.295	0.036	1.7778e-59
sh3bgrl3	2.39861e-27	0.319931	0.691	0.369	3.78933e-23
serpinh1a	2.43381e-39	0.319766	0.326	0.078	3.84494e-35
si:dkey-195m11.8	1.09932e-26	0.319454	0.579	0.263	1.73671e-22
emid1	1.23362e-32	0.319295	0.33	0.094	1.94887e-28
dap	3.90112e-24	0.318479	0.726	0.466	6.16299e-20
zfp36l1b	8.50774e-34	0.31764	0.365	0.11	1.34405e-29
ier2a	3.0939e-20	0.317196	0.505	0.276	4.88774e-16
jund	1.09413e-34	0.316469	0.309	0.079	1.72851e-30
sec61g	1.40781e-24	0.316428	1	0.94	2.22406e-20
zgc:92140	6.55044e-28	0.3157	0.389	0.145	1.03484e-23
ccni	3.03143e-26	0.315259	0.663	0.358	4.78905e-22
iqsec1b	9.20969e-56	0.31298	0.295	0.044	1.45495e-51
si:dkey-250d21.1	5.91955e-21	0.311754	0.632	0.38	9.35171e-17
mylk5	2.5313e-59	0.310056	0.309	0.045	3.99894e-55
ptp4a3	1.92279e-28	0.309578	0.502	0.217	3.03762e-24
b4galt6	7.03982e-17	0.308838	0.502	0.3	1.11215e-12
dact2	2.54729e-27	0.30847	0.344	0.115	4.0242e-23
SMIM30	2.28373e-24	0.308454	0.839	0.561	3.60784e-20
ptp4a2a	2.32507e-24	0.30704	0.632	0.368	3.67314e-20
arpc4	1.56694e-23	0.306926	0.86	0.615	2.47545e-19
mafba	2.49282e-37	0.306844	0.305	0.07	3.93816e-33
rac2	1.61284e-34	0.306267	0.439	0.14	2.54797e-30
agrn	5.09557e-23	0.305182	0.33	0.122	8.04998e-19
rhoab	2.10167e-22	0.305176	0.796	0.546	3.32022e-18
stard8	7.2406e-41	0.304106	0.337	0.081	1.14387e-36
fstl1b	8.71735e-27	0.303502	0.572	0.276	1.37717e-22
gmfb	1.62746e-24	0.302968	0.814	0.581	2.57106e-20
tegt	1.96799e-19	0.302382	0.909	0.699	3.10903e-15
rbpms2b	2.33613e-58	0.300988	0.27	0.032	3.69062e-54
sparc	5.5168e-14	0.300189	0.488	0.279	8.71544e-10
atp1b1a	2.50142e-16	0.299855	0.73	0.492	3.95175e-12
arhgef12b	3.94278e-31	0.299551	0.396	0.136	6.2288e-27
uri1	6.09699e-20	0.299025	0.628	0.394	9.63202e-16
gabpa	1.47306e-28	0.298713	0.582	0.284	2.32715e-24
plcg1	1.17054e-42	0.298077	0.428	0.125	1.84922e-38
wasf2	5.38367e-32	0.296339	0.432	0.156	8.50512e-28
nrp1b	3.06707e-54	0.295918	0.358	0.071	4.84535e-50
purba	3.07576e-23	0.294821	0.463	0.222	4.85909e-19
crtap	2.53342e-27	0.294327	0.575	0.276	4.00229e-23
rnd1a	3.46645e-64	0.294267	0.267	0.028	5.4763e-60
tln1	1.18459e-27	0.293744	0.453	0.181	1.87142e-23
nckap1	8.76455e-30	0.293167	0.439	0.171	1.38462e-25
vps26a	2.42449e-27	0.293003	0.509	0.232	3.8302e-23
cd276	9.04485e-25	0.292824	0.446	0.196	1.42891e-20
greb1l	7.48886e-23	0.292578	0.288	0.097	1.18309e-18
AKAP13	1.68249e-19	0.292258	0.344	0.147	2.658e-15
ammecr1	3.25472e-23	0.292198	0.47	0.23	5.1418e-19
rcan1a	5.78147e-36	0.292063	0.404	0.129	9.13357e-32
capza1a	1.048e-21	0.291389	0.723	0.466	1.65563e-17
si:dkey-261h17.1	1.23587e-37	0.290544	0.421	0.128	1.95242e-33
mef2ca	6.41633e-52	0.289506	0.326	0.061	1.01365e-47
plekha1a	3.96358e-29	0.289112	0.411	0.152	6.26166e-25
ppt1	2.57188e-16	0.287382	0.547	0.33	4.06305e-12
plekhg5a	1.31447e-51	0.287286	0.312	0.053	2.07659e-47
dgkza	5.51836e-43	0.286514	0.277	0.052	8.71791e-39
tek	9.8544e-48	0.286059	0.291	0.051	1.5568e-43
rab11a	4.09369e-24	0.285596	0.712	0.47	6.46722e-20
thy1	4.03239e-16	0.285139	0.253	0.095	6.37037e-12
id2a	9.73705e-14	0.285041	0.656	0.425	1.53826e-09
rer1	3.21323e-18	0.284395	0.726	0.513	5.07626e-14
rhogc	1.41717e-21	0.283977	0.523	0.278	2.23885e-17
rasal2	1.72532e-48	0.282792	0.358	0.077	2.72566e-44
adam19b	6.01837e-39	0.282626	0.267	0.053	9.50783e-35
zgc:77849	1.13378e-23	0.282309	0.772	0.51	1.79115e-19
tie1	2.22755e-52	0.282053	0.256	0.034	3.51908e-48
atp2b4	7.00155e-25	0.281829	0.337	0.12	1.1061e-20
tead1b	3.50288e-26	0.281423	0.319	0.102	5.53386e-22
zgc:136858	5.92939e-29	0.281013	0.284	0.078	9.36725e-25
mtdha	2.2694e-21	0.280996	0.747	0.482	3.5852e-17
runx1t1	5.89153e-22	0.280625	0.33	0.129	9.30744e-18
rps6ka3b	1.95489e-45	0.280323	0.274	0.047	3.08833e-41
itm2ba	9.82296e-22	0.280103	0.667	0.407	1.55183e-17
cdc42ep5	1.50672e-47	0.279112	0.305	0.056	2.38032e-43
cbfb	4.91549e-24	0.2787	0.474	0.215	7.76549e-20
serf2	6.20344e-22	0.278149	0.979	0.819	9.8002e-18
cd63	1.13452e-09	0.276012	0.505	0.33	1.79232e-05
ginm1	1.30011e-27	0.274894	0.379	0.141	2.05392e-23
h1f0	2.65995e-14	0.274843	0.407	0.209	4.20219e-10
pard6gb	1.60335e-38	0.27473	0.337	0.082	2.53298e-34
tmem189	6.30767e-25	0.274436	0.365	0.139	9.96486e-21
hpca	3.31691e-33	0.274392	0.33	0.091	5.24005e-29
sap30l	5.19285e-25	0.274167	0.867	0.602	8.20367e-21
sept6	2.88386e-16	0.274136	0.744	0.546	4.55593e-12
emd	2.99576e-37	0.273998	0.347	0.089	4.7327e-33
esama	3.49184e-42	0.273769	0.274	0.052	5.51641e-38
junba	2.31178e-12	0.273628	0.639	0.421	3.65215e-08
zbtb16b	9.95712e-16	0.272711	0.333	0.155	1.57303e-11
rhoub	2.62741e-42	0.272616	0.295	0.059	4.15079e-38
pgrmc1	1.92117e-21	0.272564	0.642	0.372	3.03506e-17
acsbg2	2.98552e-44	0.272469	0.295	0.057	4.71652e-40
pitpnbl	1.99235e-20	0.272348	0.589	0.337	3.14751e-16
golga7	8.06835e-25	0.27229	0.874	0.618	1.27464e-20
bckdk	1.36737e-20	0.270519	0.565	0.314	2.16016e-16
myl6	3.17577e-20	0.269929	0.572	0.321	5.01707e-16
rab35b	3.34412e-23	0.269395	0.4	0.169	5.28304e-19
ctdsp2	3.60955e-23	0.26913	0.512	0.248	5.70237e-19
ywhaz	4.39309e-22	0.268358	0.905	0.658	6.94021e-18
tbcb	1.8955e-22	0.26798	0.716	0.45	2.99451e-18
tmem50a	8.53059e-19	0.267505	0.632	0.406	1.34766e-14
acin1a	5.99579e-15	0.267487	0.804	0.568	9.47216e-11
gata2a	1.86815e-18	0.267116	0.561	0.309	2.9513e-14
sypl2a	5.20224e-33	0.26676	0.298	0.078	8.2185e-29
tmed2	2.31009e-17	0.265621	0.888	0.676	3.64948e-13
ptbp1b	3.11278e-21	0.265544	0.677	0.403	4.91757e-17
lrrfip1a	1.0601e-21	0.264528	0.491	0.24	1.67475e-17
gemin7	2.82663e-19	0.26424	0.519	0.279	4.46551e-15
psd2	3.52156e-35	0.264206	0.267	0.059	5.56335e-31
st6galnac	4.51314e-18	0.264037	0.368	0.167	7.12986e-14
snai1a	1.25901e-37	0.263814	0.53	0.175	1.98898e-33
palm1b	2.69192e-30	0.262814	0.347	0.111	4.25269e-26
rnaset2	2.04367e-15	0.262717	0.354	0.176	3.22859e-11
zgc:165573	1.87518e-24	0.260438	0.586	0.307	2.96241e-20
lrrn1	2.92537e-34	0.259856	0.281	0.064	4.6215e-30
spcs3	6.46727e-19	0.259809	0.782	0.562	1.0217e-14
stx4	2.86591e-23	0.259593	0.393	0.163	4.52756e-19
ap2s1	4.6247e-19	0.258777	0.621	0.398	7.3061e-15
ilk	1.17139e-27	0.258127	0.477	0.205	1.85056e-23
calua	5.45258e-22	0.257883	0.432	0.19	8.61399e-18
degs1	2.52177e-18	0.257207	0.589	0.364	3.98389e-14
sec11a	2.78642e-16	0.256332	0.772	0.552	4.40199e-12
si:dkey-126g1.9	1.22869e-37	0.25609	0.281	0.058	1.94108e-33
txnipa	6.37632e-15	0.255513	0.635	0.42	1.00733e-10
tmed9	6.58278e-16	0.255266	0.677	0.463	1.03995e-11
sox4a.1	3.20545e-14	0.254771	0.344	0.167	5.06396e-10
rrbp1a	6.38523e-19	0.254767	0.442	0.214	1.00874e-14
nid2a	6.96484e-16	0.254661	0.533	0.312	1.10031e-11
ing2	4.25273e-16	0.254551	0.425	0.23	6.71846e-12
rassf1	4.52001e-15	0.254039	0.526	0.318	7.14072e-11
mgat1b	1.77475e-27	0.253421	0.253	0.066	2.80376e-23
cxxc5b	3.70886e-24	0.252688	0.309	0.101	5.85926e-20
jdp2b	1.07853e-08	0.252648	0.495	0.339	0.000170386
lgals3a	1.59597e-16	0.251712	0.614	0.401	2.52131e-12

## Sheet: ECs2
Gene	p_val	avg_logFC	pct.1	pct.2	p_val_adj
crip2	1.4863e-32	1.07797	0.502	0.244	2.34806e-28
si:ch211-156j16.1	1.57833e-31	1.03666	0.475	0.218	2.49345e-27
tpm4a	1.47189e-55	0.8976	0.911	0.765	2.32529e-51
fscn1a	1.42419e-24	0.779531	0.531	0.307	2.24994e-20
erg	7.44983e-17	0.732991	0.364	0.19	1.17692e-12
dusp5	1.83149e-35	0.730407	0.734	0.412	2.89338e-31
fli1a	1.86847e-18	0.728577	0.574	0.422	2.9518e-14
ramp2	5.21656e-11	0.719154	0.443	0.31	8.24112e-07
rhoca	2.51666e-16	0.715956	0.495	0.342	3.97582e-12
krt18	1.85432e-35	0.7154	0.702	0.404	2.92945e-31
clec14a	3.56938e-18	0.668005	0.397	0.209	5.63891e-14
cldn5b	1.66404e-18	0.664558	0.328	0.144	2.62885e-14
tmsb4x	5.0577e-48	0.66252	0.98	0.956	7.99015e-44
ecscr	2.69727e-12	0.604455	0.384	0.232	4.26115e-08
jpt1b	1.81492e-09	0.598544	0.567	0.53	2.86722e-05
marcksl1a	2.61927e-18	0.593493	0.734	0.592	4.13793e-14
akap12b	0.023114	0.585903	0.436	0.431	1
fli1b	6.5322e-08	0.582823	0.39	0.28	0.00103196
rap2c	1.37229e-11	0.572819	0.521	0.405	2.16794e-07
cdc42l	1.62633e-09	0.569828	0.58	0.537	2.56928e-05
CABZ01075125.1	5.17075e-11	0.562144	0.377	0.23	8.16876e-07
clic4	0.172495	0.55891	0.351	0.378	1
ddah2	1.28425e-06	0.55445	0.452	0.393	0.0202886
rhocb	9.99116e-08	0.549484	0.525	0.496	0.0015784
tmem88a	4.23228e-18	0.516001	0.554	0.328	6.68616e-14
yrk	9.9129e-05	0.513112	0.443	0.437	1
si:ch211-152c2.3	1.28649e-05	0.496978	0.374	0.296	0.203239
cgnl1	0.508277	0.496262	0.203	0.251	1
nck1b	0.000482053	0.494991	0.423	0.416	1
rap1b	1.52966e-07	0.492951	0.659	0.662	0.00241656
hey2	3.29276e-09	0.489593	0.334	0.209	5.2019e-05
msna	0.741923	0.489186	0.459	0.586	1
gng2	6.00678e-06	0.488398	0.472	0.433	0.0948951
etv2	3.08468e-15	0.480154	0.489	0.278	4.87318e-11
cdc42	1.97308e-06	0.473218	0.593	0.66	0.0311706
rac1a	3.94711e-06	0.473146	0.6	0.615	0.0623564
myl12.1	1.29604e-23	0.447172	0.885	0.878	2.04748e-19
snai1a	1.01584e-07	0.445841	0.311	0.2	0.00160483
arpc5a	0.000557839	0.44555	0.462	0.465	1
snx12	0.00123072	0.429168	0.534	0.576	1
lmo2	7.75039e-14	0.425238	0.777	0.687	1.22441e-09
sept7a	0.789154	0.421706	0.282	0.34	1
she	1.3965e-10	0.41698	0.321	0.18	2.20619e-06
krt8	0.000832336	0.415578	0.446	0.414	1
CT030188.1	0.57166	0.410425	0.252	0.281	1
wasf3b	0.000170437	0.408291	0.485	0.476	1
tal1	0.000479403	0.404735	0.626	0.618	1
vamp5	0.0222619	0.403303	0.289	0.271	1
ftr83	4.06245e-06	0.401714	0.259	0.172	0.0641786
ppp1r14bb	0.00572985	0.401552	0.534	0.619	1
ywhaqa	0.404302	0.400625	0.466	0.564	1
myl6	0.14701	0.39836	0.328	0.35	1
cst14a.2	8.40044e-05	0.397278	0.616	0.663	1
sec61g	8.45398e-19	0.396719	0.954	0.946	1.33556e-14
gmfb	0.0103896	0.391817	0.518	0.617	1
arpc1a	0.104231	0.390071	0.413	0.477	1
coro1ca	0.670965	0.38876	0.226	0.253	1
tpm3	0.000650423	0.384809	0.639	0.738	1
rab5c	0.955134	0.37985	0.364	0.475	1
gng5	3.43207e-15	0.377	0.83	0.876	5.42199e-11
colec12	0.434526	0.370084	0.292	0.307	1
ubc	0.165923	0.369492	0.616	0.744	1
arpc2	0.00289619	0.363376	0.577	0.663	1
actb1	1.16099e-11	0.361716	0.882	0.882	1.83413e-07
gabpa	0.127704	0.358992	0.305	0.317	1
actb2	1.6426e-23	0.354819	0.98	0.952	2.59498e-19
cnn2	0.0264074	0.35099	0.41	0.411	1
cnn3a	0.00149045	0.350396	0.361	0.319	1
lmo4a	0.0218414	0.348318	0.259	0.23	1
tax1bp3	0.612822	0.34312	0.272	0.304	1
ndufb9	0.021727	0.340463	0.544	0.644	1
arpc3	0.00471443	0.339135	0.58	0.649	1
lasp1	0.0473323	0.335806	0.42	0.45	1
ywhabl	1.39694e-05	0.331025	0.689	0.759	0.220689
bckdk	0.303275	0.330069	0.315	0.345	1
dynlt3	0.5938	0.329829	0.446	0.559	1
mfap2	0.0291106	0.326949	0.567	0.627	1
qkia	5.01971e-07	0.323731	0.764	0.784	0.00793014
cfl1	0.00226095	0.311594	0.908	0.905	1
dap	0.0262351	0.310717	0.341	0.515	1
sept2	0.0879559	0.309286	0.449	0.504	1
ccni	0.319039	0.308905	0.308	0.402	1
kctd12.2	0.0042663	0.306648	0.275	0.22	1
capns1b	0.308107	0.299539	0.239	0.316	1
pfn2l	2.56169e-06	0.298814	0.734	0.793	0.0404696
gnai2a	0.391119	0.297884	0.393	0.455	1
arrb2b	0.713714	0.29787	0.23	0.279	1
btbd10b	0.204427	0.297044	0.341	0.463	1
pfn2	0.991349	0.290704	0.511	0.662	1
myl9b	0.00286584	0.284234	0.161	0.27	1
arpc4l	0.838165	0.282496	0.367	0.433	1
fkbp1aa	3.3385e-15	0.281393	0.925	0.933	5.27416e-11
sec61a1	0.00388788	0.279485	0.42	0.623	1
marcksl1b	3.40239e-06	0.278824	0.721	0.633	0.053751
arhgdia	0.474509	0.278607	0.538	0.661	1
eif4ebp2	0.970623	0.277122	0.42	0.548	1
si:ch211-226l4.6	0.489263	0.272877	0.311	0.388	1
vps26a	0.0795684	0.272348	0.193	0.271	1
tp53inp2	0.786758	0.272196	0.23	0.274	1
capzb	0.421961	0.27204	0.574	0.725	1
spcs1	0.0143354	0.271766	0.639	0.777	1
crlf3	0.767305	0.268144	0.289	0.349	1
capza1b	0.734774	0.264953	0.433	0.567	1
sptbn1	0.0899831	0.260562	0.2	0.28	1
ap1s2	0.468922	0.258301	0.354	0.461	1
mlf2	0.02686	0.255981	0.361	0.536	1
dctn3	0.221846	0.254815	0.305	0.414	1
reck	0.269104	0.254487	0.262	0.328	1
psmd3	0.0702533	0.251874	0.298	0.428	1
rhoac	0.187367	0.250915	0.351	0.482	1
arf6b	0.136339	0.250756	0.413	0.579	1
nras	0.036094	0.250027	0.213	0.32	1

## Sheet: EPCs
Gene	p_val	avg_logFC	pct.1	pct.2	p_val_adj
tal1	1.90896e-116	1.97266	0.995	0.588	3.01577e-112
lmo2	1.22666e-110	1.96743	1	0.672	1.93788e-106
etv2	4.37298e-145	1.75588	0.961	0.247	6.90843e-141
tmem88a	4.59695e-120	1.69003	0.966	0.303	7.26226e-116
si:dkey-52l18.4	7.56829e-136	1.67379	0.97	0.293	1.19564e-131
egfl7	2.91942e-125	1.5529	0.961	0.272	4.6121e-121
sox7	9.73994e-120	1.42171	0.966	0.281	1.53872e-115
serpinh1b	6.1983e-87	1.17738	0.946	0.355	9.79208e-83
dusp5	1.03172e-78	1.11051	0.966	0.406	1.62991e-74
klf6a	1.67185e-94	1.09886	0.931	0.323	2.64119e-90
robo3	2.15185e-132	1.09597	0.788	0.144	3.3995e-128
marcksl1a	2.85959e-75	1.0904	0.98	0.577	4.51758e-71
CABZ01075125.1	5.40184e-84	1.03501	0.778	0.203	8.53383e-80
nova2	1.48211e-89	1.03235	0.862	0.235	2.34143e-85
meox1	6.19195e-110	1.00061	0.764	0.146	9.78205e-106
snai1a	1.33213e-120	0.974628	0.823	0.162	2.1045e-116
fli1b	1.82325e-87	0.926692	0.857	0.246	2.88037e-83
si:ch73-364h19.1	4.6594e-113	0.898985	0.734	0.125	7.36092e-109
gbx2	4.62517e-107	0.887393	0.739	0.128	7.30684e-103
fscn1a	1.8175e-81	0.848384	0.901	0.285	2.87128e-77
irx5b	6.91031e-136	0.819596	0.542	0.045	1.09169e-131
mmp14b	1.54183e-103	0.81476	0.744	0.143	2.43578e-99
tpm4a	4.40114e-55	0.805254	1	0.763	6.95291e-51
pmp22a	1.88423e-68	0.792403	0.793	0.244	2.97671e-64
reck	9.13839e-80	0.79131	0.847	0.276	1.44368e-75
marcksl1b	1.33349e-52	0.788326	0.985	0.615	2.10665e-48
esm1	1.38812e-72	0.779408	0.581	0.116	2.19296e-68
gata2a	6.12835e-67	0.761559	0.818	0.296	9.68157e-63
rap2c	1.48618e-69	0.757205	0.916	0.377	2.34787e-65
aplnra	2.92652e-80	0.752619	0.695	0.161	4.62332e-76
midn	5.39488e-52	0.732532	0.877	0.452	8.52284e-48
si:ch211-286o17.1	1.66425e-102	0.718536	0.66	0.099	2.62918e-98
aplnrb	1.11134e-79	0.710468	0.734	0.183	1.7557e-75
bcl6b	3.80684e-103	0.708903	0.493	0.053	6.01405e-99
ccdc85b	6.33548e-69	0.706206	0.749	0.206	1.00088e-64
tcf12	1.30307e-100	0.700617	0.64	0.105	2.0586e-96
ppp1r14bb	4.41932e-48	0.688396	0.936	0.582	6.98163e-44
zswim5	9.21045e-56	0.686215	0.719	0.248	1.45507e-51
col5a1	3.47511e-85	0.673611	0.586	0.103	5.48998e-81
tgfbi	1.57432e-74	0.673146	0.655	0.146	2.48711e-70
wasf3b	1.16367e-60	0.672881	0.946	0.438	1.83837e-56
fam174b	6.90755e-53	0.664022	0.635	0.198	1.09126e-48
sptlc2a	1.23115e-69	0.656367	0.724	0.193	1.94497e-65
tsku	3.48032e-73	0.653103	0.552	0.106	5.49821e-69
asap1b	8.12623e-74	0.645425	0.665	0.153	1.28378e-69
mfap2	6.58376e-49	0.644725	0.951	0.592	1.0401e-44
krt18	5.55664e-36	0.616699	0.833	0.405	8.77837e-32
cxcr4a	3.93217e-92	0.61639	0.586	0.085	6.21205e-88
rbms1a	8.14459e-51	0.614151	0.64	0.212	1.28668e-46
lfng	5.73317e-59	0.58691	0.655	0.184	9.05726e-55
si:ch73-335l21.4	2.43697e-31	0.584522	0.645	0.263	3.84993e-27
gadd45ba	7.5825e-41	0.580798	0.778	0.343	1.19788e-36
ripply2	4.29116e-102	0.566952	0.483	0.051	6.77918e-98
colec12	2.12705e-48	0.562995	0.734	0.269	3.36031e-44
id1	1.24747e-31	0.561013	0.985	0.777	1.97075e-27
arhgef7b	6.96947e-75	0.55382	0.611	0.125	1.10104e-70
tjp1a	2.16353e-44	0.547082	0.778	0.304	3.41794e-40
st6galnac	4.22057e-63	0.53817	0.611	0.153	6.66766e-59
jam3b	3.51364e-46	0.536718	0.64	0.216	5.55085e-42
ebf1a	3.10097e-94	0.524432	0.527	0.07	4.89891e-90
tspan18b	1.26374e-50	0.522958	0.675	0.214	1.99645e-46
tubb5	2.32727e-51	0.515324	0.611	0.17	3.67662e-47
si:ch211-248e11.2	3.92443e-52	0.510188	0.547	0.139	6.19981e-48
snx12	8.91619e-38	0.506829	0.921	0.542	1.40858e-33
akap12b	1.0577e-43	0.502377	0.901	0.393	1.67096e-39
fgfr4	1.67723e-75	0.490426	0.488	0.076	2.64969e-71
bckdk	4.13109e-34	0.484044	0.69	0.312	6.52629e-30
fzd2	5.75872e-59	0.482578	0.581	0.136	9.09763e-55
FTL (1 of many)	1.318e-36	0.477036	1	0.913	2.08217e-32
sept2	6.57032e-32	0.473614	0.847	0.469	1.03798e-27
klf7b	2.62821e-58	0.473157	0.458	0.085	4.15205e-54
rab13	1.61555e-42	0.47011	0.749	0.288	2.55224e-38
cygb1	3.05712e-35	0.466184	0.35	0.083	4.82963e-31
rgl1	2.2501e-50	0.46565	0.611	0.172	3.55471e-46
plk2b	5.95907e-52	0.464716	0.522	0.118	9.41414e-48
bmp5	5.39069e-77	0.459597	0.369	0.038	8.51621e-73
ramp2	1.41324e-43	0.45752	0.773	0.288	2.23264e-39
gnb1b	7.0201e-28	0.455801	0.926	0.657	1.10903e-23
cd81a	1.41561e-34	0.451246	0.911	0.505	2.23638e-30
ildr2	1.62999e-39	0.451073	0.512	0.153	2.57506e-35
zgc:77849	1.00835e-31	0.444404	0.852	0.512	1.59299e-27
nrp2a	1.1384e-71	0.442564	0.429	0.061	1.79844e-67
mef2cb	2.83322e-46	0.441664	0.675	0.21	4.47592e-42
ankrd11	3.72197e-19	0.440498	0.586	0.308	5.87997e-15
adam8a	2.36506e-45	0.440457	0.458	0.107	3.73632e-41
nrn1b	2.31927e-88	0.440124	0.414	0.041	3.66399e-84
ier5	3.24804e-23	0.436966	0.788	0.486	5.13125e-19
si:ch73-376l24.3	1.3274e-25	0.434547	0.803	0.5	2.09703e-21
ddah2	2.76453e-32	0.434055	0.778	0.369	4.3674e-28
foxp1b	3.86776e-46	0.433914	0.478	0.12	6.11029e-42
si:ch211-194k22.8	1.57668e-26	0.430322	0.704	0.389	2.49084e-22
nkd1	5.73588e-33	0.430312	0.478	0.157	9.06154e-29
ntd5	1.51891e-54	0.427239	0.463	0.09	2.39957e-50
erg	3.08641e-33	0.425186	0.547	0.182	4.87592e-29
dact2	1.18728e-57	0.420885	0.512	0.109	1.87566e-53
fli1a	5.39288e-33	0.41963	0.842	0.406	8.51967e-29
chd7	8.76572e-19	0.416525	0.64	0.375	1.38481e-14
cbfb	8.93774e-29	0.411431	0.547	0.217	1.41198e-24
rnf44	2.30211e-23	0.408579	0.626	0.306	3.63688e-19
btbd10b	5.60737e-29	0.408103	0.759	0.423	8.85852e-25
ppp1r14aa	2.31032e-26	0.402957	0.552	0.221	3.64984e-22
nr2f1a	5.37568e-56	0.401157	0.433	0.077	8.49251e-52
exoc3l1	1.98826e-65	0.400394	0.498	0.09	3.14105e-61
tmeff1b	4.15922e-29	0.395235	0.798	0.426	6.57074e-25
fstl1a	1.54024e-32	0.394308	0.665	0.258	2.43327e-28
hvcn1	2.42473e-23	0.390466	0.635	0.323	3.83058e-19
sparc	1.35211e-36	0.390112	0.714	0.267	2.13606e-32
lmo4a	1.73173e-27	0.389469	0.547	0.207	2.73579e-23
hpca	8.96531e-40	0.386594	0.404	0.093	1.41634e-35
nras	2.7162e-31	0.384909	0.635	0.281	4.29105e-27
rac1a	9.60785e-27	0.381739	0.931	0.587	1.51785e-22
si:ch73-376l24.2	1.6806e-19	0.380269	0.837	0.562	2.655e-15
sgms1	3.23894e-36	0.380163	0.502	0.155	5.11687e-32
foxp4	1.91021e-34	0.37923	0.517	0.158	3.01774e-30
pfn2l	2.0542e-25	0.378164	0.966	0.771	3.24522e-21
zgc:100829	7.28316e-36	0.374295	0.621	0.223	1.15059e-31
unc50	1.85038e-35	0.374061	0.502	0.164	2.92324e-31
hmg20a	1.61179e-32	0.371848	0.66	0.287	2.5463e-28
gabpa	3.48462e-29	0.37131	0.635	0.289	5.50501e-25
ahnak	2.23384e-29	0.369507	0.527	0.187	3.52902e-25
pdzrn3b	8.33069e-37	0.368803	0.345	0.074	1.31608e-32
sgk1	1.82084e-35	0.36778	0.478	0.142	2.87656e-31
grapa	3.4677e-55	0.367767	0.325	0.044	5.47827e-51
nr2f2	5.1069e-47	0.366361	0.365	0.066	8.06787e-43
si:dkey-51a16.9	2.99856e-59	0.36582	0.443	0.077	4.73712e-55
marcksb	1.23787e-23	0.363983	0.946	0.679	1.95558e-19
cdh11	8.82189e-31	0.362003	0.374	0.098	1.39368e-26
npc2	5.73725e-28	0.361595	0.68	0.33	9.0637e-24
rhoca	5.60084e-29	0.360487	0.739	0.328	8.84821e-25
CU570769.1	1.00048e-37	0.354654	0.399	0.097	1.58055e-33
ppdpfb	8.77197e-20	0.352926	0.911	0.64	1.3858e-15
actb2	9.94273e-25	0.350848	1	0.952	1.57075e-20
gpr182	1.49904e-33	0.35056	0.355	0.084	2.36818e-29
dla	3.24493e-43	0.348756	0.414	0.091	5.12635e-39
cdkn1bb	3.32428e-17	0.346984	0.567	0.307	5.2517e-13
reep3b	1.20186e-20	0.346756	0.645	0.357	1.89869e-16
si:ch73-386h18.1	3.91198e-36	0.345423	0.374	0.09	6.18014e-32
myo1cb	8.42311e-29	0.342007	0.448	0.15	1.33068e-24
setd8a	2.57589e-21	0.341866	0.897	0.603	4.06939e-17
tmem119b	1.26795e-25	0.341043	0.488	0.177	2.0031e-21
cd151l	2.97365e-22	0.34065	0.695	0.356	4.69778e-18
smad3a	4.97628e-29	0.339403	0.32	0.079	7.86152e-25
si:ch1073-303d10.1	4.4043e-68	0.339352	0.315	0.03	6.95791e-64
mxi1	9.5014e-35	0.336789	0.36	0.085	1.50103e-30
zfand5a	5.51148e-26	0.334854	0.606	0.265	8.70703e-22
fxyd6l	1.36577e-20	0.334592	0.847	0.543	2.15765e-16
ptbp1b	5.55098e-20	0.334556	0.704	0.41	8.76944e-16
sash1a	1.14243e-14	0.333877	0.35	0.148	1.80481e-10
tbcb	1.07977e-21	0.329775	0.768	0.454	1.70583e-17
cant1a	1.49596e-30	0.329747	0.468	0.154	2.36332e-26
exoc6	1.26736e-26	0.327931	0.32	0.086	2.00217e-22
hmgb3a	6.80092e-21	0.326284	0.946	0.689	1.07441e-16
she	4.6218e-32	0.325807	0.537	0.168	7.30152e-28
acin1a	1.67896e-15	0.322547	0.828	0.574	2.65242e-11
cxxc5b	7.7797e-26	0.322318	0.355	0.104	1.22904e-21
rasl11a	4.3424e-41	0.322253	0.394	0.085	6.86013e-37
h1f0	4.58459e-17	0.321475	0.463	0.211	7.24274e-13
isca1	1.2139e-17	0.32124	0.547	0.288	1.91772e-13
ednraa	2.91889e-58	0.31737	0.443	0.076	4.61126e-54
pnrc2	3.61724e-19	0.317313	0.995	0.85	5.71451e-15
antxr1c	5.64865e-31	0.313084	0.429	0.127	8.92373e-27
adgra2	1.39504e-33	0.312646	0.35	0.083	2.20388e-29
ENSDARG00000070174	2.9196e-32	0.312602	0.291	0.061	4.61238e-28
tp53inp2	6.50171e-22	0.312267	0.552	0.246	1.02714e-17
smad5	2.47865e-20	0.311219	0.502	0.224	3.91578e-16
sdc4	7.48376e-16	0.310391	0.655	0.375	1.18228e-11
stard8	3.16486e-28	0.308629	0.335	0.09	4.99985e-24
zgc:174888	3.74862e-51	0.307905	0.291	0.037	5.92207e-47
fzd7a	1.53898e-20	0.307605	0.453	0.183	2.43128e-16
adam19b	1.3241e-41	0.306925	0.32	0.056	2.09181e-37
tp53inp1	4.59254e-27	0.306048	0.507	0.181	7.25529e-23
zc4h2	2.58142e-20	0.305273	0.704	0.383	4.07812e-16
ftr82	5.99482e-29	0.304708	0.527	0.18	9.47061e-25
eif4ebp2	1.05287e-17	0.304688	0.788	0.512	1.66333e-13
flrt3	1.45738e-23	0.30307	0.557	0.234	2.30237e-19
cdh5	4.47057e-28	0.301397	0.507	0.164	7.06261e-24
col1a2	4.55606e-36	0.298925	0.335	0.07	7.19767e-32
ak1	1.1852e-25	0.297702	0.34	0.099	1.87238e-21
arf6a	5.79804e-16	0.297674	0.744	0.494	9.15974e-12
dap1b.1	1.22567e-20	0.296267	0.862	0.568	1.93631e-16
trip10a	7.46235e-43	0.295461	0.291	0.046	1.1789e-38
asap1a	4.68125e-26	0.294967	0.34	0.098	7.39544e-22
si:dkey-42i9.4	8.95975e-23	0.293825	0.837	0.47	1.41546e-18
sox4a.1	1.83102e-23	0.293478	0.448	0.164	2.89265e-19
ap1s2	1.32625e-23	0.293329	0.759	0.422	2.09521e-19
cfl1	1.36676e-09	0.293126	1	0.898	2.15921e-05
hsp90ab1	3.93814e-25	0.292016	1	0.973	6.22148e-21
smad7	1.48998e-23	0.291907	0.458	0.171	2.35386e-19
blcap	7.06301e-14	0.288661	0.833	0.585	1.11581e-09
cds2	2.32234e-21	0.288565	0.374	0.132	3.66883e-17
afap1l1b	1.05083e-33	0.286467	0.374	0.09	1.6601e-29
qkia	3.07776e-17	0.285756	0.975	0.765	4.86225e-13
rtca	3.69609e-14	0.285566	0.591	0.36	5.83908e-10
pbx4	2.14214e-20	0.28465	0.665	0.339	3.38415e-16
tmem189	1.87914e-19	0.284234	0.384	0.145	2.96867e-15
hspa12b	1.26242e-31	0.28376	0.315	0.073	1.99437e-27
eef1a1l2	3.83554e-27	0.283067	1	0.995	6.05939e-23
flot2a	4.73654e-21	0.282485	0.828	0.52	7.48278e-17
si:ch73-46j18.5	1.51416e-17	0.282294	0.7	0.396	2.39207e-13
ctnnb1	5.37342e-18	0.282105	0.867	0.601	8.48892e-14
mtf2	3.03729e-38	0.280319	0.355	0.078	4.79831e-34
si:ch211-237l4.6	5.86633e-49	0.279468	0.276	0.035	9.26763e-45
mob3c	1.38367e-30	0.27919	0.325	0.077	2.18591e-26
fhl3a	8.86969e-23	0.278778	0.453	0.173	1.40123e-18
lima1a	1.10737e-24	0.278306	0.547	0.224	1.74943e-20
cdc42bpb	3.28835e-15	0.277751	0.443	0.212	5.19494e-11
tspan4b	1.85062e-21	0.277391	0.438	0.17	2.9236e-17
gata3	3.74536e-43	0.274126	0.325	0.056	5.91691e-39
parn	1.80538e-21	0.273393	0.369	0.134	2.85214e-17
hnrnpa0a	4.20768e-17	0.273335	0.768	0.482	6.6473e-13
p4hb	1.97144e-05	0.273197	0.606	0.461	0.311448
ddx5	1.49832e-13	0.27301	0.877	0.676	2.36704e-09
nid2a	1.17433e-15	0.272603	0.596	0.315	1.8552e-11
si:ch211-39i22.1	2.32652e-29	0.272566	0.473	0.154	3.67544e-25
shroom4	1.61926e-19	0.272553	0.35	0.124	2.55811e-15
dap1b	4.64187e-21	0.27169	0.887	0.574	7.33322e-17
sh3pxd2b	2.463e-21	0.271657	0.374	0.128	3.89105e-17
hnrnpa0l.1	2.13686e-26	0.269771	1	0.965	3.37581e-22
adam17a	3.62603e-14	0.265659	0.355	0.154	5.72841e-10
stx6	3.5025e-22	0.265061	0.34	0.111	5.53325e-18
kctd5a	5.37767e-11	0.264806	0.768	0.564	8.49565e-07
slc25a18	5.17767e-27	0.264282	0.315	0.083	8.17969e-23
ccdc187	1.06699e-13	0.262938	0.404	0.198	1.68564e-09
rcn1	0.000582087	0.262389	0.433	0.327	1
fkbp9	8.60722e-19	0.261806	0.552	0.271	1.35977e-14
selm	2.7239e-23	0.261777	0.542	0.228	4.30322e-19
cx43.4	8.48682e-16	0.259754	0.64	0.371	1.34075e-11
mgea5	1.30837e-27	0.259645	0.384	0.116	2.06696e-23
hspa8	2.30262e-23	0.259562	1	0.963	3.63768e-19
jpt1b	1.49465e-19	0.259543	0.818	0.511	2.36125e-15
golga7	5.34499e-17	0.259221	0.892	0.625	8.44402e-13
si:ch73-109d9.2	5.68329e-26	0.258482	0.32	0.088	8.97846e-22
chd4b	6.69553e-16	0.256773	0.837	0.52	1.05776e-11
cnn3a	1.94774e-23	0.256711	0.66	0.295	3.07703e-19
zfp36l1b	5.77467e-19	0.256705	0.345	0.12	9.12283e-15
baz2ba	8.69832e-18	0.256591	0.438	0.189	1.37416e-13
ism1	1.78772e-24	0.256103	0.281	0.069	2.82424e-20
vash2	5.31533e-16	0.254739	0.271	0.091	8.39716e-12
spry4	1.06623e-22	0.25367	0.36	0.115	1.68443e-18
jmjd1cb	1.93712e-16	0.253526	0.369	0.149	3.06026e-12
lpar2a	6.76947e-25	0.252773	0.374	0.115	1.06944e-20
dvl2	2.49589e-13	0.252387	0.305	0.127	3.943e-09
zfand5b	3.40927e-08	0.251675	0.468	0.291	0.000538597
rab35b	3.22159e-15	0.251601	0.399	0.177	5.08946e-11
ctnnbip1	1.06357e-17	0.250856	0.695	0.403	1.68023e-13
ier5l	8.07475e-14	0.250329	0.586	0.336	1.27565e-09
hmgb1b	3.30653e-15	0.250253	0.956	0.711	5.22366e-11

## Sheet: Epid
Gene	p_val	avg_logFC	pct.1	pct.2	p_val_adj
krt4	3.9526e-209	3.6137	0.819	0.039	6.24433e-205
cyt1	1.93657e-187	3.27555	0.628	0.021	3.05939e-183
cfl1l	2.62163e-174	3.0223	0.936	0.079	4.14165e-170
cyt1l	6.95467e-208	2.94086	0.606	0.015	1.0987e-203
tmsb1	1.27971e-73	2.76039	0.819	0.171	2.02168e-69
cldni	2.97695e-151	2.56605	0.585	0.026	4.70298e-147
icn	6.08951e-13	2.06966	0.255	0.066	9.62021e-09
pfn1	4.41263e-26	1.97583	0.915	0.71	6.97108e-22
s100a10b	5.70354e-48	1.96683	0.404	0.048	9.01046e-44
tagln2	9.22657e-45	1.84028	0.66	0.161	1.45761e-40
krt8	1.04547e-35	1.65841	0.84	0.402	1.65164e-31
epcam	2.90742e-125	1.60183	0.713	0.057	4.59314e-121
pitx2	4.37922e-34	1.3905	0.34	0.049	6.91829e-30
krt18	1.4265e-08	1.37066	0.628	0.431	0.000225358
krt97	1.18519e-145	1.28931	0.287	0.001	1.87237e-141
krt17.1	1.30521e-204	1.25874	0.372	0	2.06197e-200
lgals3b	5.64999e-26	1.20502	0.755	0.384	8.92585e-22
dag1	1.407e-20	1.19597	0.426	0.124	2.22278e-16
apoeb	0.0081971	1.19245	0.617	0.568	1
thy1	1.72054e-13	1.19131	0.33	0.104	2.7181e-09
fermt1	6.88812e-121	1.13197	0.489	0.022	1.08819e-116
cd9b	6.49397e-84	1.10151	0.553	0.05	1.02592e-79
spaca4l	2.22053e-82	1.08291	0.277	0.009	3.50799e-78
tp63	3.12224e-200	1.0475	0.5	0.007	4.93251e-196
ecrg4b	1.57869e-169	1.029	0.33	0.001	2.49402e-165
tmsb4x	1.5134e-14	1.02593	0.968	0.959	2.39086e-10
cdh1	1.40438e-60	1.02491	0.468	0.051	2.21864e-56
pak2a	2.29167e-24	1.0052	0.66	0.269	3.62039e-20
si:dkey-16p21.8	1.15155e-06	0.991772	0.489	0.353	0.0181921
ywhaz	4.37321e-13	0.980048	0.766	0.681	6.9088e-09
zgc:158343	5.0437e-09	0.954186	0.394	0.189	7.96804e-05
bambia	7.70595e-06	0.930984	0.426	0.284	0.121739
vgll4l	1.68713e-235	0.927373	0.521	0.005	2.66532e-231
si:ch211-152c2.3	2.841e-05	0.903596	0.457	0.299	0.448821
cnn2	2.6039e-11	0.891353	0.649	0.402	4.11365e-07
sult2st1	3.54821e-21	0.887207	0.394	0.103	5.60546e-17
actb1	3.43417e-13	0.882063	0.926	0.88	5.42529e-09
mbpb	1.51704e-25	0.869279	0.436	0.107	2.39662e-21
myl6	4.74519e-05	0.858642	0.468	0.343	0.749646
myh9a	7.64536e-76	0.852822	0.351	0.019	1.20781e-71
hpgd	7.09928e-90	0.847835	0.33	0.012	1.12154e-85
csrp1a	4.3511e-29	0.844832	0.489	0.117	6.87387e-25
si:ch1073-406l10.2	3.04931e-50	0.835242	0.277	0.02	4.8173e-46
tmem238a	2.12867e-31	0.824811	0.457	0.099	3.36287e-27
cd151l	4.5916e-08	0.81712	0.553	0.376	0.000725381
dlx3b	2.37536e-55	0.815877	0.319	0.024	3.7526e-51
col18a1a	2.99255e-10	0.815234	0.33	0.133	4.72763e-06
pdlim1	1.61945e-11	0.806354	0.468	0.238	2.55841e-07
metrnl	1.42816e-14	0.78845	0.34	0.105	2.25621e-10
capza1a	6.75869e-10	0.76344	0.649	0.488	1.06774e-05
zgc:175088	1.53997e-11	0.754294	0.468	0.215	2.43285e-07
f11r.1	1.0563e-37	0.751972	0.543	0.118	1.66874e-33
zgc:110339	1.06034e-05	0.750705	0.404	0.248	0.167512
sox3	1.69245e-09	0.744698	0.309	0.115	2.67373e-05
cavin2b	5.96467e-32	0.737405	0.33	0.048	9.42299e-28
si:dkey-16l2.20	6.25884e-88	0.73561	0.319	0.011	9.88772e-84
ptmaa	0.000221239	0.735547	0.713	0.75	1
rgcc	8.50899e-11	0.733586	0.255	0.079	1.34425e-06
sdc4	2.97586e-09	0.733148	0.596	0.389	4.70127e-05
mid1ip1a	2.7939e-83	0.726374	0.33	0.014	4.4138e-79
cldn7b	1.09649e-47	0.714038	0.319	0.028	1.73224e-43
cotl1	0.000144298	0.702059	0.415	0.273	1
tfap2a	2.5643e-95	0.698553	0.34	0.012	4.05108e-91
hmgb3a	2.25325e-11	0.695632	0.798	0.706	3.55969e-07
dnase1l4.1	8.99366e-10	0.694849	0.457	0.229	1.42082e-05
col1a2	3.30392e-19	0.69187	0.34	0.081	5.21954e-15
abracl	5.05079e-09	0.673094	0.755	0.68	7.97924e-05
tax1bp3	1.06711e-06	0.669105	0.468	0.294	0.0168583
arpc5b	9.17534e-27	0.660742	0.404	0.087	1.44952e-22
zgc:153867	2.37364e-12	0.649865	0.915	0.836	3.74987e-08
calr3b	0.378925	0.646179	0.255	0.239	1
pcdh19	2.34547e-21	0.646103	0.34	0.075	3.70537e-17
arpc3	2.75414e-06	0.636678	0.713	0.639	0.04351
arhgef5	7.25601e-30	0.635359	0.372	0.067	1.1463e-25
rpe65b	2.18779e-77	0.633596	0.266	0.009	3.45627e-73
myl12.1	1.98001e-08	0.630234	0.862	0.88	0.000312801
cst14a.2	1.39893e-08	0.629008	0.745	0.655	0.000221002
dap1b	1.472e-05	0.627509	0.691	0.595	0.232547
sec61b	6.07921e-10	0.624487	0.819	0.778	9.60393e-06
tfap2c	5.94184e-111	0.604448	0.287	0.005	9.38692e-107
pleca	7.14268e-10	0.603764	0.277	0.098	1.1284e-05
lgals1l1	1.90621e-13	0.593495	0.266	0.07	3.01143e-09
capns1b	0.000389341	0.592334	0.415	0.304	1
capns1a	2.34923e-08	0.581023	0.298	0.121	0.000371131
ssr4	6.54936e-10	0.577773	0.915	0.808	1.03467e-05
id3	2.29454e-05	0.573098	0.553	0.385	0.362491
ptgdsb.1	1.3253e-14	0.566462	0.34	0.103	2.09371e-10
si:zfos-1011f11.1	1.29475e-95	0.562823	0.362	0.014	2.04545e-91
arpc4	0.000175813	0.562165	0.66	0.641	1
arpc2	5.25933e-05	0.560263	0.66	0.653	0.830869
ahnak	0.000325498	0.555368	0.33	0.209	1
ctnnd1	4.20989e-08	0.553505	0.372	0.176	0.000665078
prr13	3.60227e-06	0.548999	0.404	0.239	0.0569087
rras	5.63391e-09	0.53647	0.415	0.207	8.90045e-05
flna	8.59604e-09	0.53589	0.372	0.164	0.0001358
tpm3	1.78897e-05	0.526987	0.755	0.726	0.282621
gsta.1	5.49803e-08	0.526632	0.383	0.189	0.000868578
lasp1	0.000234113	0.525036	0.543	0.443	1
pxna	5.74482e-16	0.521049	0.319	0.087	9.07567e-12
serp1	0.00228661	0.520862	0.628	0.639	1
jupa	3.81528e-08	0.516769	0.436	0.232	0.000602737
sec61g	6.3588e-12	0.512524	0.947	0.947	1.00456e-07
dap1b.1	5.08112e-05	0.498892	0.649	0.588	0.802716
pdia3	4.55652e-05	0.498824	0.468	0.319	0.71984
sepw1	0.00450452	0.497522	0.66	0.685	1
alcamb	2.86711e-06	0.496793	0.309	0.145	0.0452947
nid2a	1.01359e-05	0.496512	0.489	0.331	0.160127
xbp1	0.000247071	0.495002	0.553	0.451	1
her9	0.000560096	0.492772	0.287	0.168	1
ppib	7.43369e-07	0.488685	0.83	0.772	0.0117437
cxcl12b	0.885008	0.477914	0.223	0.257	1
cdkn1ca	2.64567e-06	0.477742	0.436	0.266	0.0417963
mdka	0.11064	0.477671	0.479	0.506	1
prdx5	0.0576843	0.476944	0.309	0.258	1
ssr2	0.000151022	0.476708	0.713	0.685	1
tmem263	2.02514e-06	0.476327	0.426	0.263	0.0319931
zgc:171775	8.49946e-64	0.473113	0.255	0.011	1.34274e-59
hmgn3	3.00953e-05	0.472229	0.649	0.57	0.475445
dynll1	3.18542e-07	0.472127	0.947	0.924	0.00503232
mapk12a	1.5267e-118	0.465735	0.255	0.002	2.41189e-114
capzb	0.000454587	0.462863	0.723	0.707	1
mid1ip1l	7.40078e-12	0.459294	0.394	0.153	1.16918e-07
jdp2b	0.461236	0.458481	0.362	0.355	1
fxyd6l	6.00892e-06	0.450075	0.681	0.562	0.0949289
sparc	5.29771e-06	0.446556	0.489	0.295	0.0836933
zgc:153993	9.56188e-05	0.445527	0.351	0.209	1
ppdpfa	4.85197e-10	0.442277	0.266	0.085	7.66514e-06
nr2f5	1.68547e-21	0.442244	0.33	0.068	2.66271e-17
aldob	0.0115512	0.439012	0.447	0.369	1
ost4	0.0132809	0.438214	0.564	0.542	1
tuba8l2	0.00860791	0.419158	0.277	0.192	1
carhsp1	0.00662521	0.412795	0.457	0.389	1
fmo5	1.7669e-35	0.411265	0.255	0.025	2.79134e-31
prkab1b	0.446356	0.406856	0.394	0.397	1
serpinh1a	2.06298e-08	0.404147	0.266	0.099	0.000325909
sep15	5.54009e-05	0.403208	0.809	0.801	0.875223
wls	1.46367e-05	0.398935	0.404	0.241	0.231231
knop1	0.355406	0.398817	0.468	0.475	1
rer1	0.00928067	0.397361	0.585	0.534	1
si:dkey-222f8.3	0.00150606	0.396459	0.277	0.173	1
mpzl2b	8.04961e-51	0.395319	0.277	0.019	1.27168e-46
fundc1	0.13701	0.395309	0.394	0.361	1
nr2f6b	3.84578e-14	0.392459	0.309	0.086	6.07556e-10
glulb	0.0154059	0.390406	0.755	0.716	1
vdac3	0.0492007	0.384455	0.404	0.339	1
tnrc6c1	0.209988	0.38302	0.266	0.228	1
dad1	0.000445319	0.377618	0.819	0.802	1
sox4a.1	0.0180034	0.376269	0.266	0.183	1
vaspb	0.00615677	0.374967	0.426	0.356	1
fstl1b	0.00660553	0.374586	0.394	0.304	1
myl10	5.18211e-38	0.374454	0.309	0.035	8.1867e-34
crtap	0.0400774	0.373918	0.362	0.306	1
fam49ba	4.07807e-13	0.369612	0.319	0.094	6.44253e-09
col4a6	1.67379e-08	0.369458	0.255	0.091	0.000264425
krtcap2	0.0796212	0.368892	0.479	0.499	1
fam107b	0.00718575	0.368106	0.383	0.299	1
pfn2	9.39177e-06	0.367476	0.734	0.641	0.148371
actr6	0.707069	0.36721	0.223	0.258	1
apoc1	0.854826	0.366847	0.309	0.337	1
map1lc3b	0.0352066	0.365766	0.436	0.376	1
mtpn	0.00137305	0.365008	0.67	0.628	1
ywhaqa	0.0524926	0.363416	0.553	0.552	1
efnb2a	0.000257855	0.360507	0.266	0.145	1
flot2a	0.00157345	0.359378	0.574	0.543	1
lsp1	5.60905e-05	0.359056	0.287	0.142	0.886118
ap1s1	0.0287602	0.355557	0.436	0.39	1
selm	0.00118124	0.351396	0.362	0.248	1
hs6st2	0.000192135	0.35128	0.298	0.171	1
ccng1	7.21733e-08	0.348185	0.84	0.829	0.00114019
ENSDARG00000079632	0.0142419	0.347555	0.415	0.339	1
vkorc1l1	0.0842216	0.343413	0.383	0.346	1
fkbp11	0.0914905	0.342044	0.255	0.205	1
si:ch211-284f22.3	9.41767e-08	0.3385	0.287	0.117	0.0014878
zgc:153675	0.0207417	0.336568	0.287	0.22	1
marcksl1b	0.00798408	0.336481	0.691	0.641	1
lrrc59	0.177105	0.335343	0.415	0.394	1
mcl1b	0.00161299	0.331501	0.34	0.228	1
pmm2	0.00882949	0.328942	0.255	0.176	1
tnfaip8l2b	5.4269e-39	0.32654	0.255	0.022	8.57342e-35
ptges3a	0.023244	0.326175	0.287	0.44	1
tmem258	0.00416192	0.325896	0.713	0.743	1
col2a1b	2.46302e-09	0.318237	0.266	0.089	3.89108e-05
ss18	0.484614	0.316503	0.309	0.303	1
si:dkey-42i9.4	0.00514944	0.314158	0.585	0.495	1
plscr3b	1.20328e-05	0.311061	0.319	0.169	0.190095
emd	1.77223e-08	0.304748	0.298	0.11	0.000279977
zgc:162730	0.672862	0.302143	0.372	0.434	1
apex1	0.0675113	0.300833	0.606	0.578	1
rab2a	0.171759	0.297953	0.553	0.567	1
ndufa3	0.884984	0.297613	0.532	0.617	1
ssr3	0.00275418	0.297182	0.819	0.807	1
arpc4l	0.03547	0.295875	0.479	0.423	1
actb2	3.58849e-05	0.29567	0.957	0.955	0.56691
ier5l	0.121989	0.294875	0.394	0.354	1
si:ch73-42p12.2	0.863219	0.294397	0.383	0.447	1
lyrm4	0.68736	0.292162	0.351	0.435	1
junba	0.421538	0.290844	0.362	0.448	1
si:ch211-286b5.5	0.00257651	0.289396	0.734	0.674	1
si:ch73-46j18.5	0.0727058	0.288723	0.468	0.418	1
ywhabl	0.179277	0.288534	0.713	0.752	1
tead1b	1.28751e-08	0.288101	0.309	0.119	0.000203401
ENSDARG00000020187	0.0144021	0.284827	0.34	0.262	1
bc2	0.212475	0.284549	0.287	0.262	1
sec61a1	0.0400105	0.283657	0.606	0.6	1
asph	0.0186075	0.282397	0.34	0.26	1
arpc1a	0.211327	0.282263	0.457	0.47	1
si:dkey-195m11.8	0.000428441	0.28165	0.447	0.291	1
cdc42l	0.00317622	0.280672	0.628	0.539	1
si:ch211-222l21.1	3.44471e-07	0.279695	0.989	0.985	0.00544195
akt1s1	0.18467	0.27865	0.479	0.467	1
sox11b	0.00353858	0.278264	0.255	0.158	1
taf9	0.0487567	0.275432	0.383	0.335	1
stx12	0.0652783	0.274385	0.17	0.269	1
fam213aa	0.381162	0.266519	0.287	0.281	1
arid3b	0.549389	0.266217	0.436	0.473	1
cmpk	0.286614	0.26477	0.34	0.331	1
nr2f6a	0.0104587	0.26069	0.415	0.338	1
ube2g2	0.0845865	0.258121	0.255	0.381	1
tcta	0.64744	0.255794	0.309	0.334	1
tmed2	0.205799	0.255417	0.628	0.702	1
zgc:77849	0.834354	0.254007	0.489	0.54	1
churc1	0.10044	0.253056	0.309	0.27	1
SERP1	0.00922955	0.252937	0.67	0.673	1
hsbp1b	0.0394941	0.250159	0.649	0.707	1

## Sheet: LPM
Gene	p_val	avg_logFC	pct.1	pct.2	p_val_adj
id3	4.28729e-81	1.66224	0.897	0.356	6.77306e-77
jdp2b	2.41856e-56	1.33659	0.805	0.324	3.82083e-52
twist1a	4.11297e-163	1.20871	0.609	0.041	6.49767e-159
prrx1a	7.17315e-178	1.14979	0.776	0.069	1.13321e-173
pitx3	1.90588e-177	1.07336	0.546	0.025	3.01091e-173
si:ch211-286o17.1	4.23443e-129	1.04821	0.736	0.1	6.68955e-125
si:ch73-335l21.4	3.49007e-51	1.01953	0.73	0.261	5.51361e-47
cdh11	1.05359e-79	0.944858	0.552	0.089	1.66446e-75
foxp4	1.52778e-103	0.937399	0.782	0.143	2.41359e-99
mfap2	2.52495e-69	0.934497	0.994	0.593	3.98892e-65
fosab	4.81892e-47	0.930616	0.954	0.622	7.61292e-43
cxcl18b	4.57619e-132	0.927092	0.402	0.017	7.22946e-128
pdgfaa	2.7967e-96	0.886774	0.609	0.085	4.41822e-92
pdgfab	4.60691e-90	0.866118	0.483	0.056	7.27799e-86
foxd2	6.68954e-103	0.859539	0.523	0.056	1.05681e-98
id1	4.89959e-33	0.845739	0.994	0.779	7.74037e-29
foxd1	4.22577e-90	0.824678	0.362	0.026	6.67587e-86
nog1	2.14777e-123	0.816627	0.437	0.025	3.39305e-119
her6	8.321e-30	0.815543	0.747	0.382	1.31455e-25
cxcl12b	4.81827e-37	0.815472	0.644	0.229	7.61191e-33
nkx2.7	6.68008e-58	0.813879	0.328	0.037	1.05532e-53
foxf2a	3.08132e-104	0.807929	0.356	0.019	4.86787e-100
fstl1a	1.12111e-63	0.80124	0.816	0.253	1.77114e-59
six1a	1.68352e-173	0.775159	0.615	0.037	2.65963e-169
serpinh1b	9.63148e-45	0.772335	0.902	0.365	1.52158e-40
pmp22a	7.28999e-59	0.770985	0.805	0.249	1.15167e-54
tcf15	2.98864e-67	0.751205	0.374	0.041	4.72146e-63
ripply1	5.92343e-110	0.747642	0.511	0.049	9.35783e-106
pitx2	5.0846e-104	0.746963	0.437	0.033	8.03265e-100
si:dkey-42i9.4	3.90176e-54	0.744154	0.954	0.467	6.164e-50
plpp3	7.8421e-116	0.741323	0.569	0.06	1.23889e-111
sox11a	1.14558e-74	0.733345	0.736	0.166	1.80978e-70
sparc	2.51321e-53	0.702802	0.793	0.267	3.97037e-49
foxp1b	8.06829e-81	0.679478	0.626	0.113	1.27463e-76
jun	8.39616e-32	0.672474	0.897	0.533	1.32643e-27
pknox2	4.10492e-119	0.662818	0.5	0.039	6.48495e-115
lsp1	5.80711e-90	0.660087	0.678	0.11	9.17408e-86
her9	7.6339e-31	0.658856	0.477	0.15	1.206e-26
ier5l	1.76983e-32	0.651526	0.718	0.33	2.79597e-28
cx43.4	4.89147e-46	0.643624	0.839	0.361	7.72755e-42
reck	3.39718e-51	0.642722	0.816	0.285	5.36687e-47
hmgb3a	1.95849e-43	0.638696	0.983	0.69	3.09402e-39
tnc	3.70657e-52	0.633404	0.316	0.04	5.85564e-48
yap1	1.18607e-82	0.624227	0.793	0.177	1.87375e-78
fibina	8.02491e-83	0.618576	0.397	0.037	1.26778e-78
tmem88b	5.56789e-63	0.614939	0.655	0.149	8.79615e-59
aplnra	3.32472e-48	0.613625	0.621	0.173	5.25239e-44
marcksl1b	2.73961e-26	0.603415	0.96	0.621	4.32804e-22
cd81a	3.4371e-39	0.590711	0.925	0.509	5.42993e-35
btg2	3.08589e-32	0.588617	0.902	0.546	4.8751e-28
rbms2b	2.51583e-55	0.581388	0.684	0.193	3.97451e-51
fxyd6l	1.25903e-36	0.567916	0.925	0.541	1.98902e-32
hmgb1b	2.91909e-37	0.566652	0.983	0.712	4.61157e-33
ccl25b	3.46483e-101	0.564981	0.276	0.009	5.47374e-97
foxc1b	1.18193e-144	0.562251	0.448	0.019	1.86721e-140
socs3b	1.59822e-37	0.562197	0.489	0.136	2.52486e-33
nr2f6a	2.02704e-33	0.551205	0.695	0.315	3.20232e-29
alcama	1.53537e-35	0.550172	0.425	0.108	2.42558e-31
ppdpfb	2.47481e-18	0.54346	0.92	0.643	3.90971e-14
zgc:114130	7.27638e-58	0.53354	0.534	0.105	1.14952e-53
tmem119b	4.08046e-36	0.532615	0.557	0.175	6.44631e-32
eya1	1.24436e-70	0.527199	0.46	0.063	1.96583e-66
foxc1a	6.5273e-54	0.525675	0.592	0.136	1.03118e-49
tsku	6.4562e-58	0.520578	0.552	0.111	1.01995e-53
six2a	9.09321e-146	0.5189	0.397	0.012	1.43655e-141
sept15	3.44232e-37	0.514411	0.776	0.333	5.43818e-33
pbx4	5.15871e-38	0.51413	0.782	0.335	8.14973e-34
acin1a	5.73308e-31	0.512565	0.92	0.57	9.05712e-27
junba	1.04509e-21	0.512382	0.759	0.422	1.65104e-17
rasl11a	6.99634e-65	0.51114	0.494	0.082	1.10528e-60
cygb1	3.74492e-15	0.508551	0.276	0.091	5.91622e-11
FTL (1 of many)	4.01434e-35	0.506437	0.994	0.915	6.34185e-31
ntd5	2.83984e-57	0.506394	0.5	0.092	4.48637e-53
arl4cb	7.12233e-57	0.50323	0.534	0.111	1.12519e-52
hells	5.17126e-16	0.502834	0.609	0.34	8.16955e-12
chd4b	1.38055e-29	0.500431	0.868	0.521	2.18099e-25
psip1b	6.12191e-23	0.49981	0.81	0.453	9.67139e-19
plpp1a	3.38234e-26	0.494782	0.368	0.107	5.34342e-22
cyr61	4.47186e-60	0.494107	0.322	0.035	7.06465e-56
ism1	9.3603e-55	0.494063	0.402	0.063	1.47874e-50
pfn2	1.44489e-28	0.491309	0.914	0.626	2.28264e-24
marcksb	9.23644e-34	0.484871	0.977	0.68	1.45917e-29
pnrc2	2.32518e-28	0.476406	0.994	0.852	3.67333e-24
rgl1	1.04538e-36	0.475209	0.58	0.179	1.6515e-32
ebf3a	1.22576e-73	0.469983	0.339	0.029	1.93646e-69
zfhx4	8.36424e-61	0.469659	0.448	0.071	1.32138e-56
si:dkey-195m11.8	3.33803e-34	0.467483	0.707	0.268	5.27342e-30
zbtb16a	1.24036e-23	0.466902	0.626	0.298	1.95952e-19
tgfbi	9.37412e-46	0.456951	0.592	0.157	1.48092e-41
irf2bp2b	1.36481e-30	0.456461	0.575	0.229	2.15613e-26
hmgb1a	2.3096e-21	0.45606	0.828	0.545	3.6487e-17
ntn1a	2.55154e-60	0.45369	0.351	0.041	4.03092e-56
tgif1	5.56407e-34	0.442528	0.782	0.37	8.79011e-30
tenm3	7.22261e-60	0.440834	0.425	0.065	1.14103e-55
cbx1a	1.40004e-24	0.433658	0.816	0.482	2.21179e-20
angptl4	1.41516e-45	0.431612	0.477	0.108	2.23567e-41
boc	4.31285e-53	0.422085	0.437	0.077	6.81343e-49
irx5b	1.79752e-47	0.421122	0.379	0.062	2.83972e-43
zgc:101100	5.61124e-97	0.420929	0.264	0.008	8.86464e-93
fzd8a	6.45292e-71	0.4209	0.362	0.037	1.01943e-66
fzd7a	2.08503e-27	0.416312	0.511	0.182	3.29393e-23
cited2	2.53452e-34	0.412507	0.431	0.113	4.00403e-30
mycn	3.21192e-33	0.411535	0.546	0.178	5.0742e-29
col5a1	4.71667e-32	0.411526	0.437	0.119	7.45139e-28
atf3	7.82306e-09	0.411216	0.368	0.201	0.000123589
igf2bp3	3.66234e-20	0.410855	0.845	0.516	5.78577e-16
nid2a	1.86165e-29	0.410745	0.707	0.31	2.94104e-25
nrp2a	3.33334e-60	0.408276	0.431	0.065	5.26601e-56
ENSDARG00000068995	1.93797e-16	0.407234	0.977	0.768	3.0616e-12
si:ch211-288g17.3	6.75557e-25	0.404213	0.977	0.805	1.06725e-20
lpar1	1.41598e-68	0.402921	0.362	0.038	2.23696e-64
pcdh7b	1.2321e-88	0.402208	0.322	0.019	1.94648e-84
otx2	7.14149e-79	0.399978	0.299	0.019	1.12821e-74
ppib	4.56624e-23	0.398839	0.971	0.76	7.21374e-19
akap12b	3.798e-26	0.398034	0.828	0.404	6.00008e-22
syncrip	5.75894e-23	0.397768	0.977	0.767	9.09798e-19
sdc4	6.4482e-21	0.396887	0.713	0.374	1.01869e-16
si:ch211-152c2.3	9.9215e-22	0.396778	0.644	0.281	1.5674e-17
snai1b	3.25433e-94	0.393625	0.397	0.03	5.1412e-90
si:ch73-1a9.3	1.17848e-19	0.392984	1	0.954	1.86176e-15
fkbp7	8.64923e-24	0.39151	0.431	0.146	1.36641e-19
nr2f1a	4.97781e-42	0.389464	0.408	0.083	7.86394e-38
tcf12	3.11063e-27	0.388587	0.425	0.126	4.91417e-23
sgms1	4.57662e-42	0.387762	0.569	0.154	7.23015e-38
col2a1b	2.44076e-48	0.385435	0.408	0.073	3.85591e-44
ptmab	7.06237e-38	0.382494	1	0.981	1.11571e-33
thbs3b	6.06257e-44	0.382232	0.351	0.059	9.57765e-40
col15a1b	7.00511e-65	0.380183	0.42	0.055	1.10667e-60
ube2c	6.11294e-07	0.379966	0.534	0.369	0.00965722
gadd45ba	1.93879e-08	0.379331	0.54	0.365	0.00030629
six1b	7.29511e-91	0.37907	0.345	0.022	1.15248e-86
si:ch73-281n10.2	1.37696e-29	0.378429	1	0.988	2.17532e-25
rgmd	4.59538e-35	0.377606	0.356	0.076	7.25979e-31
dap1b	1.81655e-25	0.377588	0.902	0.577	2.86978e-21
stmn1a	9.854e-15	0.377418	0.776	0.497	1.55673e-10
dap1b.1	9.90895e-21	0.376304	0.879	0.57	1.56542e-16
fgfr2	1.08706e-61	0.375501	0.374	0.047	1.71734e-57
ebf1a	1.80578e-42	0.372767	0.414	0.083	2.85277e-38
chd7	8.88436e-18	0.372087	0.678	0.375	1.40355e-13
tbx1	4.47194e-85	0.371279	0.259	0.011	7.06477e-81
cd151l	2.53217e-25	0.370684	0.741	0.357	4.00032e-21
tmeff1b	2.23312e-25	0.370635	0.845	0.427	3.52788e-21
ctnnb1	1.54762e-26	0.370325	0.92	0.6	2.44493e-22
shisa3	9.07814e-112	0.369142	0.351	0.015	1.43416e-107
tnrc6c1	3.61554e-25	0.36421	0.54	0.207	5.71183e-21
id2a	7.70147e-08	0.361974	0.661	0.435	0.00121668
vasna	1.59956e-61	0.360924	0.253	0.018	2.52698e-57
fkbp9	1.32339e-24	0.36049	0.621	0.27	2.09069e-20
cbx2	1.58085e-32	0.360246	0.534	0.175	2.49742e-28
igf2bp1	1.23681e-18	0.356145	0.862	0.556	1.95391e-14
aspm	3.37064e-13	0.350321	0.42	0.199	5.32494e-09
cnn3a	1.46466e-27	0.349654	0.718	0.296	2.31386e-23
si:ch211-39i22.1	2.25816e-22	0.349595	0.448	0.159	3.56744e-18
neo1a	2.67389e-25	0.348715	0.431	0.141	4.22422e-21
flot2a	4.3939e-23	0.347948	0.845	0.523	6.94149e-19
h2afy2	5.07132e-19	0.347078	0.776	0.457	8.01167e-15
col9a2	2.31718e-57	0.346625	0.293	0.029	3.66068e-53
kank2	3.14836e-32	0.346564	0.345	0.078	4.97377e-28
selm	4.12391e-24	0.346221	0.569	0.23	6.51495e-20
flrt3	2.1091e-16	0.345415	0.523	0.24	3.33196e-12
cxxc5a	4.64868e-27	0.342187	0.414	0.119	7.34399e-23
gpx8	9.90008e-31	0.341054	0.431	0.117	1.56401e-26
col1a2	7.07757e-29	0.340909	0.328	0.073	1.11811e-24
fam60al.1	4.35042e-25	0.338909	0.649	0.298	6.87279e-21
ENSDARG00000056490	1.08555e-34	0.338692	0.414	0.1	1.71495e-30
si:ch211-133n4.4	1.96937e-24	0.338377	0.58	0.239	3.11121e-20
wls	1.46027e-30	0.334886	0.615	0.22	2.30693e-26
khdrbs1a	3.86821e-26	0.334209	1	0.934	6.11099e-22
si:dkey-271j15.3	4.44708e-20	0.332035	0.454	0.178	7.02549e-16
hmgb2b	2.17693e-23	0.331246	1	0.953	3.43912e-19
ier5	5.85902e-15	0.33086	0.764	0.492	9.25608e-11
atrx	2.71498e-15	0.329241	0.672	0.398	4.28913e-11
tob1b	2.4557e-11	0.328114	0.391	0.191	3.87952e-07
nr2f2	6.4329e-40	0.327569	0.368	0.069	1.01627e-35
cdkn1cb	2.15173e-36	0.324957	0.379	0.083	3.3993e-32
rrm2	1.32015e-10	0.324429	0.517	0.285	2.08558e-06
zic2b	3.46035e-39	0.324172	0.31	0.051	5.46666e-35
efnb2a	1.49159e-15	0.320869	0.356	0.135	2.35641e-11
ctsla	1.16906e-22	0.315503	0.638	0.284	1.84688e-18
nucks1b	1.1215e-19	0.314575	0.695	0.372	1.77175e-15
stom	1.64193e-28	0.311495	0.333	0.079	2.59393e-24
sept2	3.57886e-19	0.3111	0.816	0.475	5.65389e-15
nid1b	3.62449e-19	0.310683	0.569	0.261	5.72597e-15
dlc1	1.07276e-17	0.309888	0.454	0.195	1.69475e-13
metrnl	3.95749e-34	0.309452	0.397	0.093	6.25204e-30
rnf44	3.98074e-18	0.305095	0.609	0.311	6.28877e-14
ephb3a	1.37981e-69	0.304902	0.31	0.026	2.17982e-65
snd1	6.91248e-14	0.302464	0.667	0.405	1.09203e-09
zgc:92818	2.47686e-21	0.299924	0.483	0.185	3.91294e-17
gkap1	2.2602e-24	0.299532	0.598	0.244	3.57067e-20
ppp1r3ca	6.47996e-27	0.297105	0.333	0.083	1.0237e-22
si:ch211-69g19.2	4.32157e-10	0.295926	0.276	0.117	6.82721e-06
tiparp	2.67317e-17	0.29454	0.322	0.11	4.22308e-13
hmgb2a	1.18643e-14	0.293644	1	0.98	1.87432e-10
mbd3b	2.60119e-23	0.291821	0.736	0.35	4.10937e-19
cdkn1ca	1.73101e-15	0.290664	0.523	0.254	2.73466e-11
ctsd	9.68066e-17	0.290368	0.736	0.44	1.52935e-12
si:ch73-46j18.5	1.26895e-17	0.287471	0.736	0.397	2.00469e-13
si:ch211-51e12.7	2.46189e-16	0.287404	0.943	0.716	3.8893e-12
pdia3	8.29863e-20	0.287119	0.638	0.302	1.31102e-15
bmpr1aa	3.85055e-50	0.287043	0.374	0.059	6.0831e-46
fstl1b	1.37661e-17	0.285213	0.598	0.287	2.17476e-13
tcea1	3.91953e-16	0.283615	0.713	0.427	6.19207e-12
serinc5	1.53241e-16	0.283244	0.42	0.173	2.4209e-12
smc1al	2.9592e-14	0.28306	0.782	0.508	4.67495e-10
cdkn1bb	1.0414e-14	0.28161	0.569	0.31	1.6452e-10
sox11b	6.20166e-28	0.281165	0.46	0.141	9.79738e-24
znf1156	2.1643e-14	0.278418	0.586	0.313	3.41917e-10
ppp1r3b	1.05299e-13	0.273981	0.615	0.353	1.66352e-09
trabd2a	5.62627e-69	0.273149	0.287	0.021	8.88839e-65
stox1	1.22636e-61	0.273075	0.305	0.029	1.9374e-57
bcl7a	2.51205e-18	0.272785	0.793	0.46	3.96853e-14
glulb	1.85896e-12	0.272781	0.943	0.702	2.93679e-08
cenpf	6.75336e-08	0.272613	0.27	0.128	0.0010669
adam8a	2.92678e-24	0.272545	0.391	0.116	4.62373e-20
jam3b	2.53488e-21	0.270293	0.557	0.227	4.0046e-17
hnrnpa0a	1.5097e-17	0.266811	0.816	0.482	2.38502e-13
rsf1b.1	3.33072e-13	0.265713	0.431	0.206	5.26187e-09
nat8l	1.30869e-18	0.26504	0.333	0.111	2.06747e-14
si:ch211-222l21.1	2.36954e-21	0.264798	1	0.984	3.7434e-17
efna5a	7.60758e-48	0.264502	0.305	0.039	1.20185e-43
zc4h2	1.20673e-19	0.26317	0.747	0.384	1.90639e-15
ppp2cb	7.54056e-11	0.262657	0.902	0.628	1.19126e-06
taf3	5.97123e-11	0.262531	0.471	0.259	9.43334e-07
nme3	4.93675e-11	0.262474	0.649	0.411	7.79908e-07
crtap	1.34265e-18	0.261674	0.615	0.286	2.12112e-14
bahcc1b	8.58393e-28	0.260979	0.27	0.055	1.35609e-23
ctdsp2	2.62301e-20	0.259334	0.586	0.255	4.14382e-16
rbbp4	5.3585e-16	0.259274	0.851	0.542	8.46535e-12
irf2bpl	2.17691e-31	0.259259	0.425	0.114	3.43908e-27
cox4i2	4.02662e-31	0.259214	0.276	0.05	6.36125e-27
eef1a1l2	1.80283e-20	0.259038	1	0.996	2.84811e-16
ENSDARG00000079632	6.42744e-18	0.257796	0.638	0.32	1.01541e-13
smad7	1.84613e-15	0.255907	0.425	0.177	2.91652e-11
aldob	1.05852e-15	0.255238	0.644	0.353	1.67225e-11
lig1	8.84581e-11	0.253527	0.598	0.357	1.39746e-06
smo	1.08648e-15	0.25309	0.523	0.244	1.71642e-11
cbx3a	2.40012e-13	0.253068	0.971	0.801	3.79171e-09
ssr3	1.02817e-09	0.252928	0.943	0.798	1.6243e-05
hs6st2	1.16428e-19	0.250883	0.425	0.158	1.83933e-15

## Sheet: Macr
Gene	p_val	avg_logFC	pct.1	pct.2	p_val_adj
cebpb	2.1798e-268	2.08262	0.91	0.101	3.44365e-264
spi1b	1.03006e-223	1.78619	0.93	0.15	1.62729e-219
pfn1	9.40785e-125	1.53486	0.996	0.687	1.48625e-120
MFAP4 (1 of many)	3.01309e-187	1.50457	0.488	0.02	4.76009e-183
kctd12.2	1.96458e-190	1.49643	0.898	0.155	3.10364e-186
txn	2.48015e-123	1.44095	0.895	0.281	3.91814e-119
fn1a	1.10007e-165	1.41872	0.875	0.178	1.73789e-161
cotl1	2.42871e-127	1.40352	0.832	0.219	3.83688e-123
si:zfos-741a10.3	0	1.38286	0.742	0.019	0
lgals2a	1.89134e-132	1.36392	0.52	0.054	2.98794e-128
hacd3	3.30291e-82	1.34921	0.734	0.279	5.21794e-78
zgc:162730	3.93237e-107	1.34265	0.902	0.381	6.21236e-103
tktb	2.75539e-154	1.32467	0.816	0.169	4.35297e-150
cebpa	2.03815e-126	1.26705	0.906	0.285	3.21987e-122
cxcr3.2	9.38228e-258	1.18487	0.574	0.013	1.48221e-253
gamt	1.16764e-114	1.18438	0.879	0.309	1.84463e-110
gpx1a	9.70053e-81	1.18115	0.816	0.343	1.53249e-76
il6r	0	1.16541	0.664	0.01	0
tmsb1	1.51977e-90	1.1649	0.637	0.147	2.40093e-86
tspan36	6.22955e-104	1.15523	0.746	0.211	9.84144e-100
cyba	2.30812e-170	1.15038	0.527	0.035	3.64637e-166
ppp1r14aa	3.15548e-105	1.12442	0.746	0.192	4.98503e-101
hspb8	1.95977e-106	1.10155	0.746	0.189	3.09604e-102
ncf1	7.3329e-233	1.09766	0.512	0.01	1.15845e-228
fcer1gl	1.39681e-307	1.08569	0.633	0.009	2.20668e-303
ccl38.1	1.75897e-163	1.06507	0.422	0.016	2.77882e-159
asph	1.157e-121	1.0581	0.801	0.205	1.82783e-117
mmp13a	2.07092e-227	1.05581	0.48	0.007	3.27164e-223
lcp1	2.83408e-280	1.02798	0.594	0.01	4.47729e-276
arhgdig	5.5851e-172	1.00561	0.648	0.064	8.82334e-168
blf	2.19588e-77	0.982246	0.855	0.3	3.46905e-73
xbp1	3.26049e-78	0.964037	0.871	0.409	5.15092e-74
fut8a	3.61738e-73	0.948683	0.723	0.255	5.71473e-69
bpifcl	1.44497e-279	0.947867	0.66	0.02	2.28277e-275
id2a	1.65288e-85	0.943821	0.914	0.4	2.61122e-81
FO203432.1	5.03187e-169	0.942155	0.352	0.004	7.94935e-165
hlx1	1.27645e-203	0.915439	0.473	0.012	2.01654e-199
mcl1a	1.28516e-61	0.905595	0.824	0.462	2.03029e-57
coro1a	9.79715e-263	0.870225	0.574	0.011	1.54775e-258
gbp	1.02702e-87	0.867212	0.805	0.301	1.62249e-83
tmsb4x	5.10061e-66	0.858026	1	0.955	8.05794e-62
ikzf1	3.75756e-129	0.822403	0.723	0.134	5.9362e-125
rac2	8.33311e-121	0.819417	0.684	0.118	1.31646e-116
fam212ab	2.15241e-72	0.817114	0.785	0.287	3.40038e-68
cxcl11.6	1.14802e-184	0.812564	0.402	0.007	1.81364e-180
zgc:171686	2.14507e-70	0.812388	0.684	0.218	3.38878e-66
junba	3.22741e-67	0.810501	0.867	0.399	5.09866e-63
samsn1a	6.36674e-249	0.797793	0.516	0.007	1.00582e-244
TCIM (1 of many)	6.238e-60	0.795946	0.645	0.202	9.85479e-56
pgd	1.44477e-148	0.776193	0.59	0.064	2.28245e-144
tnnt2a	2.61575e-134	0.773394	0.504	0.042	4.13236e-130
psap	1.24238e-68	0.769756	0.68	0.236	1.96271e-64
gadd45bb	2.77089e-160	0.764008	0.598	0.056	4.37745e-156
myb	1.01537e-83	0.75922	0.758	0.208	1.60408e-79
cybb	5.97468e-182	0.753318	0.422	0.01	9.43879e-178
cox17	6.93931e-67	0.751017	0.852	0.375	1.09627e-62
atpif1b	1.43089e-71	0.749651	0.891	0.457	2.26052e-67
atp6v1g1	1.05933e-53	0.745809	0.789	0.419	1.67353e-49
irf8	3.38748e-212	0.71718	0.469	0.009	5.35154e-208
ctsk	1.1406e-100	0.713228	0.566	0.096	1.80193e-96
eif3jb	8.53605e-59	0.712356	0.848	0.43	1.34853e-54
sh3bgrl3	6.66504e-57	0.708367	0.785	0.363	1.05294e-52
cd63	9.84164e-65	0.701605	0.773	0.304	1.55478e-60
fam49ba	1.24876e-145	0.69704	0.555	0.053	1.97278e-141
FP085398.1	2.48288e-231	0.691106	0.488	0.007	3.92245e-227
rhogb	2.48957e-158	0.686136	0.645	0.07	3.93302e-154
lrmp	8.67489e-115	0.684963	0.387	0.028	1.37046e-110
si:ch211-212k18.7	3.46115e-179	0.683877	0.484	0.021	5.46792e-175
sla1	2.60433e-245	0.67874	0.527	0.009	4.11432e-241
rab7	5.16857e-77	0.668803	0.707	0.231	8.16531e-73
atf3	2.10773e-46	0.667729	0.535	0.178	3.3298e-42
tnfrsf1a	8.04036e-145	0.666298	0.547	0.052	1.27022e-140
actb1	1.58419e-63	0.659867	0.992	0.87	2.5027e-59
nfe2l2a	2.36149e-148	0.658499	0.508	0.04	3.73068e-144
lta4h	1.71402e-93	0.656205	0.609	0.124	2.70781e-89
atp2b1a	3.01661e-59	0.655691	0.68	0.243	4.76564e-55
actb2	5.23093e-59	0.654097	1	0.95	8.26383e-55
copz1	2.64074e-39	0.652918	0.824	0.554	4.17184e-35
vma21	9.29549e-58	0.651286	0.867	0.503	1.4685e-53
cbfa2t3	1.77537e-63	0.648599	0.699	0.24	2.80472e-59
tram1	2.69137e-47	0.635651	0.699	0.309	4.25183e-43
pde7a	4.88125e-77	0.633474	0.66	0.181	7.7114e-73
wasa	1.05472e-157	0.629504	0.414	0.016	1.66624e-153
efhd2	1.59861e-123	0.626381	0.516	0.055	2.52548e-119
dub	2.84188e-152	0.622954	0.387	0.013	4.48961e-148
krtcap2	7.3479e-39	0.618497	0.789	0.467	1.16082e-34
arpc4	7.11789e-46	0.614855	0.895	0.614	1.12448e-41
vmp1	3.44341e-24	0.611369	0.414	0.179	5.43989e-20
parvg	8.87456e-108	0.61086	0.582	0.094	1.402e-103
krt94	1.94632e-126	0.607944	0.496	0.047	3.07479e-122
ssr4	1.12115e-50	0.603952	0.957	0.797	1.77119e-46
nrros	4.8261e-107	0.593872	0.543	0.082	7.62428e-103
lpar5a	8.07123e-240	0.592702	0.461	0.002	1.27509e-235
batf3	4.36826e-148	0.588663	0.402	0.018	6.90098e-144
gnai2a	4.25554e-50	0.584794	0.824	0.407	6.72291e-46
rap1b	6.42156e-43	0.580552	0.926	0.633	1.01448e-38
lygl2	1.11523e-66	0.579887	0.469	0.097	1.76185e-62
spi1a	1.18226e-161	0.578186	0.316	0.002	1.86773e-157
ube2l3a	7.491e-46	0.574703	0.883	0.607	1.18343e-41
tfec	2.65525e-78	0.571961	0.359	0.042	4.19476e-74
ppt1	5.10956e-35	0.562965	0.684	0.318	8.07209e-31
itgb2	7.58486e-210	0.561407	0.426	0.004	1.19826e-205
ctss2.2	2.83272e-162	0.557709	0.336	0.004	4.47514e-158
p4hb	6.98898e-13	0.546872	0.688	0.449	1.10412e-08
prdx5	1.07843e-28	0.545342	0.512	0.232	1.70371e-24
mcoln3a	2.17913e-201	0.542811	0.441	0.008	3.44259e-197
RASSF5	1.96214e-100	0.542042	0.535	0.084	3.09979e-96
ENSDARG00000091111	5.77677e-46	0.539607	0.633	0.253	9.12614e-42
itm2bb	1.94571e-106	0.535316	0.406	0.037	3.07383e-102
txnipa	1.86746e-35	0.533899	0.754	0.41	2.95022e-31
hapln1b	4.34448e-25	0.526052	0.637	0.33	6.86341e-21
gng12a	3.26501e-60	0.523692	0.586	0.163	5.15806e-56
clic2	1.68296e-30	0.518592	0.543	0.228	2.65874e-26
lrrc59	1.84254e-35	0.518172	0.695	0.362	2.91084e-31
cxcr4b	7.06224e-109	0.51698	0.375	0.027	1.11569e-104
rab11ba	4.42664e-40	0.515242	0.785	0.418	6.99321e-36
ppifb	8.54481e-46	0.51092	0.629	0.239	1.34991e-41
mcl1b	1.45611e-38	0.509948	0.543	0.198	2.30036e-34
mapk11	1.06449e-105	0.509726	0.488	0.059	1.68168e-101
ef1	2.58738e-136	0.50211	0.492	0.042	4.08755e-132
arpc1b	3.90186e-117	0.502088	0.395	0.028	6.16416e-113
gng2	1.37773e-39	0.501348	0.781	0.401	2.17654e-35
suclg1	2.09196e-30	0.500694	0.77	0.478	3.30489e-26
srprb	1.19563e-35	0.49839	0.758	0.442	1.88885e-31
c23h20orf24	5.64625e-41	0.496623	0.852	0.568	8.91995e-37
ywhah	2.14176e-51	0.495946	0.617	0.202	3.38356e-47
mapre1a	2.1541e-39	0.49378	0.656	0.307	3.40304e-35
mapkapk2a	9.21557e-42	0.491971	0.684	0.31	1.45588e-37
fam49bb	4.15461e-91	0.490169	0.457	0.063	6.56346e-87
hspe1	5.117e-36	0.487878	0.898	0.624	8.08384e-32
nucb1	3.23952e-53	0.487747	0.648	0.232	5.1178e-49
fkbp2	8.13238e-33	0.487606	0.816	0.529	1.28475e-28
si:dkey-102m7.3	1.3327e-28	0.481701	0.844	0.572	2.1054e-24
ube2v2	2.8064e-33	0.481385	0.941	0.756	4.43356e-29
dkc1	1.17916e-27	0.481007	0.82	0.504	1.86283e-23
pou2f2a.1	1.05003e-63	0.479438	0.332	0.045	1.65884e-59
prr13	8.57748e-25	0.479145	0.48	0.22	1.35507e-20
cited4b	8.56891e-34	0.475199	0.703	0.376	1.35372e-29
ENSDARG00000068784	8.28e-141	0.474444	0.375	0.015	1.30807e-136
dbi	7.48984e-36	0.474274	0.926	0.729	1.18324e-31
sec61a1	2.49625e-17	0.471638	0.812	0.577	3.94358e-13
larp4ab	2.82513e-22	0.470983	0.602	0.311	4.46315e-18
nop2	8.7464e-32	0.470802	0.746	0.416	1.38176e-27
fosl2	4.96421e-94	0.468267	0.387	0.039	7.84245e-90
canx	9.69804e-32	0.462396	0.832	0.529	1.5321e-27
anxa4	3.82376e-46	0.462185	0.707	0.291	6.04078e-42
eef1da	4.48605e-26	0.462096	0.754	0.511	7.08706e-22
cxcl11.7	2.41779e-157	0.461571	0.309	0.002	3.81962e-153
lrrfip1a	9.87476e-38	0.459004	0.574	0.234	1.56001e-33
b3gnt2b	3.55314e-91	0.45659	0.43	0.054	5.61325e-87
rhoab	3.6759e-26	0.450864	0.793	0.549	5.80719e-22
arl6ip1	3.42173e-25	0.450846	0.773	0.527	5.40565e-21
gm2a	1.66529e-70	0.449791	0.402	0.066	2.63083e-66
gnao1a	6.62375e-53	0.449613	0.469	0.121	1.04642e-48
chmp4bb	1.94949e-55	0.449416	0.57	0.166	3.0798e-51
impa1	5.77795e-55	0.449415	0.598	0.19	9.12801e-51
surf6	6.0128e-32	0.44844	0.895	0.581	9.49902e-28
ccdc88b	5.108e-178	0.445976	0.383	0.006	8.06962e-174
ly75	4.28922e-163	0.445931	0.387	0.01	6.77611e-159
pprc1	1.06578e-29	0.442774	0.57	0.256	1.68372e-25
ncf4	4.26241e-183	0.440843	0.355	0.002	6.73375e-179
hccsb	2.92072e-31	0.440328	0.637	0.319	4.61415e-27
rnaset2l	2.6734e-110	0.437677	0.266	0.007	4.22343e-106
wu:fb55g09	2.26316e-26	0.436917	0.824	0.526	3.57534e-22
eif4ebp1	1.00301e-32	0.435375	0.965	0.782	1.58456e-28
serp1	3.52311e-28	0.43527	0.859	0.615	5.56581e-24
hacd2	6.34893e-41	0.433398	0.527	0.187	1.003e-36
mpeg1.1	1.5328e-123	0.43091	0.254	0.003	2.42152e-119
tln1	9.94057e-45	0.430579	0.539	0.175	1.57041e-40
ahcyl1	1.65177e-114	0.429479	0.305	0.012	2.60946e-110
slc38a5b	1.99852e-33	0.427959	0.59	0.26	3.15726e-29
rassf2a	2.07773e-78	0.427533	0.449	0.071	3.2824e-74
oaz1a	7.05297e-45	0.426758	0.988	0.901	1.11423e-40
npm1a	1.40133e-26	0.426641	0.973	0.819	2.21382e-22
sra1	2.99992e-45	0.426395	0.523	0.171	4.73927e-41
lxn	2.95588e-54	0.42604	0.414	0.091	4.66969e-50
si:dkey-33c12.4	5.73619e-30	0.425762	0.824	0.535	9.06203e-26
mrpl54	6.8325e-30	0.424624	0.855	0.556	1.0794e-25
pak2a	3.71875e-44	0.422522	0.641	0.245	5.87488e-40
FTL (1 of many)	1.491e-05	0.42183	0.969	0.915	0.235549
nars	4.91545e-31	0.421667	0.531	0.231	7.76544e-27
wdfy4	6.85286e-127	0.420643	0.301	0.008	1.08262e-122
fam107b	5.31865e-30	0.420005	0.59	0.271	8.4024e-26
si:dkey-239h2.3	2.25376e-27	0.419879	0.754	0.425	3.56049e-23
rab32a	3.83193e-130	0.419808	0.305	0.007	6.05368e-126
eif6	9.09711e-33	0.419014	0.727	0.386	1.43716e-28
arpc4l	1.1618e-30	0.417507	0.73	0.392	1.83541e-26
mapk12b	5.11033e-96	0.417426	0.383	0.037	8.07331e-92
capza1b	1.03842e-30	0.416793	0.832	0.522	1.64049e-26
plxnc1	1.49547e-134	0.416274	0.293	0.005	2.36255e-130
cct7	8.34199e-30	0.416238	0.926	0.691	1.31787e-25
si:dkey-237j10.2	3.68273e-53	0.415494	0.391	0.081	5.81798e-49
otc	3.34415e-43	0.41548	0.355	0.082	5.28308e-39
zeb2a	1.44928e-24	0.41517	0.469	0.218	2.28957e-20
adgrl2a	2.15973e-56	0.41511	0.527	0.134	3.41194e-52
rpl7l1	1.99541e-22	0.414518	0.836	0.584	3.15234e-18
adrb2a	1.46239e-106	0.409753	0.297	0.013	2.31029e-102
mid1ip1l	1.81244e-36	0.409517	0.426	0.134	2.86329e-32
nop58	1.99239e-25	0.409428	0.891	0.626	3.14757e-21
ncor2	1.49405e-64	0.409371	0.461	0.095	2.36031e-60
jpt2	1.07977e-30	0.408365	0.824	0.524	1.70582e-26
celf2	2.04516e-88	0.407908	0.43	0.055	3.23095e-84
jagn1b	9.1623e-26	0.407568	0.668	0.369	1.44746e-21
ARSB	1.48717e-74	0.405116	0.438	0.071	2.34943e-70
ptpn6	5.99211e-135	0.401392	0.312	0.007	9.46633e-131
slc30a1a	2.4906e-34	0.400474	0.434	0.146	3.93465e-30
minos1	2.02477e-32	0.397679	0.852	0.542	3.19873e-28
chchd7	1.55556e-32	0.39721	0.414	0.137	2.45747e-28
gp1bb	5.51859e-111	0.396064	0.383	0.029	8.71827e-107
sb:cb81	1.15908e-31	0.395089	0.441	0.152	1.83112e-27
capzb	3.47652e-34	0.39481	0.93	0.684	5.4922e-30
znf106a	2.72143e-36	0.392163	0.512	0.183	4.29932e-32
CABZ01075125.1	1.52885e-14	0.390756	0.449	0.226	2.41527e-10
acsl4b	1.23095e-144	0.388773	0.34	0.008	1.94466e-140
si:ch211-197h24.9	2.58435e-35	0.387394	0.504	0.182	4.08275e-31
sept6	1.72725e-23	0.385372	0.805	0.542	2.72872e-19
deptor	1.22315e-90	0.384578	0.352	0.031	1.93234e-86
tmem106a	9.2622e-48	0.382176	0.418	0.103	1.46324e-43
mych	6.31056e-26	0.381681	0.625	0.307	9.96942e-22
usp36	4.72858e-23	0.381351	0.496	0.231	7.47022e-19
fbxo45	2.07115e-50	0.380821	0.426	0.099	3.272e-46
hdlbpa	3.45838e-22	0.380138	0.734	0.488	5.46355e-18
si:ch73-248e21.5	1.81844e-102	0.379804	0.324	0.02	2.87277e-98
ENSDARG00000061256	7.20125e-23	0.37976	0.391	0.154	1.13765e-18
ENSDARG00000090889	3.93301e-130	0.378948	0.297	0.006	6.21337e-126
tmed10	2.0243e-20	0.378821	0.828	0.625	3.19799e-16
pi4k2b	8.92923e-35	0.375465	0.453	0.155	1.41064e-30
rab11fip4b	2.08985e-155	0.374816	0.348	0.007	3.30154e-151
dnase1l1	7.22981e-112	0.373912	0.363	0.023	1.14217e-107
ssr3	2.25396e-21	0.373602	0.953	0.792	3.56081e-17
atp6v1e1b	1.41578e-25	0.373523	0.496	0.227	2.23665e-21
ddx27	1.01584e-24	0.372813	0.734	0.43	1.60482e-20
arl4aa	3.98641e-11	0.372695	0.59	0.393	6.29773e-07
asah1b	1.45272e-97	0.372028	0.324	0.022	2.29501e-93
cdh6	1.69045e-39	0.371639	0.332	0.071	2.67058e-35
elmo1	1.33684e-48	0.371066	0.555	0.163	2.11194e-44
grna	1.67984e-105	0.370782	0.305	0.015	2.65381e-101
smdt1b	6.43566e-23	0.369696	0.918	0.729	1.0167e-18
SMIM30	9.4794e-25	0.368164	0.828	0.566	1.49756e-20
egr1	2.15637e-24	0.367993	0.465	0.195	3.40664e-20
mrps36	4.68571e-23	0.367256	0.742	0.467	7.40248e-19
si:ch211-136m16.8	5.30104e-133	0.367173	0.297	0.005	8.37459e-129
cfl1	4.13686e-26	0.366989	0.988	0.897	6.53541e-22
lamtor4	2.4892e-26	0.364973	0.738	0.43	3.93244e-22
oaz1b	2.72867e-31	0.363038	0.957	0.863	4.31076e-27
sult1st1	1.19577e-62	0.36248	0.363	0.056	1.88908e-58
TIMM22	1.12329e-29	0.362071	0.551	0.239	1.77457e-25
eif4g1a	9.39901e-20	0.36144	0.75	0.5	1.48486e-15
uqcrq	1.04907e-26	0.361131	0.926	0.758	1.65732e-22
rbm28	9.14447e-23	0.359928	0.809	0.531	1.44464e-18
trnau1apa	3.70609e-27	0.359237	0.508	0.223	5.85488e-23
srrm1	5.85345e-21	0.359158	0.719	0.461	9.24727e-17
cox7a2a	1.83279e-28	0.358276	0.938	0.804	2.89544e-24
zgc:91940	1.41798e-41	0.356875	0.426	0.121	2.24013e-37
pdap1b	1.04401e-37	0.355294	0.59	0.236	1.64932e-33
gmip	8.54154e-84	0.355053	0.363	0.04	1.34939e-79
tomm20a	1.21436e-19	0.354398	0.883	0.673	1.91845e-15
si:dkey-13i19.8	1.62299e-26	0.353047	0.852	0.541	2.564e-22
ENSDARG00000028618	3.22823e-23	0.352675	0.355	0.128	5.09996e-19
ssr2	8.13571e-22	0.352634	0.879	0.665	1.28528e-17
ncalda	4.83909e-36	0.350609	0.57	0.224	7.64479e-32
si:ch73-376l24.6	4.65366e-20	0.34889	0.559	0.296	7.35186e-16
uqcrh	3.64767e-24	0.348149	0.961	0.833	5.76259e-20
calr3b	1.73357e-28	0.347604	0.508	0.211	2.73869e-24
ythdf2	1.41884e-08	0.345536	0.469	0.298	0.000224148
twistnb	3.85049e-21	0.345122	0.734	0.44	6.083e-17
pdlim1	5.90915e-38	0.344735	0.559	0.213	9.33528e-34
cycsb	2.7092e-25	0.341306	0.957	0.792	4.28e-21
ccdc32	2.51814e-28	0.340204	0.551	0.248	3.97815e-24
abracl	1.16732e-22	0.339912	0.879	0.661	1.84414e-18
prelid3b	1.09984e-18	0.339765	0.68	0.429	1.73753e-14
litaf	2.15531e-48	0.339746	0.375	0.081	3.40495e-44
pmm2	3.46762e-27	0.339547	0.422	0.153	5.47814e-23
mapk14a	2.32164e-27	0.339238	0.547	0.241	3.66772e-23
si:ch73-208g10.1	1.75011e-107	0.338202	0.281	0.01	2.76482e-103
gdi2	7.46171e-28	0.337451	0.73	0.415	1.1788e-23
thrap3b	2.60043e-18	0.335888	0.633	0.397	4.10816e-14
eef1db	1.54071e-20	0.335815	0.898	0.796	2.43401e-16
tars	4.73618e-22	0.334856	0.777	0.504	7.48222e-18
si:ch211-286b5.5	1.35557e-19	0.334442	0.855	0.657	2.14153e-15
cox7a3	8.40136e-20	0.33427	0.809	0.554	1.32725e-15
gyg1a	1.10816e-38	0.333902	0.32	0.073	1.75067e-34
sh3glb1a	1.38403e-51	0.332606	0.453	0.108	2.18649e-47
arf6b	1.41828e-22	0.330781	0.801	0.534	2.2406e-18
mrpl28	7.46174e-18	0.329982	0.527	0.291	1.17881e-13
chmp5b	1.61598e-17	0.329571	0.75	0.499	2.55293e-13
nfkbie	2.22811e-36	0.32952	0.461	0.147	3.51996e-32
mibp2	1.80403e-21	0.32918	0.953	0.818	2.85001e-17
atp5ib	9.36847e-23	0.328611	0.922	0.758	1.48003e-18
znf593	4.89395e-22	0.328546	0.855	0.6	7.73146e-18
atp6v0b	4.53082e-27	0.327943	0.449	0.177	7.15779e-23
zbtb2b	7.42791e-26	0.327013	0.566	0.276	1.17346e-21
nolc1	1.73141e-16	0.326055	0.629	0.37	2.73529e-12
abtb2b	2.59317e-43	0.324946	0.375	0.086	4.0967e-39
eif4a1a	2.54632e-12	0.324478	0.957	0.791	4.02268e-08
mrpl27	2.07572e-14	0.324235	0.637	0.402	3.27923e-10
atp6ap2	1.4692e-31	0.322705	0.516	0.208	2.32104e-27
dpm1	2.02373e-33	0.322365	0.477	0.173	3.19708e-29
camk1b	1.49704e-81	0.32181	0.262	0.016	2.36503e-77
mef2cb	7.09425e-42	0.320745	0.625	0.205	1.12075e-37
si:ch211-210c8.7	1.71486e-25	0.320209	0.668	0.354	2.70913e-21
higd1a	3.41268e-17	0.319972	0.719	0.462	5.39135e-13
srp14	7.54257e-19	0.318737	0.863	0.689	1.19158e-14
mettl5	7.8782e-26	0.318341	0.523	0.237	1.2446e-21
etf1b	1.12723e-23	0.3171	0.84	0.56	1.7808e-19
tomm40l	1.74405e-26	0.31565	0.695	0.374	2.75525e-22
ccdc25	4.0395e-22	0.3152	0.828	0.547	6.38159e-18
ufm1	1.69408e-24	0.315118	0.602	0.313	2.67631e-20
srpx	9.87158e-32	0.314623	0.336	0.093	1.55951e-27
tmed2	1.18944e-18	0.314014	0.895	0.678	1.87908e-14
strap	1.70124e-18	0.31222	0.645	0.38	2.68762e-14
tceb1b	2.15008e-25	0.312096	0.902	0.681	3.3967e-21
ndufv2	5.6217e-06	0.310698	0.496	0.349	0.0888116
pgam1a	5.18586e-36	0.310685	0.395	0.116	8.19263e-32
sec61g	1.50624e-25	0.307638	0.996	0.942	2.37955e-21
ifi30	4.39213e-21	0.306703	0.691	0.395	6.93869e-17
mob3a	4.41308e-22	0.305692	0.742	0.446	6.97178e-18
grb2b	7.34979e-16	0.305453	0.367	0.164	1.16112e-11
chac1	3.0707e-15	0.305394	0.543	0.314	4.85109e-11
wdr43	3.31681e-12	0.305312	0.621	0.399	5.2399e-08
papss2b	4.33547e-40	0.304533	0.324	0.07	6.84918e-36
c1qbp	2.17212e-22	0.303844	0.867	0.571	3.43152e-18
isg20	3.51418e-21	0.303319	0.832	0.539	5.55171e-17
sms	1.89184e-23	0.302041	0.484	0.213	2.98873e-19
tnrc5	4.52609e-34	0.301551	0.332	0.088	7.15032e-30
mrpl30	7.40229e-20	0.30153	0.824	0.583	1.16941e-15
fmnl1a	1.55533e-123	0.299779	0.254	0.003	2.45712e-119
atp6v0ca	1.5125e-19	0.29902	0.738	0.484	2.38945e-15
ntmt1	1.54872e-22	0.298467	0.574	0.293	2.44666e-18
ssb	3.46888e-19	0.297843	0.715	0.431	5.48013e-15
sh3bgrl	9.05108e-41	0.29647	0.418	0.113	1.42989e-36
sdf2l1	6.3161e-23	0.296402	0.551	0.27	9.97818e-19
nap1l4a	1.2034e-24	0.294614	0.617	0.31	1.90113e-20
pdia3	4.43749e-19	0.294374	0.555	0.299	7.01034e-15
herpud1	5.1782e-57	0.292642	0.297	0.04	8.18053e-53
furina	3.16735e-12	0.290956	0.316	0.15	5.00377e-08
slc20a1b	5.98668e-27	0.289242	0.488	0.201	9.45776e-23
ccdc58	8.75264e-16	0.288956	0.707	0.458	1.38274e-11
dars	3.11855e-21	0.288823	0.547	0.271	4.92668e-17
tnfaip8l2a	1.12545e-112	0.288764	0.258	0.005	1.77799e-108
mettl9	8.07299e-28	0.288344	0.414	0.149	1.27537e-23
rab5aa	8.28849e-10	0.287682	0.414	0.251	1.30942e-05
zmiz1a	9.54809e-28	0.28756	0.387	0.131	1.50841e-23
arhgdia	3.4999e-18	0.285333	0.852	0.625	5.52913e-14
nop56	1.10483e-12	0.285107	0.801	0.577	1.74541e-08
atp2a2b	6.78862e-23	0.28453	0.512	0.248	1.07247e-18
timm8a	3.35527e-15	0.283941	0.582	0.347	5.30065e-11
mtdha	3.92499e-21	0.283879	0.746	0.485	6.20069e-17
si:dkey-234h16.7	3.46332e-41	0.283798	0.332	0.074	5.47135e-37
mrpl33	2.16696e-16	0.283776	0.793	0.556	3.42337e-12
vamp8	8.13318e-38	0.28376	0.27	0.052	1.28488e-33
mrpl20	1.97626e-17	0.283334	0.777	0.517	3.1221e-13
dnmt3ba	1.19711e-13	0.28309	0.43	0.229	1.89119e-09
uggt1	5.60554e-16	0.282295	0.355	0.158	8.85564e-12
fam162a	9.9411e-26	0.281603	0.48	0.207	1.5705e-21
atp5g3b	2.6693e-22	0.281287	0.988	0.905	4.21695e-18
polr3k	7.47764e-21	0.280861	0.641	0.36	1.18132e-16
crfb6	7.40302e-22	0.27946	0.348	0.125	1.16953e-17
llph	7.41735e-19	0.279422	0.773	0.525	1.17179e-14
gsr	3.39379e-38	0.279025	0.301	0.063	5.36151e-34
fbl	1.9447e-16	0.278997	0.891	0.652	3.07224e-12
tarbp2	7.39427e-30	0.278974	0.465	0.176	1.16815e-25
ENSDARG00000089836	1.61451e-17	0.278441	0.77	0.509	2.55061e-13
cdc34a	2.60272e-25	0.278041	0.438	0.164	4.11177e-21
cmip	1.23226e-37	0.276761	0.379	0.102	1.94673e-33
pho	8.92285e-16	0.27546	0.535	0.294	1.40963e-11
dohh	2.84893e-13	0.275265	0.688	0.452	4.50074e-09
g3bp1	3.99717e-18	0.274342	0.754	0.495	6.31474e-14
ufc1	2.73832e-23	0.273221	0.523	0.25	4.32601e-19
pum3	1.53209e-18	0.273059	0.574	0.311	2.4204e-14
pam16	6.43506e-19	0.272427	0.527	0.273	1.01661e-14
fam173a	1.7051e-20	0.271364	0.453	0.206	2.69372e-16
timm10	7.93153e-18	0.271158	0.77	0.485	1.25302e-13
imp4	3.59197e-21	0.270854	0.582	0.304	5.67459e-17
actr2a	8.25014e-19	0.270329	0.516	0.265	1.30336e-14
rexo4	3.21914e-19	0.269976	0.719	0.423	5.08559e-15
rsl1d1	1.81098e-17	0.269784	0.75	0.494	2.86099e-13
hspd1	2.42554e-18	0.269528	0.602	0.331	3.83187e-14
cdc42se1	2.48846e-34	0.269402	0.441	0.136	3.93127e-30
hm13	1.73614e-16	0.269396	0.648	0.404	2.74276e-12
selt1a	6.95637e-13	0.268784	0.699	0.476	1.09897e-08
clpp	8.13741e-20	0.268434	0.609	0.343	1.28555e-15
znhit3	2.90659e-18	0.268353	0.453	0.211	4.59183e-14
rwdd1	7.90022e-16	0.268037	0.832	0.635	1.24808e-11
irf2a	1.37701e-21	0.266878	0.457	0.202	2.17541e-17
mrpl39	1.68687e-11	0.26594	0.473	0.285	2.66492e-07
pim2	7.52705e-19	0.265699	0.301	0.112	1.18912e-14
myg1	5.16136e-17	0.264813	0.812	0.562	8.15392e-13
asnsd1	1.36691e-17	0.26478	0.402	0.185	2.15945e-13
nip7	9.64931e-16	0.26449	0.758	0.511	1.5244e-11
znrd1	3.62608e-13	0.264076	0.621	0.402	5.72848e-09
tgs1	1.66344e-68	0.263662	0.266	0.024	2.6279e-64
pa2g4a	5.05595e-13	0.26366	0.852	0.63	7.98739e-09
atp5g3a	2.11733e-17	0.263201	0.953	0.825	3.34495e-13
si:dkey-118j18.2	1.88602e-24	0.263167	0.359	0.127	2.97953e-20
arf2a	7.33426e-16	0.262554	0.652	0.435	1.15867e-11
slc30a7	1.31972e-14	0.26199	0.508	0.291	2.08489e-10
syk	3.2012e-123	0.260993	0.254	0.003	5.05726e-119
si:ch211-235e9.8	6.41542e-25	0.260976	0.281	0.081	1.01351e-20
tomm70a	1.07041e-15	0.260644	0.547	0.303	1.69103e-11
abca1b	1.85835e-22	0.260589	0.289	0.092	2.93583e-18
zgc:111986	8.94423e-11	0.260552	0.793	0.589	1.41301e-06
emc8	1.65238e-16	0.260222	0.668	0.392	2.61042e-12
zgc:194312	3.46599e-82	0.260011	0.262	0.016	5.47557e-78
sh3kbp1	2.058e-40	0.259625	0.34	0.074	3.25122e-36
rnaseka	3.47491e-11	0.258985	0.586	0.377	5.48966e-07
pgk1	4.33604e-35	0.258644	0.262	0.052	6.85008e-31
nol7	6.44081e-13	0.258452	0.684	0.449	1.01752e-08
abcf2a	1.35751e-15	0.257239	0.559	0.331	2.1446e-11
trmt112	3.87101e-17	0.256964	0.852	0.598	6.11542e-13
rpia	6.17259e-19	0.256931	0.477	0.233	9.75145e-15
pgp	5.78673e-30	0.256665	0.395	0.128	9.14187e-26
h3f3b.1.2	1.13937e-18	0.256643	0.961	0.889	1.79998e-14
cox4i1	2.35321e-16	0.256309	0.93	0.815	3.71761e-12
arpc3	8.5067e-20	0.255841	0.867	0.617	1.34389e-15
aip	4.26401e-15	0.255486	0.516	0.282	6.73628e-11
bccip	1.37124e-15	0.255356	0.766	0.522	2.16628e-11
znf330	5.92481e-17	0.25529	0.543	0.306	9.36002e-13
eri1	4.69468e-14	0.254903	0.395	0.197	7.41666e-10
zgc:165573	5.11409e-17	0.254476	0.555	0.314	8.07924e-13
sat1a.2	2.06497e-14	0.254318	0.625	0.378	3.26224e-10
si:ch211-282b22.1	6.47684e-14	0.254175	0.742	0.489	1.02321e-09
atp5e	1.35161e-17	0.254117	0.984	0.883	2.13528e-13
manf	6.78279e-13	0.253388	0.477	0.262	1.07155e-08
rtn4a	2.90651e-14	0.253229	0.75	0.531	4.5917e-10
sptssa	2.18472e-24	0.253216	0.66	0.34	3.45142e-20
gnb1a	2.77093e-17	0.252556	0.797	0.552	4.37751e-13
sec61b	7.25649e-14	0.25224	0.918	0.765	1.14638e-09
thumpd3	7.63223e-16	0.252117	0.324	0.137	1.20574e-11
mt-nd1	3.00466e-15	0.251974	0.941	0.846	4.74677e-11
mrps14	6.06799e-16	0.251169	0.762	0.499	9.58622e-12
prelid1a	1.89869e-15	0.250503	0.605	0.349	2.99955e-11
atp5f1	2.48539e-14	0.250062	0.918	0.752	3.92641e-10

## Sheet: Myo
Gene	p_val	avg_logFC	pct.1	pct.2	p_val_adj
actc1b	1.29688e-102	2.84068	0.521	0.018	2.04881e-98
myog	4.63284e-238	2.17086	0.604	0.005	7.31896e-234
tnni2b.1	1.05181e-43	2.07725	0.542	0.058	1.66165e-39
myod1	0	2.07615	0.771	0.004	0
tcf15	1.30399e-87	1.93663	0.729	0.051	2.06004e-83
rbm24a	1.30467e-58	1.63382	0.792	0.099	2.06112e-54
vwde	7.12893e-79	1.55201	0.688	0.048	1.12623e-74
efemp2b	4.76034e-88	1.43946	0.729	0.051	7.52038e-84
hsp90aa1.1	3.25861e-126	1.25523	0.625	0.021	5.14795e-122
rprmb	1.1036e-83	1.2023	0.562	0.029	1.74347e-79
fam107b	9.54086e-17	1.19014	0.75	0.294	1.50727e-12
si:ch211-131k2.3	3.56754e-50	1.1887	0.542	0.048	5.63601e-46
tmsb	1.03818e-36	1.18202	0.375	0.031	1.64012e-32
efemp2a	8.61642e-111	1.17738	0.562	0.02	1.36122e-106
actc1a	1.4247e-47	1.1664	0.333	0.017	2.25075e-43
meox1	4.76234e-18	1.16169	0.646	0.185	7.52355e-14
hspb1	8.72651e-12	1.15484	0.792	0.416	1.37861e-07
mdka	2.06355e-17	1.15037	0.875	0.498	3.25999e-13
rbp7b	1.07298e-19	1.08691	0.417	0.07	1.6951e-15
myf5	1.22737e-128	0.972009	0.396	0.005	1.939e-124
angptl7	5.78245e-170	0.938485	0.625	0.012	9.13511e-166
jam2a	3.63971e-07	0.934705	0.333	0.118	0.00575001
apoc1	9.23993e-06	0.895665	0.604	0.331	0.145972
zbtb18	1.8317e-24	0.892576	0.625	0.144	2.89372e-20
fabp3	3.34719e-14	0.855436	0.833	0.384	5.28789e-10
ITGB1BP2	1.88557e-137	0.836082	0.521	0.011	2.97882e-133
fxr2	6.5999e-13	0.801528	0.417	0.113	1.04265e-08
CABZ01078594.1	2.15804e-65	0.772073	0.396	0.017	3.40928e-61
mss51	4.12517e-66	0.772	0.271	0.007	6.51695e-62
mafaa	1.35129e-83	0.771845	0.333	0.008	2.13476e-79
mef2d	3.64279e-13	0.767195	0.438	0.123	5.75489e-09
hspe1	2.19499e-09	0.752232	0.854	0.647	3.46764e-05
tgfbi	8.19164e-11	0.730761	0.521	0.179	1.29412e-06
myca	5.34376e-48	0.73049	0.562	0.054	8.44208e-44
meis1a	1.26074e-90	0.707852	0.542	0.023	1.99171e-86
nr2f5	1.02726e-37	0.706031	0.562	0.068	1.62287e-33
emp2	1.9076e-24	0.69925	0.521	0.093	3.01363e-20
cd81a	2.83822e-07	0.689175	0.729	0.533	0.00448381
ttn.1	2.30979e-61	0.671239	0.396	0.019	3.64901e-57
mafbb	1.58721e-05	0.661625	0.542	0.29	0.250748
znfl1	1.64366e-45	0.65975	0.312	0.016	2.59666e-41
ENSDARG00000036894	2.5619e-84	0.659736	0.354	0.009	4.04729e-80
fstl1a	5.88292e-07	0.649602	0.583	0.284	0.00929384
fn1b	2.50422e-10	0.639513	0.542	0.198	3.95617e-06
thbs4b	1.60608e-76	0.637465	0.417	0.015	2.53728e-72
hoxc3a	1.85072e-23	0.631483	0.479	0.076	2.92377e-19
si:dkey-14o18.1	5.06886e-105	0.628974	0.375	0.007	8.00779e-101
ppp1r3b	5.00631e-07	0.614159	0.646	0.365	0.00790897
uncx4.1	2.08748e-73	0.611006	0.417	0.017	3.2978e-69
postnb	2.46468e-22	0.600444	0.292	0.031	3.89369e-18
rdh10a	9.46462e-18	0.587687	0.312	0.044	1.49522e-13
gnl3	5.7823e-07	0.585782	0.771	0.443	0.00913487
gatm	5.56551e-52	0.580951	0.438	0.029	8.79239e-48
enah	4.31373e-55	0.579496	0.5	0.037	6.81483e-51
fam49a	2.29081e-14	0.572184	0.458	0.112	3.61902e-10
s1pr5a	4.12756e-10	0.558595	0.271	0.058	6.52072e-06
unc45b	3.04736e-59	0.540311	0.458	0.027	4.81422e-55
hoxb10a	1.34096e-19	0.535029	0.333	0.045	2.11845e-15
si:dkey-239h2.3	4.88888e-08	0.533464	0.792	0.451	0.000772346
klhl41b	2.0351e-129	0.529682	0.292	0.002	3.21504e-125
rbfox1l	1.51267e-64	0.527857	0.312	0.01	2.38971e-60
ttn.2	7.53593e-28	0.526979	0.417	0.05	1.19053e-23
eya1	7.61681e-10	0.522608	0.333	0.085	1.2033e-05
mrpl34	0.000268444	0.522017	0.708	0.527	1
net1	6.39951e-21	0.520796	0.562	0.122	1.01099e-16
si:ch211-282b22.1	8.08205e-07	0.5178	0.729	0.51	0.012768
kazald2	5.29944e-44	0.515508	0.312	0.017	8.37206e-40
si:dkey-102m7.3	3.36757e-06	0.509608	0.833	0.594	0.0532008
lmnb1	0.000913107	0.505888	0.521	0.343	1
cnbpb	2.35457e-05	0.505011	0.875	0.711	0.371975
ahcy	5.01927e-08	0.504054	0.5	0.224	0.000792944
snu13b	1.76258e-07	0.502182	0.938	0.833	0.00278453
ppdpfa	3.86846e-07	0.49209	0.292	0.088	0.00611139
plpp1a	2.02232e-14	0.492035	0.479	0.118	3.19485e-10
nop10	1.1236e-10	0.489347	0.958	0.844	1.77506e-06
pkig	2.65618e-24	0.482831	0.375	0.046	4.19624e-20
eif4ebp3	6.74174e-07	0.47975	0.688	0.396	0.0106506
cygb1	6.15821e-15	0.476457	0.438	0.097	9.72873e-11
chtopa	0.00101573	0.476152	0.729	0.594	1
ntmt1	1.62698e-06	0.468409	0.583	0.316	0.025703
nexn	1.90551e-116	0.466029	0.396	0.007	3.01032e-112
aktip	0.00638342	0.464763	0.438	0.297	1
hey1	6.21831e-27	0.464426	0.375	0.042	9.82369e-23
USMG5	3.69812e-07	0.459328	0.938	0.762	0.00584229
map7d1b	7.57045e-09	0.45926	0.458	0.166	0.000119598
npm1a	3.14006e-06	0.458808	0.938	0.832	0.0496067
mrpl48	0.111527	0.458274	0.292	0.229	1
flncb	4.62479e-38	0.457112	0.375	0.029	7.30624e-34
lrrc20	0.00270239	0.455368	0.562	0.382	1
lrrc17	3.47084e-55	0.454543	0.354	0.016	5.48323e-51
pabpc4	1.31397e-09	0.449248	0.5	0.176	2.07581e-05
lmod1a	3.31071e-31	0.445891	0.292	0.022	5.23026e-27
atp5g1	0.00272391	0.443557	0.896	0.76	1
tceb2.1	1.03424e-07	0.440692	0.875	0.688	0.00163389
timm13	7.35875e-05	0.437871	0.708	0.501	1
cpn1.1	1.12658e-26	0.433432	0.375	0.042	1.77977e-22
mybphb	3.9984e-24	0.432658	0.271	0.024	6.31668e-20
capn8	0.0279339	0.432484	0.417	0.284	1
nip7	4.58462e-05	0.425778	0.833	0.529	0.724279
rbbp9	0.00371338	0.424075	0.583	0.412	1
rgmd	8.85276e-19	0.423693	0.458	0.088	1.39856e-14
crabp2b	1.33959e-27	0.4235	0.271	0.021	2.11628e-23
nhp2	9.63763e-06	0.421606	0.896	0.772	0.152255
zgc:92518	1.82715e-111	0.420131	0.271	0.002	2.88653e-107
hoxb9a	4.76165e-11	0.419494	0.333	0.076	7.52245e-07
fgfrl1a	1.36121e-23	0.418803	0.375	0.048	2.15044e-19
ndufs6	0.0042013	0.417545	0.667	0.555	1
cdh2	1.08342e-12	0.415394	0.375	0.086	1.71158e-08
zgc:100829	0.00469346	0.414754	0.438	0.25	1
exosc5	0.0008321	0.413851	0.5	0.306	1
rnd3a	2.606e-08	0.413752	0.417	0.141	0.000411696
metap1	0.000170037	0.409141	0.708	0.495	1
mibp2	4.32268e-07	0.407342	0.938	0.829	0.00682898
lmo4b	9.49555e-19	0.403098	0.438	0.078	1.50011e-14
coa3a	0.00422889	0.4011	0.625	0.444	1
aldoaa	0.000421112	0.399879	0.896	0.765	1
cnbpa	2.09323e-06	0.397581	1	0.87	0.0330688
eif4eb	0.00581134	0.397382	0.354	0.196	1
tob1b	0.00494565	0.396715	0.333	0.202	1
gtf2e2	0.54754	0.396115	0.396	0.369	1
hint1	9.35353e-05	0.392579	0.75	0.574	1
knop1	0.0359292	0.391066	0.604	0.472	1
rps29	1.65749e-17	0.388723	1	0.991	2.6185e-13
emg1	0.0182479	0.387033	0.542	0.393	1
mrpl12	0.00185659	0.385647	0.771	0.575	1
col4a1	7.02043e-31	0.382014	0.396	0.041	1.10909e-26
meis1b	3.50364e-12	0.381638	0.417	0.1	5.53506e-08
atp1a2a	2.93095e-106	0.381304	0.312	0.004	4.63032e-102
manbal	0.000306968	0.37926	0.417	0.214	1
pwp2h	0.000100875	0.377733	0.542	0.322	1
ncl	7.83901e-06	0.375715	0.938	0.82	0.123841
eif4ebp1	6.45868e-06	0.375434	0.875	0.798	0.102034
tyw3	0.00550859	0.371583	0.312	0.17	1
lsm5	0.00178299	0.366736	0.875	0.765	1
pgp	0.000749908	0.366556	0.312	0.151	1
ston2	1.66729e-26	0.361451	0.292	0.026	2.63399e-22
vaspb	0.000567263	0.36074	0.562	0.355	1
rwdd1	0.0833751	0.360612	0.708	0.653	1
cd3eap	0.0615686	0.35956	0.5	0.411	1
ndufb10	0.000238863	0.359007	0.833	0.564	1
mrps33	0.00670358	0.358395	0.688	0.523	1
znf593	0.000874196	0.357979	0.812	0.621	1
hypk	0.000160163	0.356805	0.938	0.777	1
smad1	0.000598318	0.356191	0.271	0.117	1
rbfox2	9.68577e-05	0.356117	0.521	0.301	1
aldh1a2	1.21889e-35	0.352974	0.292	0.018	1.92561e-31
fstl1b	5.93349e-06	0.352563	0.562	0.303	0.0937372
greb1l	2.46166e-12	0.346623	0.438	0.111	3.88893e-08
mrps23	0.000336486	0.345428	0.458	0.266	1
rras2	5.41903e-19	0.34373	0.354	0.052	8.56099e-15
mrpl13	0.0344112	0.341844	0.646	0.476	1
chchd10	0.0170928	0.336265	0.438	0.273	1
ssbp1	0.000107141	0.332648	0.708	0.491	1
btg2	0.000168591	0.332552	0.75	0.566	1
pbxip1b	1.37514e-51	0.332517	0.271	0.01	2.17244e-47
si:ch211-284b7.3	0.0168211	0.332177	0.688	0.525	1
timm9	1.8108e-06	0.330737	0.771	0.529	0.0286069
tomm6	0.00102271	0.329972	0.917	0.784	1
mrps25	0.000408318	0.328134	0.688	0.476	1
ctdsplb	4.74823e-05	0.328103	0.375	0.168	0.750126
gas1b	1.84651e-07	0.326907	0.354	0.107	0.00291712
hoxb7a	3.18201e-10	0.326336	0.479	0.143	5.02694e-06
cdc25b	1.49611e-06	0.325486	0.417	0.162	0.0236355
gsk3b	1.6759e-06	0.323454	0.396	0.156	0.0264759
srsf6a	0.000240384	0.322827	0.583	0.384	1
rrp15	0.107755	0.322098	0.458	0.371	1
six4a	8.57232e-34	0.319877	0.292	0.019	1.35426e-29
ndufs4	0.0195184	0.318962	0.625	0.486	1
midn	0.00210544	0.318615	0.646	0.481	1
smyd2a	6.94187e-05	0.318359	0.354	0.163	1
lyrm7	0.0173673	0.317575	0.458	0.3	1
polr2f	0.0329356	0.316497	0.75	0.628	1
golt1bb	0.0616772	0.314866	0.458	0.318	1
timm8b	0.000146163	0.314645	0.729	0.554	1
zfand5a	0.000289286	0.314153	0.479	0.287	1
si:dkey-95p16.2	0.000191579	0.311873	0.833	0.693	1
cdkn1ca	1.62023e-08	0.309822	0.625	0.265	0.000255964
llph	0.0110941	0.307688	0.646	0.547	1
fdx1	0.276396	0.307667	0.396	0.32	1
ppp1r3ca	2.0135e-08	0.30741	0.333	0.095	0.000318092
ctdspla	2.34616e-05	0.305655	0.333	0.135	0.370646
ENSDARG00000074266	0.000170374	0.305428	0.625	0.407	1
btf3l4	0.0010172	0.305291	0.875	0.694	1
susd6	3.94875e-10	0.305173	0.396	0.113	6.23823e-06
eif4a2	0.0012278	0.303262	0.417	0.245	1
imp3	4.6879e-05	0.301741	0.688	0.44	0.740595
atp5g3b	3.79259e-06	0.300319	0.958	0.912	0.0599154
ndufs5	0.00306809	0.298576	0.854	0.72	1
pfdn6	0.00407258	0.296462	0.792	0.645	1
polr2h	0.0279329	0.295992	0.75	0.596	1
pam16	0.000354016	0.294904	0.5	0.294	1
serf2	0.000471636	0.294331	0.917	0.835	1
snrnp27	0.000104427	0.294318	0.812	0.579	1
rps28	8.29173e-14	0.293753	1	0.993	1.30993e-09
tcf12	2.31903e-11	0.293451	0.5	0.139	3.6636e-07
mrpl32	0.0258973	0.291797	0.521	0.396	1
nipsnap2	0.345711	0.290848	0.438	0.395	1
rpf1	0.015828	0.290606	0.583	0.435	1
adkb	0.354373	0.288601	0.271	0.212	1
snai1a	0.000495462	0.288286	0.417	0.209	1
phf5a	0.0193174	0.288158	0.875	0.744	1
mrpl41	2.06934e-05	0.28445	0.479	0.227	0.326915
zgc:92664	0.562576	0.283839	0.25	0.301	1
ift27	0.000597644	0.28382	0.271	0.114	1
sipa1l2	1.34657e-26	0.283619	0.354	0.037	2.12732e-22
cldn11b	1.21119e-21	0.28354	0.396	0.056	1.91344e-17
ube2ka	0.000329873	0.283304	0.354	0.167	1
hnrnpa0a	0.00490432	0.282899	0.646	0.502	1
cxxc5a	3.01343e-07	0.282685	0.396	0.134	0.00476061
alcama	1.45777e-05	0.282648	0.333	0.126	0.230299
ndufa3	0.000997729	0.282329	0.771	0.611	1
mrpl14	0.616043	0.281458	0.521	0.468	1
ipo7	0.0267347	0.280171	0.479	0.372	1
smfn	0.396629	0.278846	0.417	0.379	1
celf1	0.0427108	0.278678	0.375	0.261	1
nsa2	0.000541112	0.278113	0.896	0.804	1
rpl29	4.82935e-09	0.278108	1	0.99	7.62941e-05
mrpl20	0.00302295	0.277669	0.667	0.54	1
ccdc137	0.00110545	0.276815	0.5	0.289	1
pno1	0.000556419	0.27668	0.896	0.773	1
rrp9	0.00019601	0.276487	0.479	0.266	1
ube2a	0.500042	0.276238	0.396	0.34	1
col1a1a	1.40315e-21	0.275799	0.271	0.027	2.21669e-17
RPL41	8.69368e-17	0.275061	1	1	1.37343e-12
atp5e	0.000455664	0.274716	1	0.891	1
her6	0.0134179	0.273258	0.562	0.403	1
si:ch211-196c10.11	1.49351e-86	0.272215	0.271	0.004	2.35945e-82
hoxa9a	5.37558e-16	0.271038	0.312	0.048	8.49234e-12
cox7b	0.000101659	0.269729	0.938	0.876	1
si:ch211-217k17.7	0.0150237	0.267892	0.646	0.494	1
cnpy4	0.000177833	0.265005	0.396	0.196	1
rps19bp1	0.0191415	0.264387	0.708	0.551	1
bmpr1ba	6.61199e-55	0.263949	0.292	0.01	1.04456e-50
myclb	3.20437e-08	0.263412	0.292	0.076	0.000506226
mff	0.0478185	0.262528	0.417	0.31	1
wdr83os	0.039421	0.262138	0.771	0.68	1
col5a2a	1.56555e-48	0.261908	0.271	0.01	2.47326e-44
nop2	0.022916	0.261511	0.604	0.445	1
srsf10b	0.0726326	0.261062	0.688	0.587	1
tmed9	0.162367	0.260924	0.542	0.485	1
mrps35	0.318505	0.26066	0.333	0.274	1
surf6	0.00329471	0.258874	0.771	0.609	1
ndufa7	0.100133	0.256214	0.562	0.514	1
znhit3	6.12073e-05	0.256181	0.458	0.231	0.966953
si:dkey-88p24.11	0.000311944	0.255717	0.562	0.339	1
mrpl39	0.0197289	0.253055	0.438	0.301	1
atp5ia	0.00052544	0.251119	0.646	0.414	1
triap1	0.000233856	0.251049	0.604	0.368	1
CDPF1	0.014577	0.250779	0.604	0.445	1
ccdc43	0.000782465	0.250605	0.417	0.224	1
NDUFAF3	0.141331	0.250248	0.354	0.271	1

## Sheet: Neur
Gene	p_val	avg_logFC	pct.1	pct.2	p_val_adj
si:ch211-193l2.5	8.1605e-294	2.62273	0.843	0.022	1.2892e-289
si:ch211-193l2.3	0	2.25935	0.755	0.011	0
her4.2.1	6.03443e-218	2.09433	0.569	0.011	9.53319e-214
si:ch211-193l2.4	0	2.03443	0.706	0.008	0
her15.1	3.26826e-142	1.9747	0.765	0.061	5.16319e-138
her4.4	2.80144e-276	1.80176	0.608	0.006	4.42571e-272
elavl3	4.24077e-226	1.76761	0.549	0.008	6.69957e-222
fabp3	5.7162e-60	1.73402	0.961	0.369	9.03045e-56
her15.1.1	3.74571e-144	1.67506	0.676	0.042	5.91748e-140
her12	6.84432e-75	1.63157	0.51	0.051	1.08127e-70
gadd45gb.1	5.05464e-153	1.61942	0.412	0.008	7.98532e-149
mdka	1.83239e-30	1.61354	0.814	0.492	2.89482e-26
her2	5.23206e-148	1.49094	0.588	0.028	8.2656e-144
mdkb	1.68756e-163	1.47863	0.735	0.044	2.66601e-159
tmsb	2.5475e-99	1.42868	0.422	0.021	4.02455e-95
her4.2	5.1084e-206	1.40559	0.51	0.008	8.07026e-202
sox3	1.6642e-83	1.38319	0.706	0.098	2.62911e-79
tuba1c	3.07204e-75	1.29236	0.863	0.189	4.8532e-71
tuba1a	1.70168e-58	1.28306	0.824	0.211	2.68832e-54
her4.1	2.55264e-124	1.23157	0.431	0.015	4.03265e-120
ptmaa	1.50615e-33	1.1081	0.99	0.739	2.37942e-29
rrm2.1	8.26063e-20	1.0804	0.716	0.346	1.30501e-15
sox11a	1.17011e-51	1.06455	0.755	0.181	1.84854e-47
dla	2.55743e-42	1.05845	0.52	0.099	4.04022e-38
sox19a	2.54369e-214	1.04121	0.608	0.014	4.01852e-210
sox11b	5.76921e-64	1.01741	0.725	0.139	9.1142e-60
dlb	4.06135e-78	0.975137	0.294	0.012	6.41612e-74
cldn5a	1.16481e-77	0.940086	0.598	0.073	1.84017e-73
cdkn1ca	1.64636e-13	0.910934	0.529	0.262	2.60091e-09
myt1a	1.40353e-54	0.901513	0.265	0.017	2.21729e-50
nova2	3.22412e-41	0.897932	0.843	0.261	5.09346e-37
si:ch211-137a8.4	1.73933e-97	0.881134	0.696	0.075	2.74779e-93
stmn1a	1.08282e-20	0.872389	0.833	0.503	1.71064e-16
foxp4	1.11674e-41	0.861522	0.686	0.165	1.76422e-37
marcksb	3.01476e-36	0.853859	0.99	0.688	4.76272e-32
mex3b	3.0754e-59	0.844602	0.676	0.127	4.85852e-55
msi1	3.59255e-198	0.843191	0.725	0.03	5.67551e-194
epb41a	2.00322e-85	0.815577	0.539	0.05	3.16468e-81
mbd3b	8.0986e-34	0.801628	0.863	0.356	1.27942e-29
ptmab	3.19151e-39	0.792516	1	0.982	5.04195e-35
pcna	2.49885e-14	0.792509	0.833	0.626	3.94769e-10
her4.3	2.66508e-176	0.785579	0.373	0.003	4.21029e-172
rrm2	2.01415e-19	0.784819	0.657	0.286	3.18196e-15
pou3f1	4.5545e-161	0.780984	0.392	0.006	7.19521e-157
zic2b	3.82139e-29	0.76764	0.333	0.057	6.03703e-25
tmeff1b	2.24976e-18	0.747802	0.794	0.441	3.55416e-14
lfng	2.5282e-26	0.739542	0.627	0.204	3.99405e-22
gfap	2.64503e-161	0.725192	0.52	0.015	4.17862e-157
hmgb1b	1.43608e-26	0.724612	0.961	0.721	2.26872e-22
zic2a	2.12721e-53	0.712878	0.333	0.029	3.36057e-49
si:dkey-276j7.1	2.22066e-33	0.689255	0.706	0.237	3.50819e-29
nat8l	1.97191e-49	0.664317	0.578	0.108	3.11523e-45
her9	1.57206e-19	0.662715	0.48	0.159	2.48355e-15
si:ch211-222l21.1	3.29453e-38	0.659912	1	0.984	5.20469e-34
rnasekb	2.1244e-24	0.654554	0.461	0.126	3.35612e-20
si:dkey-42i9.4	3.73442e-25	0.648091	0.922	0.482	5.89964e-21
si:ch211-212k18.5	1.63976e-76	0.647355	0.578	0.066	2.5905e-72
aspm	6.36066e-17	0.633207	0.52	0.201	1.00486e-12
gas1b	1.87315e-35	0.632936	0.48	0.097	2.95921e-31
hells	5.80255e-16	0.632864	0.696	0.344	9.16686e-12
ENSDARG00000068995	1.05837e-13	0.608845	0.961	0.774	1.67201e-09
cx43.4	8.33026e-24	0.608035	0.794	0.376	1.31601e-19
lrrn1	1.10491e-49	0.604752	0.49	0.071	1.74554e-45
fam60al.1	5.22536e-25	0.598001	0.725	0.305	8.25502e-21
ncalda	2.94199e-14	0.596326	0.529	0.247	4.64775e-10
her8a	8.13909e-39	0.594679	0.51	0.105	1.28581e-34
tgif1	1.38065e-21	0.581284	0.775	0.382	2.18115e-17
calm3a	3.12652e-19	0.578998	0.951	0.735	4.93928e-15
fabp7a	6.25797e-35	0.576336	0.275	0.031	9.88633e-31
si:dkey-56m19.5	2.02105e-24	0.574135	0.745	0.294	3.19285e-20
mycn	1.15709e-22	0.572876	0.559	0.188	1.82798e-18
mibp	2.00657e-11	0.572337	0.539	0.272	3.16998e-07
tubb2b	1.60482e-16	0.56203	0.951	0.79	2.53529e-12
ncam1a	9.11146e-96	0.560284	0.461	0.028	1.43943e-91
kiaa0101	2.02492e-11	0.552064	0.804	0.57	3.19897e-07
si:ch211-288g17.3	8.63308e-21	0.545391	0.941	0.811	1.36385e-16
rrm1	5.40685e-24	0.537936	0.569	0.201	8.54174e-20
sb:cb81	2.57479e-16	0.534802	0.471	0.168	4.06766e-12
hmgb2a	4.7794e-20	0.529395	1	0.98	7.55049e-16
zgc:114130	3.10429e-25	0.526054	0.471	0.12	4.90416e-21
hmgn2	2.07225e-21	0.525818	1	0.982	3.27373e-17
ENSDARG00000056490	1.79134e-24	0.523332	0.441	0.108	2.82996e-20
psip1b	6.44989e-14	0.520353	0.804	0.464	1.01895e-09
hmgb1a	2.10433e-14	0.519926	0.833	0.553	3.32442e-10
hes6	6.04376e-33	0.517067	0.627	0.174	9.54793e-29
rtn1a	7.74451e-16	0.516595	0.255	0.058	1.22348e-11
tp53inp2	2.48854e-11	0.506199	0.52	0.259	3.93139e-07
ptgdsb.1	4.5783e-37	0.502566	0.49	0.096	7.23279e-33
ppm1g	5.78453e-17	0.499343	0.824	0.498	9.1384e-13
hmgn3	3.8566e-15	0.498633	0.873	0.561	6.09265e-11
hmgb3a	5.27432e-15	0.497656	0.941	0.7	8.33238e-11
sox19b	6.63962e-42	0.497538	0.324	0.036	1.04893e-37
LEPROTL1	1.83094e-05	0.494002	0.588	0.404	0.289253
si:ch73-1a9.3	1.0633e-14	0.49028	1	0.955	1.6798e-10
tox	2.38332e-38	0.488836	0.5	0.098	3.76517e-34
apex1	2.23833e-16	0.488381	0.853	0.568	3.53612e-12
atp1b3a	2.41816e-07	0.485934	0.451	0.273	0.0038202
lbr	6.28085e-15	0.484191	0.598	0.279	9.92248e-11
lig1	9.94994e-12	0.481482	0.627	0.363	1.57189e-07
top1l	3.34925e-13	0.477631	0.931	0.697	5.29114e-09
wls	6.85167e-09	0.47241	0.461	0.238	0.000108243
marcksl1b	5.45502e-12	0.472052	0.951	0.631	8.61784e-08
zfhx4	2.9312e-33	0.463922	0.431	0.082	4.63071e-29
hmgb2b	5.82355e-21	0.462596	1	0.954	9.20005e-17
rpa2	1.02716e-10	0.460644	0.725	0.481	1.62271e-06
pole4	4.53021e-17	0.44976	0.814	0.433	7.15683e-13
nrarpa	1.51239e-20	0.449425	0.353	0.085	2.38927e-16
rtca	1.25088e-10	0.441344	0.608	0.369	1.97614e-06
CABZ01074745.1	1.15028e-12	0.441079	0.892	0.654	1.81721e-08
mcm7	2.04226e-09	0.441029	0.608	0.357	3.22636e-05
irx1b	5.21358e-38	0.439541	0.255	0.024	8.23642e-34
si:ch211-51e12.7	7.47795e-17	0.439363	0.951	0.722	1.18137e-12
rgmd	3.05562e-24	0.434133	0.373	0.083	4.82727e-20
tubb5	5.59058e-18	0.428819	0.549	0.19	8.83199e-14
pdgfaa	9.10989e-12	0.427529	0.333	0.111	1.43918e-07
seta	6.64239e-18	0.422628	1	0.886	1.04937e-13
zic3	1.22133e-31	0.419642	0.314	0.045	1.92946e-27
fbxl6	6.322e-12	0.417882	0.676	0.366	9.98749e-08
slbp	7.32131e-09	0.414695	0.49	0.267	0.000115662
cdc26	4.68127e-09	0.413618	0.725	0.465	7.39547e-05
pax6a	1.42491e-79	0.412756	0.255	0.007	2.25107e-75
rpa3	6.73e-11	0.40874	0.775	0.504	1.0632e-06
khdrbs1a	1.1973e-18	0.40599	0.99	0.936	1.89149e-14
sumo3b	6.0812e-08	0.405718	0.902	0.729	0.000960709
mdh1aa	1.90621e-24	0.400791	0.539	0.164	3.01143e-20
atrx	6.72117e-13	0.40007	0.725	0.404	1.06181e-08
seph	2.80711e-10	0.396594	0.873	0.702	4.43468e-06
hoxb3a	2.629e-15	0.393223	0.255	0.06	4.15329e-11
sdc4	1.26391e-09	0.391266	0.637	0.387	1.99672e-05
atf4b	1.1602e-07	0.390066	0.745	0.507	0.00183289
pbx4	4.2282e-13	0.383026	0.676	0.351	6.67972e-09
boc	4.34453e-19	0.381697	0.353	0.09	6.86349e-15
polr3glb	6.44968e-17	0.377067	0.578	0.244	1.01892e-12
cdca7a	7.91341e-09	0.376657	0.539	0.301	0.000125016
si:ch73-46j18.5	8.15837e-11	0.376506	0.706	0.408	1.28886e-06
ranbp1	1.44554e-12	0.374549	0.941	0.794	2.28366e-08
rnf44	5.4035e-14	0.37394	0.647	0.318	8.53645e-10
nkain1	5.23175e-15	0.37344	0.676	0.335	8.26512e-11
dag1	8.99581e-32	0.372059	0.52	0.12	1.42116e-27
alcamb	2.13358e-21	0.369476	0.48	0.138	3.37063e-17
si:ch211-156b7.4	5.26083e-16	0.369228	0.588	0.25	8.31106e-12
si:dkey-67c22.2	1.27987e-09	0.367733	0.882	0.634	2.02194e-05
sub1b	6.68239e-13	0.366541	0.696	0.377	1.05568e-08
pnrc2	2.57828e-12	0.366226	0.99	0.856	4.07317e-08
sumo3a	3.55791e-15	0.366206	0.99	0.901	5.62079e-11
fosab	5.53097e-07	0.364457	0.863	0.635	0.00873782
hmgb3b	6.30825e-12	0.363712	0.833	0.531	9.96577e-08
pou3f3a	2.51296e-107	0.361914	0.324	0.008	3.96997e-103
pim3	2.51225e-18	0.360175	0.373	0.103	3.96885e-14
arl14ep	1.58858e-14	0.35589	0.696	0.359	2.50964e-10
fxyd6l	1.01326e-07	0.355315	0.804	0.557	0.00160075
fam168b	1.05998e-11	0.354252	0.657	0.357	1.67456e-07
CABZ01037298.1	2.12185e-37	0.353806	0.304	0.036	3.35209e-33
zgc:110796	3.69697e-33	0.353638	0.333	0.049	5.84048e-29
mcm6	6.20735e-08	0.347325	0.529	0.3	0.000980638
ssrp1a	1.37953e-09	0.347318	0.598	0.34	2.17938e-05
pou3f3b	3.7406e-72	0.346506	0.265	0.01	5.9094e-68
parp1	2.70583e-11	0.345472	0.598	0.324	4.27467e-07
pcdh19	7.03917e-35	0.342948	0.422	0.071	1.11205e-30
stx6	1.09532e-12	0.342498	0.353	0.119	1.73038e-08
morf4l1	3.68325e-10	0.342473	0.863	0.612	5.8188e-06
pax3a	4.71885e-84	0.341992	0.265	0.007	7.45484e-80
zgc:110540	1.24738e-09	0.341749	0.363	0.148	1.97062e-05
rbbp4	6.5421e-10	0.339769	0.804	0.553	1.03352e-05
srsf6b	7.10486e-06	0.339586	0.559	0.361	0.112243
cbx3a	7.83987e-11	0.335298	0.931	0.808	1.23854e-06
hnrnpaba	2.51931e-12	0.334279	0.99	0.945	3.98001e-08
ptprna	6.73191e-133	0.333333	0.255	0.001	1.06351e-128
ptgr1	1.75869e-17	0.331872	0.588	0.231	2.77838e-13
orc4	1.51721e-12	0.33076	0.529	0.249	2.3969e-08
syncrip	2.47601e-09	0.328513	0.961	0.773	3.91161e-05
tfdp2	4.23735e-36	0.326476	0.333	0.045	6.69416e-32
zgc:92664	4.41517e-12	0.32547	0.578	0.289	6.97508e-08
mki67	1.75978e-07	0.321863	0.549	0.326	0.00278011
glula	2.58716e-37	0.321115	0.314	0.038	4.08719e-33
zgc:77056	2.69408e-09	0.318827	0.539	0.276	4.25611e-05
si:dkey-195m11.8	5.3149e-14	0.317416	0.637	0.283	8.39648e-10
cdc25b	6.55308e-13	0.315753	0.422	0.156	1.03525e-08
smarca5	1.05082e-09	0.314585	0.51	0.268	1.66008e-05
khsrp	6.9322e-07	0.314392	0.804	0.606	0.0109515
ctnnbip1	4.74289e-10	0.314245	0.686	0.415	7.49282e-06
arnt2	1.14235e-06	0.31407	0.275	0.118	0.0180468
tle2	4.65029e-14	0.312546	0.471	0.175	7.34652e-10
nasp	1.75755e-07	0.307399	0.569	0.35	0.00277658
lipg	1.15348e-53	0.306138	0.284	0.02	1.82226e-49
ptpro	9.38466e-22	0.305608	0.343	0.077	1.48259e-17
ddx61	2.78863e-11	0.304682	0.961	0.716	4.40547e-07
ormdl1	4.55844e-11	0.303534	0.549	0.263	7.20142e-07
rcc2	7.76406e-11	0.302753	0.824	0.534	1.22657e-06
si:dkey-248g21.1	1.02863e-14	0.30249	0.461	0.169	1.62503e-10
vma21	2.08589e-06	0.302176	0.755	0.529	0.0329529
nfe2l3	6.97273e-21	0.301794	0.559	0.188	1.10155e-16
col4a6	4.66488e-17	0.301314	0.333	0.087	7.36958e-13
casc4	1.19909e-13	0.300201	0.265	0.069	1.89433e-09
lsm5	6.0824e-09	0.29901	0.951	0.76	9.60898e-05
si:dkey-6i22.5	2.60675e-11	0.298594	0.431	0.18	4.11814e-07
mcm3	9.78775e-07	0.296472	0.461	0.258	0.0154627
ccna2	4.36311e-10	0.295228	0.569	0.292	6.89285e-06
cspg5a	1.81024e-84	0.29459	0.265	0.007	2.85981e-80
fam168a	8.97613e-11	0.294129	0.51	0.248	1.41805e-06
smc1al	3.54739e-10	0.29381	0.794	0.516	5.60416e-06
meis1b	6.93759e-15	0.293013	0.333	0.097	1.096e-10
snrpd1	2.86291e-10	0.292862	0.951	0.859	4.52282e-06
nono	1.14572e-06	0.29097	0.794	0.563	0.0181
znf1124	2.83025e-20	0.290731	0.402	0.106	4.47124e-16
metrn	6.5228e-27	0.290362	0.314	0.053	1.03047e-22
usp1	1.28175e-08	0.290112	0.412	0.193	0.00020249
hnrnpa1b	3.85182e-07	0.289721	0.873	0.746	0.0060851
ppm1da	9.33906e-12	0.289671	0.392	0.153	1.47538e-07
dynll2b	7.60844e-13	0.289065	0.52	0.223	1.20198e-08
hcfc1a	2.19161e-06	0.289015	0.549	0.363	0.0346231
spry2	1.73526e-05	0.288711	0.333	0.174	0.274136
zc4h2	8.16599e-11	0.288084	0.706	0.396	1.29006e-06
sipa1l2	1.52352e-43	0.287772	0.314	0.032	2.40685e-39
ppig	7.3554e-09	0.286766	0.696	0.438	0.000116201
igf2bp1	3.59768e-06	0.285912	0.775	0.568	0.0568362
cdc14b	1.07036e-10	0.28252	0.431	0.187	1.69095e-06
map2k6	9.28351e-14	0.282501	0.49	0.197	1.46661e-09
brms1la	4.133e-06	0.282129	0.5	0.297	0.0652932
hmga1a	3.89342e-13	0.28028	1	0.993	6.15083e-09
acin1a	4.82422e-07	0.280087	0.814	0.584	0.0076213
cdh2	9.47854e-17	0.280002	0.324	0.082	1.49742e-12
znf281b	6.95279e-22	0.279639	0.333	0.072	1.0984e-17
gabarapb	0.000256313	0.279081	0.873	0.727	1
pfn2l	1.21909e-08	0.278266	0.971	0.779	0.000192592
nlk1	5.35916e-13	0.27765	0.529	0.222	8.46641e-09
notch1a	3.90131e-07	0.277048	0.275	0.114	0.00616329
hnrnpa0a	2.34475e-07	0.276954	0.725	0.495	0.00370423
ran	5.2254e-12	0.276919	0.98	0.94	8.25508e-08
zgc:55943	4.04015e-12	0.275768	0.431	0.172	6.38263e-08
pdzd11	2.71655e-05	0.274774	0.5	0.327	0.429161
fam76b	1.05369e-07	0.27412	0.657	0.421	0.00166461
nusap1	1.62916e-10	0.272965	0.412	0.17	2.57374e-06
asf1ba	2.86227e-11	0.272394	0.461	0.196	4.52181e-07
hs6st2	8.71391e-13	0.272004	0.431	0.166	1.37662e-08
sae1	1.01212e-06	0.271509	0.529	0.312	0.0159895
chaf1a	7.79105e-08	0.270875	0.608	0.37	0.00123083
si:ch73-281n10.2	1.34462e-09	0.269833	1	0.988	2.12424e-05
id1	0.000573676	0.269606	0.863	0.791	1
cdca4	4.56993e-07	0.269283	0.471	0.264	0.00721957
pgrmc2	5.11139e-05	0.269119	0.363	0.199	0.807497
nr2f5	2.10176e-14	0.269057	0.275	0.069	3.32035e-10
h3f3a	2.94912e-07	0.268537	0.99	0.921	0.00465901
wrb	2.63465e-11	0.268399	0.431	0.191	4.16222e-07
zgc:55733	4.16687e-12	0.268196	0.431	0.174	6.58282e-08
cirbpa	8.69958e-19	0.26755	1	0.985	1.37436e-14
ilf3b	6.3024e-07	0.267519	0.765	0.555	0.00995652
zc3h12b	1.1713e-18	0.267502	0.284	0.062	1.85041e-14
kdm1a	1.2354e-07	0.266674	0.578	0.37	0.00195168
smarcd1	2.63715e-11	0.266627	0.755	0.449	4.16618e-07
mcm2	8.33933e-06	0.266403	0.382	0.203	0.131745
ten1	0.000303068	0.265474	0.343	0.206	1
eif4g2a	2.85392e-08	0.263524	0.588	0.341	0.000450862
hsbp1b	7.29573e-09	0.262928	0.892	0.697	0.000115258
pole3	9.28e-06	0.260081	0.588	0.387	0.146605
rfc5	2.91427e-09	0.259376	0.441	0.205	4.60397e-05
dnaja2l	1.77943e-11	0.259268	0.598	0.305	2.81115e-07
lysmd2	2.23271e-05	0.258381	0.451	0.282	0.352723
ss18l2	0.000309862	0.258313	0.578	0.399	1
kmt2bb	7.18317e-07	0.256739	0.5	0.28	0.011348
ccnd1	3.71328e-05	0.255982	0.716	0.522	0.586624
col18a1a	8.1486e-11	0.255024	0.353	0.131	1.28732e-06
anp32a	1.59693e-06	0.254734	0.912	0.733	0.0252283
ogt.1	0.000606255	0.254591	0.255	0.14	1
cdc34b	1.15238e-08	0.254423	0.5	0.263	0.000182053
gabarapl2	0.00875326	0.253222	0.324	0.226	1
fam133b	0.000255583	0.251813	0.863	0.684	1
cdk2	5.80777e-10	0.250986	0.471	0.224	9.17512e-06
mdm4	0.00170743	0.250967	0.284	0.173	1
hmgn6	8.3694e-10	0.250338	1	0.973	1.3222e-05
rasgef1ba	8.18705e-08	0.25	0.412	0.203	0.00129339

## Sheet: Apo
Gene	p_val	avg_logFC	pct.1	pct.2	p_val_adj
si:ch211-11n16.3	5.20386e-16	1.63151	0.384	0.269	8.22106e-12
fabp3	1.22399e-07	0.96041	0.447	0.378	0.00193366
ENSDARG00000100513	9.6217e-07	0.876193	0.583	0.709	0.0152004
tubb2b	7.13329e-13	0.60432	0.758	0.806	1.12692e-08
si:ch211-226l4.6	0.297811	0.440792	0.369	0.381	1
mad2l1	0.0556611	0.386939	0.326	0.299	1
ccng1	0.000640977	0.377651	0.676	0.868	1
capn8	0.840044	0.35199	0.259	0.294	1
ENSDARG00000094300	0.325561	0.351693	0.369	0.41	1
pmaip1	1.21591e-10	0.34718	0.261	0.156	1.92089e-06
ube2c	0.916283	0.337119	0.359	0.385	1
rbp5	0.0794767	0.329428	0.251	0.229	1
CABZ01068248.1	0.503664	0.306376	0.419	0.487	1
sf3b5	0.833567	0.304578	0.67	0.856	1
ddx39aa	0.192578	0.288312	0.467	0.578	1
psmc5	0.0186284	0.287605	0.32	0.391	1
mdka	0.00626622	0.284565	0.413	0.528	1
psmb7	0.414192	0.283564	0.657	0.811	1
ptgr1	0.0355403	0.274804	0.199	0.256	1
CABZ01074745.1	0.578848	0.273428	0.577	0.685	1
snu13b	5.53897e-06	0.265479	0.752	0.856	0.0875047
rrm2	0.00203239	0.262567	0.236	0.317	1
fkbp3	0.0603544	0.258929	0.441	0.553	1
hmgb2b	1.64814e-12	0.25883	0.937	0.961	2.60373e-08
ranbp1	0.00371043	0.256134	0.682	0.83	1
stmn1a	0.251121	0.256048	0.46	0.53	1
rrm2.1	0.000786039	0.253263	0.285	0.379	1
ebna1bp2	0.0102258	0.251969	0.492	0.647	1
si:rp71-45k5.4	0.000160005	0.251643	0.371	0.51	1

[truncated: 2 more sheets: RBCs, Tailbud]
