# Supplementary material for: Single-cell transcriptomic analysis identifies the conversion of zebrafish Etv2-deficient vascular progenitors into skeletal muscle
Source: Nat Commun. 2020 Jun 3;11:2796. doi: 10.1038/s41467-020-16515-y (PMC7271194; doi:10.1038/s41467-020-16515-y)
Supplement: Supplementary file 9 — Supplementary Data 2 [file 41467_2020_16515_MOESM9_ESM.xlsx]

## Sheet: Gene_Expression_Mean
Supplementary Data 2. Expression of all genes in different cell populations. Average log2 values are shown.
Gene	het_Card	homo_Card	het_EC.1	homo_EC.1	het_EC.2	homo_EC.2	het_EPCs	homo_EPCs	het_Epid	homo_Epid	het_LPM	homo_LPM	het_Macr	homo_Macr	het_Myo	homo_Myo	het_Neur	homo_Neur	het_RBC_Pro	homo_RBC_Pro	het_RBCs	homo_RBCs	het_Tailbud	homo_Tailbud
aaed1	0.0656308	0	0.00207594	0	0.00846236	0	0.00383108	0	0	0	0	0	0	0	0	0	0	0	0	0	0.0012205	0	0	0
aagab	0	0.069316	0.0854898	0.192541	0.0342173	0.0389019	0.060231	0	0.037021	0	0.0577331	0.0804084	0.0789327	0	0	0.09518	0.0865399	0.0473941	0.0386494	0.00691038	0.103437	0.0676759	0.0571421	0.0914546
aak1b	0	0.0400703	0.0215049	0	0.00623284	0	0.0246597	0	0	0	0.0444093	0.0243095	0.0316799	0	0	0	0.0222713	0	0.00623473	0.00543893	0.0148226	0.00534561	0.0306007	0.044046
aamdc	0	0	0.0209724	0	0.012627	0	0.00267297	0	0	0	0	0.0169904	0.00718616	0	0	0	0	0	0.00105254	0	0	0	0	0
aamp	0.252471	0.140575	0.202742	0.304657	0.097418	0.103504	0.20392	0	0.168732	0.113419	0.212175	0.268035	0.378881	0.280006	0.339687	0.392797	0.21144	0.24884	0.264427	0.244356	0.514373	0.448055	0.124147	0.224957
aanat1	0.0529854	0.0257961	0.00881815	0	0.00223476	0	0	0	0.00967118	0.0246198	0	0.019965	0	0	0	0	0	0.0399351	0	0	0	0	0.00617096	0
aanat2	0	0.0237089	0.0033716	0	0.016008	0	0.09858	0.154994	0.035038	0.0246198	0.0532761	0.142664	0	0	0	0	0	0	0.00131393	0.0382697	0.00169656	0.00989412	0.0300909	0.0451458
aar2	0.30931	0.0331181	0.127181	0	0.0613748	0	0.0815447	0	0.172077	0	0.125979	0.115554	0.197262	0	0.150411	0.16759	0.102001	0.0563363	0.0941896	0.091585	0.252938	0.19295	0.073251	0.0463918
aars	0.129946	0.0653339	0.204326	0	0.13556	0	0.283438	0.283688	0.138139	0.213215	0.212346	0.351421	0.377053	0.726192	0.0954279	0.174061	0.25241	0.249312	0.12079	0.133234	0.288812	0.3104	0.220338	0.129593
aars2	0.0220362	0	0.00832703	0	0.00593839	0	0.00333016	0	0	0.0235098	0.0197083	0.0117014	0.00886068	0	0.0227206	0	0.00762004	0	0.00289134	0.00327172	0.00715488	0.0113183	0.00809457	0
aarsd1	0.0330233	0.0120369	0.0153964	0	0.0287207	0	0.00890951	0	0	0	0	0.033364	0.0165416	0	0	0.0221197	0.00930958	0	0.00587846	0.0254785	0.0148709	0.0138613	0.0155076	0.0155488
aasdhppt	0	0.0174882	0.00894473	0	0.00371752	0	0.0320074	0.124365	0.0325658	0.0732703	0.0179824	0.072227	0.0305518	0	0.0314712	0.0601912	0.0289452	0	0.015739	0.00649987	0.0416981	0.0215819	0.00587919	0.0308875
aass	0	0.0123838	0	0	0	0	0.0229667	0	0	0	0	0.00698281	0.011606	0	0	0	0	0	0.00167304	0.00332651	0.00113291	0.0102334	0	0
aatf	0.0550595	0.0830388	0.0329453	0.185987	0.0660663	0.235228	0.0906546	0.154994	0.0418837	0.0895945	0.0569817	0.121048	0.166334	0	0.0582372	0.0595445	0.0852764	0.207236	0.0895858	0.10063	0.23919	0.231571	0.110171	0.0590484
aatka	0	0	0.00786071	0	0.00450655	0	0	0	0.0140127	0	0	0	0	0	0	0	0.00930958	0	0.000930987	0	0	0	0	0
abat	0	0	0.00912453	0	0	0	0.00717303	0	0.00604574	0	0.0222293	0	0.00524539	0	0	0	0.00703169	0	0.00342804	0	0.0144225	0	0.0074653	0
abca12	0	0	0	0	0.00287167	0	0.00221341	0	0	0	0	0	0.00134045	0	0	0	0	0	0.00723854	0	0.00438321	0	0	0
abca1a	0.0935032	0.0854777	0.0195001	0	0.0118561	0.065319	0.0187257	0	0.0423893	0.0255782	0.0356845	0.0253326	0.060574	0	0	0	0.0167153	0.0246031	0.0111953	0.0204566	0.00662844	0.00890333	0.0693384	0.0853155
abca1b	0.0674255	0.26104	0.0845666	0	0.0385027	0.0381852	0.132545	0.149241	0.0308845	0	0.0770813	0.087027	0.238533	0.267769	0.137472	0.0567086	0.0165244	0.0242191	0.0397334	0.0161099	0.0530838	0.0398898	0.13204	0.147607
abca2	0	0	0.00887037	0	0	0	0	0	0	0	0.00712946	0	0.02197	0	0	0	0	0	0.00119144	0	0.00146855	0	0	0
abca3b	0	0.0278573	0.015541	0	0.0076607	0	0.00582705	0	0.0446853	0.0420401	0.00690016	0.00818721	0.111453	0.267769	0	0	0.0986406	0.0242191	0.0178148	0.00897643	0.0094123	0.0165464	0.0224817	0.011946
abca4a	0.0315992	0.0209541	0	0	0.00156514	0	0.0100997	0	0.00838201	0.0333143	0.00573938	0.0138547	0	0	0	0	0	0	0.0119646	0.00909083	0	0	0	0
abca5	0.0827089	0	0.0116279	0	0.0138843	0	0.00886303	0	0.0607807	0	0.00649768	0.0214079	0.0177139	0	0.0244087	0	0.00962689	0.0205618	0.00307307	0.00562864	0.00211081	0.00650921	0.020909	0.0157259
abcb10	0	0.0220321	0.0592185	0	0.0099784	0	0.0216555	0.149241	0.018079	0	0.0166529	0.00873151	0.142279	0	0	0	0	0.0673128	0.0731199	0.125397	0.708422	0.855158	0.0669515	0.0312662
abcb6a	0	0	0	0	0.00411846	0	0.015229	0	0	0	0	0	0	0	0	0	0	0	0.00300166	0	0.00460573	0	0	0
abcb6b	0	0	0.0025975	0	0	0	0.00261267	0	0	0	0.0105778	0	0.00173203	0	0	0	0.00703169	0	0.000846883	0	0.00779421	0	0	0
abcb7	0.0865815	0	0.0368477	0	0.0028607	0	0.0585402	0	0.0708437	0.0205043	0.0246413	0.0899106	0.102802	0	0.0543081	0.0715408	0.0353237	0.0638778	0.029801	0.0447776	0.0949462	0.100374	0.0490615	0
abcb8	0	0.0113295	0.0160159	0	0	0	0.0145135	0	0.00604574	0	0.00635085	0.0161584	0.0170973	0	0	0	0.0223706	0.0205618	0.0102617	0.00380031	0.0303241	0.0311479	0	0
abcb9	0	0	0	0	0	0	0	0	0	0	0	0	0.00465138	0	0	0	0.0186832	0	0	0	0.0012205	0	0	0
abcc1	0.0935032	0.0558845	0.00981525	0	0.0145881	0	0.0200228	0	0.0117554	0	0	0.0335052	0.0107656	0	0	0	0.0201202	0.0579631	0.00515886	0.00369726	0.0337454	0.0114879	0.0222068	0
abcc10	0	0.0398944	0.0162064	0.185987	0.0028918	0.0381852	0.0170219	0.124365	0.00613555	0.0246198	0.0223402	0.0136928	0.0140478	0	0	0.0201806	0.00713725	0	0	0.00564731	0.0028443	0.00535825	0.0158796	0.0180416
abcc13	0	0	0	0	0	0	0	0	0	0	0	0	0	0	0	0	0	0	0	0	0	0.0167255	0	0
abcc2	0	0	0.00323233	0	0.00928353	0	0	0	0	0	0	0	0	0	0	0	0	0	0.0107891	0	0.00406558	0	0	0
abcc3	0	0	0.118667	0	0.027144	0	0.0564921	0	0.0339442	0.026648	0.0194714	0.0219512	0.0125084	0	0	0	0	0	0.0459027	0.0168765	0.0611488	0.00337358	0.334382	0.0231431
abcc5	0	0.0525615	0.0223769	0	0	0	0.0322915	0	0.00599005	0	0.077818	0.0505864	0.0376157	0	0	0	0.0105128	0.0626107	0.0173732	0.0122165	0.0177124	0.0257936	0.0458408	0
abcc8	0	0	0	0	0	0	0	0	0	0	0	0	0	0	0	0	0	0	0	0	0.00459548	0	0	0
abcd2	0	0.0406448	0	0	0	0	0	0	0	0	0	0.00702984	0	0	0	0	0.00930958	0.0198384	0.00119144	0	0	0	0.0074653	0
abcd3a	0	0.0167867	0.0455297	0	0.0168631	0	0.0412556	0	0.0058032	0	0.00676519	0.0198443	0.00902988	0	0.027439	0	0.0372613	0.018028	0.00810028	0.019483	0.0294756	0.0266706	0.0164619	0
abcd4	0	0	0.0146202	0	0.0022416	0	0.017462	0	0.0157169	0	0.017576	0	0.0277133	0	0	0.022714	0	0	0.00595196	0.00365222	0.00590355	0.011105	0.0217538	0.0140054
abce1	0.378212	0.0957969	0.389967	0.584534	0.241414	0	0.399208	0.674885	0.404011	0.454104	0.441146	0.484337	0.608988	0.547775	0.349018	0.332192	0.474933	0.543988	0.412685	0.443524	0.899466	0.802567	0.488886	0.466141
abcf1	0.842153	0.722036	0.879862	1.2314	0.597742	0.771244	0.919685	1.05958	0.715807	0.561528	0.979114	1.05291	1.33104	1.58591	0.821818	1.01561	1.05617	1.37166	0.794001	0.834672	1.43242	1.54197	1.01643	1.14152
abcf2a	0.224179	0.102852	0.234491	0.618461	0.143705	0	0.276303	0.253059	0.142299	0.194948	0.344415	0.281321	0.521358	0.726192	0.338287	0.4564	0.322165	0.53664	0.190267	0.263173	0.501059	0.496851	0.307594	0.27536
abcf2b	0	0	0	0	0.00205524	0	0	0	0	0	0	0	0.0048305	0	0	0	0	0	0.0027165	0	0.00825443	0	0	0
ABCF3	0	0	0	0	0	0	0.00281867	0	0.00613555	0	0	0	0	0	0	0.0357201	0	0	0	0	0.00392711	0.0090451	0	0
abcg2c	0	0.0520206	0.0521277	0	0.0277689	0	0.0671539	0	0.0514294	0.0640163	0.00809542	0.0446201	0.0243855	0	0	0	0.0338825	0.0304536	0.0108217	0.0213908	0.0262056	0.0246737	0.0957348	0.092254
abcg4b	0	0	0	0	0	0	0	0	0	0.0246198	0	0	0	0	0	0	0	0	0	0.0016824	0	0.0193794	0	0
abhd10a	0.0220362	0	0.00298315	0	0	0	0.0103043	0	0	0	0	0.0216447	0.0106876	0	0	0.0209885	0	0.0242191	0.00622398	0.00322777	0.0122424	0.0246237	0	0
abhd10b	0.063342	0.0400098	0.119967	0.400438	0.10087	0.065319	0.118181	0.283688	0.259651	0.0710581	0.223917	0.13611	0.167297	0	0.082959	0.331462	0.0599563	0.112101	0.0911096	0.0454308	0.132115	0.115354	0.136431	0.0571811
abhd11	0	0.0104082	0	0	0	0	0	0	0	0	0	0.00502055	0	0	0	0	0	0	0	0	0.00580244	0.00314834	0	0
abhd12	0	0.0333313	0.057714	0.192541	0.0155151	0	0.0484483	0.57778	0.0327114	0.0784343	0.0136297	0.0413528	0.131181	0.441208	0	0.0426628	0.058146	0.0390977	0.00421168	0.0119315	0.0389438	0.0158505	0.039715	0.0553218
abhd13	0	0	0.00351322	0	0.00152502	0	0.00538569	0	0	0	0	0.0052319	0.00584049	0	0	0.0215499	0	0	0.00305396	0.00444242	0	0.00655556	0	0.0141453
abhd14a	0	0	0.0103795	0	0.00867362	0	0.00830494	0	0.0140127	0	0	0.0325113	0.00807018	0	0	0	0.00702276	0	0.00277394	0.0121674	0.0212371	0.0041165	0	0
abhd14b	0	0.0200923	0.0484406	0	0.0511443	0.0381852	0.0391739	0.124365	0.042401	0.0627432	0.0256866	0.0482957	0.0272423	0	0.0276382	0.0473751	0.0236987	0.0548029	0.0160165	0.0523443	0.0472646	0.0377171	0.0741037	0.0961455
abhd15a	0	0	0.00258818	0	0	0	0.00609182	0	0	0	0	0.0208458	0.00211015	0	0	0	0	0	0.00173243	0	0.0143938	0.0110367	0.0174049	0.0140054
abhd16a	0.151206	0.0539307	0.170602	0.214451	0.0574965	0.0642729	0.152425	0.154994	0.075991	0.0246198	0.0855718	0.0488967	0.189282	0.280006	0.0166268	0.0431083	0.12948	0.0497258	0.0505859	0.0480668	0.137236	0.13101	0.0811842	0.0649764
abhd17aa	0.129492	0.0946051	0.129675	0.185987	0.083214	0	0.117387	0	0.0427777	0.0834721	0.0591033	0.0664248	0.102893	0	0.129624	0.0473751	0.0964283	0.181729	0.0493487	0.0461977	0.132294	0.0932915	0.105021	0.0781129
abhd17ab	0	0	0.00468653	0	0	0.176401	0.0100906	0	0.00838201	0	0.0118309	0.00795821	0.00192326	0	0	0	0.00967858	0	0.0017756	0	0	0.00334077	0.00559274	0
abhd17b	0	0.0296896	0.216643	0	0.147513	0	0.105401	0	0.0444819	0	0.030172	0.021017	0.0423371	0	0.0314712	0.0221197	0.0229152	0.0902257	0.0141248	0	0.0415946	0.0332732	0.0494645	0.0525808
abhd17c	0.306099	0.14701	0.381642	0.192541	0.137852	0.103175	0.259657	0.154994	0.145517	0.123419	0.241566	0.266773	0.174196	0	0.0760133	0.16739	0.306476	0.22786	0.138135	0.108538	0.19561	0.12178	0.226578	0.193207
abhd18	0.0276411	0.0662831	0.0260743	0	0.00913089	0	0.0508674	0	0.0164046	0	0.0329179	0.020769	0.0315956	0	0	0.0894902	0.00678769	0.100171	0.0135542	0.0334532	0.0691645	0.103714	0.0200373	0.0272626
abhd2a	0	0	0.00896301	0	0	0	0.00313473	0	0	0	0	0	0.00343483	0	0	0	0	0	0.00105497	0	0.00292496	0	0	0
abhd2b	0	0	0	0	0	0	0.00275231	0	0	0	0	0	0	0	0	0	0	0	0.000792786	0	0	0	0.00554246	0
abhd3	0	0	0.00367681	0	0.00420393	0	0	0	0	0	0	0	0.0315524	0	0	0	0	0	0.000898989	0.00160713	0.00646032	0.0360994	0.00682762	0
abhd4	0	0	0.0104313	0	0.00439917	0	0.0029659	0	0	0	0	0	0.00963295	0	0	0	0	0	0.00309643	0	0.00555145	0	0	0
abhd8b	0	0	0.00428711	0	0	0	0	0	0	0	0	0	0.00664261	0	0	0	0	0	0.00131393	0	0.00540949	0	0	0
abi1a	0.0344021	0.0271541	0.145031	0	0.0574153	0	0.167471	0.318711	0.0758659	0.0215031	0.0730328	0.18593	0.101841	0	0.0276382	0.0209885	0.0578119	0.0390977	0.042911	0.033953	0.0388623	0.0108674	0.109276	0.0132155
abi1b	0	0.0384113	0.0817316	0.214451	0.0327156	0	0.0769512	0.124365	0	0.026648	0.00943382	0.119271	0.023571	0	0	0.0499909	0.0292321	0.0440574	0.00647427	0.0149188	0.0106478	0.0112471	0.0513001	0.12878
abi2a	0	0	0.00206809	0	0	0	0.00233298	0	0.00928198	0	0	0	0.00296383	0	0	0	0	0	0.0114088	0	0.00485521	0	0	0
abi2b	0.127185	0.118161	0.308933	0.214451	0.116539	0.353636	0.247046	0.124365	0.0816173	0.134869	0.262452	0.236131	0.134358	0	0.0575277	0.0855225	0.257849	0.342094	0.0853257	0.0608958	0.170142	0.167796	0.190779	0.148514
abi3a	0	0	0.00403413	0	0.00340291	0	0.00599732	0	0	0	0.00843934	0	0.0821572	0	0	0	0	0	0.000894907	0	0.0100883	0.0147948	0.0074653	0
abi3b	0	0	0	0	0	0	0	0	0.112609	0.190832	0	0	0	0	0	0	0	0	0	0.00303113	0	0	0	0
abi3bpb	0.0770595	0	0	0	0	0	0	0	0.0227846	0	0	0	0	0	0	0	0	0	0	0	0	0	0	0
abl1	0	0	0	0	0.00278102	0	0	0	0	0	0.010693	0	0	0	0	0	0	0	0.000891657	0	0.00289302	0	0	0
abl2	0	0.0096956	0.0400171	0	0.0135485	0	0.0177964	0	0.0196732	0	0.0627848	0.0313803	0.0324899	0	0.0314712	0.0224822	0.04281	0.0562862	0.0255793	0.0113301	0.0451315	0.0482997	0.0586083	0.118495
ablim1a	0	0	0.0262198	0	0.00118111	0	0	0	0	0	0.00993366	0	0.0194279	0	0	0	0	0	0	0	0.00315658	0	0	0
ablim1b	0.26037	0.492247	0.0161679	0	0.00196826	0	0.00274261	0	0	0	0.0137426	0	0.151532	0	0	0	0.00794255	0	0.015121	0.0082063	0.0789724	0.119138	0	0.0103716
ablim3	0.0315992	0	0.0381086	0	0	0	0.021494	0	0	0	0	0.00492224	0	0	0	0.141408	0	0	0.00131361	0.00201805	0.00604423	0	0.00917617	0.0180416
ABR	0.0344021	0	0.0327228	0	0	0	0.0183507	0	0.0124985	0.0627432	0.0228482	0.026246	0.0124002	0	0.0273765	0	0	0.0293195	0.00827649	0.00419165	0.00844979	0.0121948	0.0255626	0.0257056
abracl	1.52417	1.33315	1.46788	1.85196	0.981609	0.981456	0.965039	0.878242	1.59213	1.31514	0.884749	0.932223	1.42064	1.89957	0.508921	0.391066	0.605004	0.454748	0.550509	0.675049	0.727352	0.708562	1.30528	1.33374
abraxas2a	0.0714674	0.0382209	0.0593123	0	0.0412782	0.235228	0.0871837	0	0.0310954	0.0246198	0.0588422	0.0700968	0.0857342	0	0.0774573	0.0303438	0.07553	0.0293195	0.0300165	0.0288658	0.0798994	0.0937252	0.0578458	0.113778
abraxas2b	0	0	0.0196167	0	0.0022663	0	0.00712561	0	0	0	0.00753411	0	0.0133246	0	0	0	0.0203858	0.0242191	0.00644691	0.00566062	0.00580435	0.0124858	0.00694078	0
abt1	0.194897	0.111342	0.153137	0	0.114542	0.122872	0.133487	0.337599	0.185604	0.0660244	0.208226	0.243677	0.350221	0.280006	0.250429	0.507243	0.19661	0.349658	0.201988	0.201693	0.480093	0.440895	0.263009	0.229835
abtb1	0	0	0.00270306	0	0	0	0.00987487	0	0	0	0.00724005	0.0118792	0.0206809	0	0	0	0	0	0.00249772	0.00453758	0.00970035	0.0109132	0	0
abtb2a	0	0	0.00510382	0	0	0	0	0	0	0	0	0	0	0	0.027439	0	0	0	0.00405451	0	0.00396204	0	0	0
abtb2b	0.120984	0.332262	0.208927	0.192541	0.0490307	0	0.103301	0.124365	0.0184655	0	0.0292622	0.10765	0.3125	0.280006	0	0	0.0636965	0	0.014735	0.0540455	0.0295951	0.0409942	0.0735489	0.079426
acaa1	0	0.0157693	0.0240621	0.185987	0.00645657	0	0.0117076	0	0.00928198	0	0.0367651	0.013295	0.0180439	0	0	0.0215499	0.0208749	0	0.0206717	0.00896397	0.0363957	0.0233924	0.0352888	0.0103716
acaa2	0	0.0822507	0.0541937	0.378528	0.0175034	0	0.0332366	0.149241	0.0557358	0.093221	0.0452031	0.0675344	0.0756124	0	0.0792242	0.0144491	0.0642424	0.083678	0.056577	0.053238	0.0792069	0.0541101	0.185269	0.136137
acaca	0	0.0099506	0.0102767	0	0.0087189	0	0	0	0.00928198	0	0	0	0.0289243	0	0	0	0.0111621	0	0.00288728	0	0.00684648	0.0116139	0.0197007	0
acacb	0	0	0.00897652	0	0	0	0.00334788	0	0	0	0	0	0.0102878	0	0	0	0	0	0.00315002	0	0.00794159	0	0.0093242	0
acad11	0	0	0.00401926	0	0	0	0.0138089	0	0	0	0.0294484	0.0158296	0.00323793	0	0	0.0158946	0	0.0205618	0	0	0.00404966	0	0.00462613	0
acad8	0.0426829	0.0167665	0.0148688	0.192541	0.0189343	0	0.038619	0	0.0355316	0	0.0256022	0.0656869	0.0206073	0	0	0.0591511	0.0326455	0.0752345	0.0260278	0.0186126	0.0281315	0.0360685	0.0206129	0
acad9	0	0	0.00878107	0	0.00349699	0	0.0178376	0	0	0	0	0	0.0181252	0	0	0	0.0106594	0.0293195	0.00968378	0.00351589	0.0171676	0.0107198	0.00809457	0
acadl	0	0	0.00941029	0	0	0	0	0	0	0	0	0	0.0159176	0	0	0.0239372	0	0	0.000893043	0.00177939	0.00501008	0.010157	0	0
acadm	0.038664	0.0805461	0.0597337	0.192541	0.032427	0	0.0716845	0.242049	0.021209	0.0788004	0.0887841	0.0268617	0.0972633	0.280006	0.027439	0	0.0398049	0.0435654	0.0580355	0.036779	0.125744	0.08694	0.0332224	0.0542791
acads	0	0	0.0340713	0	0.0151637	0	0.0255577	0	0.0692612	0.0255782	0.0354091	0.0141575	0.0596075	0	0.0237239	0.0367301	0.0129332	0.0410968	0.0107669	0.00453786	0.0512962	0.0240472	0.0289852	0.0519109
acadvl	0.0799959	0.0120369	0.0624953	0	0.0406667	0	0.111939	0	0.101815	0.057022	0.021992	0.0732009	0.034639	0	0.119458	0.022714	0.116767	0.0293195	0.0528343	0.0415921	0.0708557	0.0486021	0.083835	0.221521
acap1	0	0	0.00231111	0	0.00246285	0	0.0132541	0	0	0	0	0	0.0215418	0	0	0	0	0	0.00279008	0.00286245	0.00991388	0.00887293	0.00735294	0
acap2	0	0	0.00849121	0	0	0	0.00291162	0	0	0	0.00659374	0	0	0	0	0	0	0	0	0	0	0	0	0
acap3a	0.0330233	0.0107311	0.038044	0	0.019931	0	0.0189311	0	0	0	0.040004	0.0185476	0.00637332	0	0	0	0.0144875	0	0	0.00586628	0	0	0	0.014163
acat1	0	0	0.0188908	0	0.0230787	0	0.0194097	0	0	0	0.0259711	0.0416774	0.0552803	0	0	0	0.0262028	0	0.0237628	0.0132414	0.0308733	0.0312176	0.0662208	0.049445
acat2	0.0247927	0.0238573	0.0442596	0	0.0185735	0	0.0384476	0	0.0819312	0.0235098	0.0496235	0.0258356	0.0360588	0	0	0.0144491	0.0668695	0.0446485	0.0462503	0.0292361	0.046005	0.0808231	0.0859327	0.052493
acbd3	0.13907	0.258626	0.257511	0	0.0996454	0.0389019	0.261899	0.242049	0.309654	0.117033	0.157236	0.136577	0.301795	0.280006	0.120567	0.0861345	0.11559	0.153472	0.0758285	0.0724176	0.20566	0.165474	0.207356	0.478259
acbd4	0	0.0174882	0.00185127	0	0.007023	0	0.0114734	0	0	0.0205043	0	0.0071655	0.0102695	0	0	0	0	0	0	0	0	0.00893343	0.00953299	0
acbd5a	0	0.0136986	0.0194249	0	0.0020569	0	0.0268273	0	0	0	0.00715449	0.0356237	0.0183726	0.267769	0	0	0.0343048	0.0177435	0.00456768	0	0.0252519	0.0263748	0.00512435	0.0362644
acbd6	0	0.0362492	0.047457	0.214451	0.0354403	0	0.0624839	0	0.0308672	0.0215031	0.0625282	0.0612919	0.0609934	0	0.0873785	0.0144491	0.0367636	0.148019	0.025364	0.0259165	0.0469031	0.0270865	0.027377	0.0424937
acbd7	0	0.022054	0.015546	0	0.00903696	0	0	0	0.0540446	0	0.0386939	0	0.00559817	0	0	0	0.25137	0.22288	0.0489875	0.0425805	0.0144489	0.00713372	0.0141149	0
accs	0	0.0104082	0.0199941	0.304657	0.00457779	0	0.0187158	0	0.0188487	0.114376	0.0707153	0.0294006	0.0476453	0	0	0.022714	0.0180262	0.0667905	0.00820558	0.032099	0.0227429	0.0313911	0.0267389	0.0103716
acd	0	0	0.0220153	0	0	0	0.0265486	0	0	0.0205043	0.0475674	0	0.0172388	0	0	0	0.0166643	0.0209072	0.00555973	0.00322777	0.018797	0.0126714	0.035253	0.011946
ace	0	0	0	0	0	0	0	0	0	0	0	0	0.0357009	0	0	0	0.00490644	0	0	0	0	0	0	0
ache	0	0	0.00239716	0	0	0	0	0	0	0	0.013241	0	0	0	0	0	0	0	0	0	0	0	0.00462613	0
acin1a	0.611626	1.0104	1.03688	1.58363	0.263212	0.100123	1.1126	1.0553	0.609972	0.506067	1.22641	1.42089	0.825743	1.03086	0.552576	0.655961	1.08003	1.09563	0.336941	0.414865	0.712108	0.82969	0.98218	1.05987
acin1b	0.325192	0.182827	0.24987	0.304657	0.100462	0.103504	0.238937	0.249953	0.151896	0.106418	0.23111	0.260776	0.361184	0.267769	0.17288	0.328078	0.183632	0.439721	0.138491	0.121873	0.340976	0.471843	0.328899	0.246905
ackr3a	0	0	0.00274057	0	0	0	0	0	0	0	0	0	0	0	0	0	0.0448676	0.110606	0	0	0.00160577	0	0	0
ackr3b	0.309449	0.0781104	0.138713	0.192541	0.0333304	0	0.044784	0	0.0954864	0.105316	0.217196	0.115735	0.0851747	0	0.060946	0	0.244294	0.135254	0.00722177	0.0214855	0.0145879	0.00278083	0.0302253	0.0621727
ackr4b	0	0	0	0	0	0	0.00482244	0	0.0126285	0	0.0236226	0	0.00211015	0	0	0	0	0	0	0	0	0	0	0
aclya	0.038664	0.0594117	0.023588	0	0.0170977	0	0.0224801	0	0.0460336	0	0.0429787	0.0350625	0.0228162	0	0.0237239	0.028071	0.0534004	0.12782	0.00904875	0.0241086	0.0314035	0.0278488	0.0263066	0.056338
aco1	0.038664	0.0817521	0.0922967	0.313804	0.0474679	0	0.0485599	0	0.0221178	0.0255782	0.0439931	0.0390269	0.138573	0.280006	0.021458	0.075242	0.0653122	0	0.0511569	0.0599462	0.140321	0.184553	0.0643694	0.0648412
aco2	0.199705	0.280474	0.275016	0.185987	0.070932	0	0.250502	0.525737	0.0741794	0.0255782	0.212272	0.142604	0.205701	0.280006	0.178895	0.264663	0.231254	0.341141	0.0967147	0.0967819	0.19704	0.278605	0.183083	0.394139
acot11a	0	0.0120815	0	0	0	0	0	0	0	0	0	0.0113331	0.00191287	0	0	0	0.00715783	0	0	0.0016824	0.00495151	0.00284214	0	0.0174382
acot11b	0	0	0.0115286	0	0.0175363	0	0.00666675	0	0	0	0	0	0.00236831	0	0	0	0	0	0	0	0	0	0	0
acot13	0	0.0251735	0.0460099	0	0.0415162	0	0.0256181	0	0.0608662	0	0.0278285	0.0291886	0.0657057	0	0	0.0829178	0.0540409	0.0763531	0.0361729	0.0333419	0.0824638	0.0827757	0.0815302	0.0664481
acot14	0.231341	0.243197	0.082602	0.185987	0.0707191	0	0.113824	0	0.142467	0.026648	0.197358	0.171295	0.0930079	0	0.0947498	0.0797259	0.108213	0.0961389	0.0651809	0.0582294	0.0748977	0.0874571	0.146583	0.353608
acot15	0	0.0176527	0.0749362	0	0.0464363	0	0.038638	0	0.0486971	0	0.0907494	0.0369785	0.0868836	0	0.0396803	0.0229756	0.0378739	0.103437	0.0372981	0.0187064	0.0354456	0.0360257	0.0851045	0.0857704
acot18	0	0.025537	0.00499325	0.192541	0.00186075	0	0.00383108	0	0	0	0.0067659	0.0168874	0.00429431	0	0	0	0	0	0.0103783	0.00528507	0.0256328	0.0135715	0.0165637	0.0159063
acot20	0	0	0.0037342	0	0	0.0381852	0.0033421	0	0	0.026648	0.010693	0.0108805	0.00484731	0	0	0.0206063	0	0	0.00238847	0.00536768	0.00662613	0.0105709	0	0
acot7	0	0	0.00182998	0	0	0	0.00689534	0	0	0	0	0	0.00582939	0	0.0440658	0	0	0	0.000920633	0	0.00442705	0	0.00787188	0
acot8	0	0	0	0	0	0	0	0	0.0174752	0	0	0	0.0114096	0	0	0	0	0	0.00107534	0	0.00361747	0	0	0
acot9.1	0	0.031614	0.0468751	0	0.0215821	0	0.0515044	0	0.0205094	0	0.029827	0.0410543	0.0388068	0	0	0	0.0372281	0.116377	0.00735456	0.0195487	0.0140306	0.0043666	0	0
acot9.2	0	0.0341962	0.0250884	0	0.0152146	0	0.00228104	0	0	0	0	0	0.0101001	0	0	0	0	0	0.00853421	0.00603047	0.0314654	0.0397736	0.0484679	0.0163403
acox1	0.0790568	0	0.026947	0	0	0	0.034989	0	0.0140271	0	0.0283307	0.0166813	0.019568	0	0	0	0.0295657	0.0246031	0	0.0041276	0.0122581	0.00655186	0.0074653	0.0643906
acox3	0	0	0	0	0	0	0	0	0	0	0	0	0.00563645	0	0	0	0	0	0	0	0.00677039	0	0	0
acp1	0.237997	0.33092	0.3739	0	0.349778	0.065319	0.439557	0.318711	0.29319	0.0965674	0.339466	0.380132	0.475961	0.547775	0.269559	0.374235	0.442368	0.394883	0.302048	0.257853	0.587237	0.566301	0.451119	0.366004
acp2	0.0499334	0.0347144	0.00594631	0	0.00426652	0.0770871	0.00383108	0	0	0	0.0219957	0	0.00694939	0	0	0	0.00852665	0.0198648	0.000907053	0.00196982	0.0016651	0	0	0
acp5a	0	0	0.0211005	0	0.00818741	0	0.0115038	0	0.0147249	0	0.0192153	0	0.00324578	0	0	0	0	0	0.00858873	0	0.00273337	0	0	0
acp5b	0	0	0.029899	0	0	0	0	0	0	0	0	0	0.00215126	0	0	0	0.00460959	0	0.00822748	0.00286245	0.0192345	0	0.114468	0.0288904
acp6	0.0276411	0.028834	0.0227377	0	0.0105547	0	0.00736231	0	0.0058032	0	0	0.00372102	0.137978	0	0	0.0215499	0	0	0.0472376	0.0246659	0.0969239	0.118726	0.00554246	0.0602039
acrc	0.057816	0	0.0309714	0	0.0307393	0	0.0516968	0	0.0547587	0.0205043	0.0936988	0.141696	0.0277006	0	0.0353482	0.0454894	0.0480786	0.0854386	0.0502652	0.0659509	0.0908917	0.121754	0.0931908	0.0712614
acsbg1	0.0276411	0	0.0160986	0	0	0	0	0	0	0.0420401	0	0	0.0143523	0	0	0	0.006002	0	0.00106487	0	0.00483887	0.0138562	0.00675257	0.0260975
acsbg2	0.169573	0.105699	0.247985	0	0.0705454	0.0381852	0.144847	0.149241	0.0715761	0	0.0348179	0.027509	0.029214	0.267769	0	0	0.101175	0.140306	0.0177008	0.00411345	0.00852676	0	0.0303964	0.0163403
acsf2	0.0640926	0.0508736	0.0336427	0	0.0293166	0	0.0306497	0	0.0232946	0.0686881	0.0956851	0.015201	0.0120969	0	0.0314712	0.0215499	0.0168071	0	0.0056224	0.00557075	0.00645076	0	0.0131145	0.0303164
ACSF3	0	0.0113972	0.00592636	0	0.0159067	0	0.0197187	0	0	0.0255782	0	0.00572428	0.00900047	0	0.0345133	0.0432564	0.00727736	0.0383755	0.00724483	0.00160713	0.00648249	0.0106302	0.00627379	0
acsl1a	0.0344021	0.0577877	0.0173362	0	0.00695649	0.0381852	0.025022	0	0.0220964	0	0.0445828	0.0863743	0.0191834	0	0.0283366	0	0	0.0527197	0.0169914	0.0281124	0.120265	0.148299	0.162344	0.20321
acsl1b	0.125246	0.0385356	0.0404534	0	0.0083687	0	0.0279226	0	0.112239	0.125514	0.0276247	0.0323547	0.118596	0	0.0565244	0	0.0709387	0.0408124	0.0354544	0.0381594	0.0618858	0.0754663	0.0821349	0.0328216
acsl2	0	0	0	0	0	0	0	0	0	0	0	0	0	0	0	0	0.0293585	0	0.00573702	0	0	0	0.00787188	0
acsl3b	0.0247927	0.0662483	0.121369	0.343885	0.0283231	0	0.0824833	0	0.0275737	0.054525	0.0403913	0.0298552	0.10127	0	0	0.0397832	0.102749	0.0958589	0.0133219	0.0190681	0.0657887	0.0862765	0.0845641	0.0885076
acsl4a	0	0.0112572	0.0171789	0	0.0121212	0	0.0370454	0	0.0195632	0	0.0371595	0.0223378	0.0542172	0	0.0314712	0.0569345	0.0799675	0.0476193	0.020845	0.0407212	0.102152	0.15019	0.0815367	0.053666
acsl4b	0.0276411	0.0157757	0.00515332	0	0	0	0	0	0	0	0.0140928	0.0052319	0.276261	0.267769	0.0737246	0.0221197	0	0	0.00633761	0.00375718	0.00317677	0.00866934	0.0118162	0
acsl5	0	0	0.00220075	0	0.00241521	0	0.0029773	0	0	0	0	0.00645614	0.00589747	0	0.0314712	0	0	0	0.00297602	0.00200182	0.0265638	0.00918037	0	0.0140054
acsm3	0	0.0179153	0.0301264	0	0.00232529	0	0.0368474	0	0.0117554	0	0	0.0213795	0.00741916	0	0	0	0.00965266	0	0.00556436	0.0240426	0.00490804	0.0148433	0	0
acss1	0	0.0243369	0.0186557	0	0.0148058	0.0389019	0.0280857	0	0.0760547	0	0.0600235	0.0559334	0.122651	0	0.0166268	0	0.0993359	0.0177435	0.0521986	0.0843264	0.282328	0.33466	0.0724061	0.014163
acss2	0	0.0542311	0.0665781	0	0.0304617	0.235228	0.0748445	0	0.0419309	0	0.0794129	0.0574548	0.0802511	0	0.0551411	0.135096	0.0711749	0.18226	0.021535	0.0609554	0.0882417	0.0501947	0.11903	0.153437
acss3	0	0	0.0176689	0	0.00278102	0	0.00288397	0	0	0	0.00690016	0.0140021	0.00612897	0	0	0	0.00853815	0.0179107	0.00201899	0	0.0171803	0.0204461	0.0140249	0.0132155
acta1a	0.0806265	0.0300631	0.116187	0	0.0680148	0	0.0162727	0	0.0140271	0.0422389	0.0238688	0.131471	0.00624691	0	0.267595	0.483669	0.00727736	0	0.0225576	0.00864034	0.0111026	0.00346572	0.0501357	0.0696412
acta1b	0.229799	0.198192	0	0	0	0	0	0	0	0	0	0	0.0136668	0	0.167739	0.269875	0	0	0.00552673	0.0065984	0.0103191	0.0165356	0.00587919	0.0155488
actb1	2.16019	2.38403	2.7752	2.46573	2.462	1.05474	2.2683	2.62797	2.90449	2.72326	2.33131	2.09845	2.99153	2.86214	0.788528	0.61356	1.52682	1.46812	1.33028	1.53493	1.78352	1.65558	1.92716	2.06612
actb2	3.79623	3.48313	3.89867	3.16218	3.76404	3.0091	3.87934	3.64957	3.66782	3.44418	3.72954	3.55253	4.10017	4.02639	2.20362	1.78063	2.70543	2.71319	2.56558	2.64712	2.76011	2.26105	2.8443	2.74783
ACTC1	0	0	0.00835659	0.313804	0.00391346	0	0.0031315	0.124365	0	0	0	0.0103978	0.00211015	0	0.157239	0.123848	0	0	0	0	0	0	0	0
actc1a	0.154007	0.621469	0.00458665	0	0	0	0	0	0	0.0215031	0.0148717	0	0.00939858	0	0.585396	0.48859	0.0139531	0	0	0.00914573	0.00266636	0.00559646	0.0317836	0.0276719
actc1b	0	0.0268373	0.0146095	0	0	0.213715	0.010511	0.154994	0	0	0.0199387	0.0497811	0.00918282	0	0.953977	1.36613	0.0275258	0.0230688	0.00165792	0.0289459	0.00993495	0.0260387	0	0.0103716
actl6a	0.155214	0.232275	0.325155	0.962347	0.246517	0.176401	0.352514	0.755214	0.210983	0.139542	0.45657	0.416386	0.302772	0.458423	0.143481	0.254891	0.429639	0.514306	0.268812	0.297925	0.367529	0.396712	0.407781	0.482808
actn1	0.0344021	0	0.00742033	0	0	0.0381852	0.0113008	0	0.0986584	0.0773645	0.0399208	0.0328042	0	0	0	0	0.00727736	0	0.0174016	0.00819505	0.0100052	0.0149811	0.0120462	0.0436269
actn2b	0	0.0946801	0.0198923	0	0.00246285	0	0	0	0	0.0405064	0	0	0	0	0.088579	0	0	0	0	0	0	0	0	0
actn3a	0	0	0.00262383	0	0	0	0	0	0	0	0	0	0.00323787	0	0	0	0	0	0.00960452	0	0.00135217	0	0	0
actn3b	0	0	0.00204673	0	0	0	0	0	0	0	0	0	0.00164796	0	0.075537	0.0629066	0	0	0	0	0	0.00254359	0	0
actr1	0.257011	0.299658	0.334782	0.472533	0.200387	0.0381852	0.28968	0	0.124589	0.178952	0.326536	0.316343	0.274735	0	0.0885988	0.118316	0.265264	0.241025	0.132394	0.215673	0.25784	0.200012	0.236286	0.239648
actr10	0.160345	0.12786	0.126227	0.192541	0.0541368	0	0.125854	0.128694	0.0783874	0	0.112872	0.0883062	0.135225	0.267769	0	0.164381	0.071346	0.111095	0.0547204	0.048382	0.0925691	0.118884	0.0499752	0.0606148
actr2a	0.185531	0.329714	0.414781	0.991642	0.215729	0.329378	0.335717	0.253059	0.163723	0.404883	0.177073	0.334	0.466959	0.721214	0.0442649	0.216097	0.159832	0.161733	0.121816	0.0889354	0.166658	0.163334	0.245898	0.329859
actr2b	0	0.00992071	0.00109974	0	0.00138339	0	0.00590462	0	0	0	0.00706476	0	0.00555473	0	0.0345133	0	0	0	0.00107534	0.0082923	0.00480997	0	0.0295588	0.0169153
actr3	0	0	0.00508361	0	0.00400444	0	0	0	0	0	0	0	0.00705687	0	0	0	0	0	0.00306126	0	0.00326898	0	0.00742494	0
actr3.1	0	0.00968401	0.039817	0.214451	0.0218413	0.176401	0.0380338	0	0.0281307	0.0255782	0.0119137	0.0331732	0.0558827	0	0	0	0.022511	0	0.0159855	0.00535633	0.0129167	0.0160385	0.0361012	0.044537
actr5	0.0499334	0.0743972	0.048154	0	0.0289396	0.235228	0.0310081	0.207037	0.061862	0.0420074	0.034283	0.0594772	0.0714449	0.280006	0	0.0206063	0.056244	0	0.0152884	0.0349148	0.033505	0.0251325	0.042689	0.0169153
actr6	0.153354	0.216972	0.23239	0.588515	0.172886	0	0.202396	0.304235	0.198233	0.409522	0.378118	0.314975	0.198375	0.280006	0.173449	0.267425	0.34837	0.274893	0.151728	0.120223	0.203896	0.182658	0.258094	0.289298
actr8	0	0.0473162	0.00864848	0	0.00584239	0	0.0165239	0	0.0188487	0	0	0.0179743	0.0185979	0	0.134886	0.097362	0.0394727	0.018028	0.000814263	0.00275848	0.0177755	0.0206543	0	0.0533549
acvr1ba	0.372988	0.331137	0.120434	0	0.0398947	0.103175	0.150551	0.337599	0.0836544	0.0405064	0.132502	0.221064	0.0744317	0	0	0	0.079179	0.101463	0.0217237	0.045224	0.0359324	0.0103629	0.163435	0.0960574
acvr1l	0.0220362	0.210588	0.216576	0.185987	0.0623097	0	0.160802	0.128694	0.0573909	0.104013	0.205	0.163191	0.125532	0.569733	0.021458	0.135187	0.0824338	0.0952107	0.0782242	0.052528	0.140246	0.208864	0.128672	0.233396
acvr2aa	0.0220362	0.0422093	0.0409361	0.313804	0.0157627	0	0.0151342	0	0.0322296	0	0.0556349	0.0463898	0.0399332	0	0	0.0144491	0.0199964	0.0309019	0.00359124	0.0380102	0.0154134	0.0102455	0.0127758	0.0567976
acvr2ab	0	0	0.00221167	0	0	0	0.00281867	0	0	0	0	0.0219521	0	0	0	0	0	0	0	0.00193547	0	0	0	0.0280685
acvrl1	0	0.0299592	0.21929	0.304657	0.0926309	0	0.146748	0.149241	0.134373	0.0422389	0.0310742	0.0343058	0.0116773	0	0.0244087	0	0.00965266	0	0.00474163	0.0132649	0.00618135	0	0.063385	0
acy1	0	0	0.0170109	0	0.0047067	0	0.0147096	0	0.0224519	0	0.0184615	0.0166019	0.0827536	0	0.0244087	0	0.0185206	0	0.00982736	0.0177029	0.0746549	0.0868033	0.022934	0
acy3.1	0	0	0.0133578	0	0.00693407	0	0.00484824	0	0.0140127	0	0	0	0.0531568	0	0	0	0.00965266	0	0	0	0	0	0.0295694	0
acy3.2	0	0	0.00245992	0	0.00221359	0	0	0	0.145702	0.0935671	0	0	0.0103099	0	0	0	0	0	0.0104142	0.0390181	0	0.00960582	0.0487434	0.151512
acyp1	0.0315992	0.0220321	0.0217714	0	0.0160704	0	0.0204768	0	0.012143	0.0352131	0.0169357	0.0617754	0.0161175	0	0.0276382	0.0602517	0.0231039	0.0491843	0.0122651	0.0160174	0.059324	0.0568463	0.00767311	0
adad1	0.0220362	0	0.00359408	0	0	0	0	0	0.0333784	0	0	0	0.00164796	0	0	0	0	0	0	0	0.0016651	0	0	0
adad2	0	0	0	0	0.00592126	0	0	0	0	0.0215031	0	0	0	0	0	0	0	0	0.00630662	0.00600676	0.0632777	0.0385181	0	0
adal	0.0247927	0	0.00904095	0	0.00834446	0	0.0120734	0	0	0	0	0	0.00163663	0	0	0.0144491	0	0	0.000898989	0	0.0227446	0.00942508	0.0188583	0
adam10a	0.114026	0.11066	0.22197	0.313804	0.0716968	0.344499	0.166764	0.154994	0.141113	0.152275	0.0696793	0.120632	0.139556	0	0	0	0.0633642	0.0177435	0.0427795	0.0498677	0.12256	0.171076	0.0882673	0.180679
adam12	0	0.124884	0.0543637	0.313804	0.00185681	0	0.0340872	0	0	0.0623109	0	0.0213826	0.0108739	0	0	0	0	0	0.00179377	0.00560795	0.0155679	0.0236758	0.0245646	0.0169153
adam15	0	0	0.0191404	0	0	0	0	0	0	0	0	0	0.00197293	0	0	0	0.00727736	0	0.00170096	0	0.00519655	0	0	0
adam17a	0.0592403	0.0476586	0.397563	0.214451	0.109052	0.0381852	0.311496	0.4286	0.0601635	0.0340207	0.111178	0.0728917	0.189055	0	0.0559713	0.0894117	0.0305779	0.0557152	0.0419599	0.0393203	0.103158	0.0711605	0.1254	0.111707
adam17b	0	0	0.00416031	0	0.0113043	0	0.0082295	0	0	0	0	0.0233222	0	0	0.0314712	0	0	0	0.00709015	0.00226958	0.00326019	0	0.0149476	0
adam19a	0	0.060071	0.0317402	0	0.0168424	0	0.0705177	0	0.0184885	0	0.102903	0.0860279	0.176293	0	0	0.0182333	0.0288554	0.0230688	0.0148982	0.0155543	0.0135017	0.0152107	0.0297771	0.0951722
adam19b	0	0	0.242835	0	0.0550302	0	0.263309	0.149241	0.0459657	0	0.0572413	0.0605001	0.015687	0	0	0	0.0153873	0.06086	0.00373631	0.00927594	0.00746441	0.00440156	0.0250034	0.0537281
adam22	0.0344021	0	0.00270587	0	0	0	0	0	0	0	0.00721481	0	0	0	0	0	0.0443964	0	0	0	0	0	0.00756209	0
adam8a	0.535866	0.13499	0.148158	0	0.0745205	0	0.423554	0.685833	0.0105161	0.0379947	0.307843	0.361478	0.226843	0	0	0.0224822	0.0188214	0.0742889	0.00851271	0.056057	0.012412	0.0211095	0.104948	0.110639
adam8b	0	0	0.00875783	0	0	0	0.00293013	0	0	0	0.00753411	0	0	0	0	0	0	0	0.00176844	0	0.00632221	0	0	0
adam9	0	0.0176527	0.0158824	0	0.00336686	0	0	0	0	0.0205043	0.0430156	0.00563764	0.00628322	0	0	0	0	0	0	0.00581026	0.00157048	0.00310618	0	0.0231431
adamts1	0.0344021	0.0158761	0.0222759	0.304657	0.00223567	0	0	0	0	0.0333143	0.0288607	0.0520363	0	0	0.0237239	0	0	0.0410441	0.00295988	0	0	0	0	0.0254579
adamts10	0	0	0	0	0	0	0.00633165	0	0	0	0.0136715	0	0	0	0	0	0	0	0	0	0.00173639	0	0	0
adamts12	0	0	0.00403435	0	0.0022663	0	0.00729835	0	0	0	0.0118309	0.0149375	0	0	0	0.0432564	0	0	0.000900728	0	0	0	0	0
adamts17	0	0	0	0	0	0	0	0	0	0	0	0.0138771	0	0	0	0	0	0	0.00191382	0.00204075	0.00292008	0	0	0.014163
adamts18	0	0.0360511	0	0	0.00261098	0	0.00482244	0	0.0115017	0	0.0224559	0.0104401	0	0	0	0	0.0145662	0.0346677	0	0.0141375	0	0	0.0250638	0
adamts3	0	0	0.00129408	0	0.0028918	0	0.0159376	0	0	0	0	0.00786951	0.00529635	0	0	0.0392218	0.0302672	0	0.00356778	0.00930108	0.0171111	0.00257784	0	0
adamts6	0	0	0	0	0	0	0	0	0	0	0	0.0214495	0	0	0	0	0	0	0	0	0	0	0	0
adamts9	0	0.0184718	0.0274477	0	0.00223567	0	0.00451206	0	0.0207934	0	0.0276312	0	0.00625178	0	0	0	0	0.0234002	0.00730024	0.00222075	0.00166232	0.00894273	0.0764998	0.0681951
adamtsl2	0	0	0.00713331	0	0	0	0	0	0	0	0	0.0176739	0.00189801	0	0	0	0	0	0.0123261	0	0.0136089	0.00333494	0.0162439	0.0755607
adap2	0	0.0113972	0.0188386	0	0.00952374	0	0.00293013	0	0	0	0	0	0.119214	0.441208	0	0	0	0	0.00527253	0.0022363	0	0	0	0
adar	0.102778	0.0220607	0.0516281	0	0.012774	0	0.0752552	0.277935	0.0103252	0	0.0675619	0.0790973	0.0827028	0	0.0481326	0.139424	0.106336	0.168516	0.0281514	0.0770066	0.0797651	0.0933606	0.0749622	0.0870181
adarb1a	0	0	0	0	0	0	0	0	0	0	0	0	0	0	0	0	0.0237272	0	0	0	0.00268387	0	0.00500532	0
adat1	0	0	0.00612856	0	0.00118004	0	0.0034278	0	0	0	0	0.0108695	0.00217923	0	0	0.0158946	0.0167425	0	0.00342057	0.00265507	0.0159605	0.00894826	0.0231831	0
adat2	0	0.0157245	0.0102959	0.214451	0.0225857	0	0.0235756	0	0.026643	0.0215031	0.0296547	0.0738629	0.0244873	0	0.0930192	0.139499	0.0316172	0.105368	0.021635	0.0236842	0.107932	0.100899	0.0588685	0
adat3	0.0276411	0.0566629	0.0321703	0	0.0155233	0	0.0406078	0	0.0124985	0.208018	0.069305	0.0661267	0.057168	0	0	0.0860426	0.032059	0.0267499	0.0211162	0.0365438	0.0728133	0.0636502	0.0490868	0.109445
adck1	0.0702476	0	0.00330538	0	0.00899346	0	0.0119068	0	0.0259619	0	0.0070858	0.019729	0.0303024	0	0	0	0.0350047	0	0.00590155	0.00576156	0.0262689	0.035951	0	0
adck2	0	0	0.00779895	0	0	0	0.0160675	0	0	0	0.00896335	0	0.00633598	0	0.0376813	0	0.00766583	0.0411508	0.00203867	0.0089711	0.00996643	0	0.00462613	0
adck3	0.127037	0.136918	0.0611687	0.192541	0.0449404	0	0.0621829	0	0.0442799	0.0732611	0.107113	0.110873	0.0990661	0.267769	0.104777	0.049805	0.0483211	0.124707	0.0933021	0.0491749	0.305105	0.200104	0.189717	0.079959
adck4	0	0	0	0	0	0	0.00324938	0	0	0	0	0	0.00484074	0	0	0	0	0	0	0	0.00135217	0	0	0
adck5	0	0	0.0034111	0	0.00539256	0	0.00467053	0	0.0246519	0	0.00463732	0.0291596	0.0119491	0	0	0.022714	0	0	0.00911796	0.00593634	0.00331426	0.00299575	0.00617096	0
adcy2b	0.0550678	0	0.0745544	0	0.00442979	0	0	0	0	0	0	0	0.0339695	0.267769	0	0	0	0	0	0.00175331	0.0193607	0	0	0.0139151
adcy3a	0	0	0.00801151	0	0	0	0.0132386	0	0	0	0	0	0.00374526	0	0	0	0	0.0535386	0	0	0	0	0	0.0179061
adcy6a	0	0	0.00765462	0	0	0	0.00803597	0	0.00599005	0	0.0230744	0.0107249	0.0119302	0	0	0	0	0	0.00224955	0.00798964	0.0189232	0.00615441	0.00796138	0.014163
adcy6b	0	0.0176527	0.00117391	0	0.00186075	0	0.0120593	0	0	0	0.00573938	0	0.00792182	0	0.135062	0.0949997	0	0	0.00775583	0.00501245	0.026522	0.00920399	0	0
adcy7	0	0	0.0116805	0	0.0144055	0.0389019	0.00941235	0.128694	0.0207934	0.0235098	0	0.0052319	0.00164747	0	0.0683171	0.107277	0.00718022	0	0.00382654	0.00452005	0	0	0.00870826	0.0685568
adcy8	0	0	0	0	0	0	0	0	0	0	0	0	0	0	0	0	0	0	0	0.0039187	0	0.00273845	0	0
adcyap1a	0	0	0.168922	0	0.104951	0	0.0554248	0	0.0174752	0	0	0	0.117056	0.589648	0	0	0.00859554	0.015315	0.0855426	0.0811586	0.282985	0.38302	0.0573132	0
adcyap1b	0	0.0144535	0.456155	0	0.214124	0.267412	0.273598	0.154994	0	0	0	0	0.0159323	0	0	0	0.0743106	0	0.0216936	0.0102565	0.0159278	0.00946735	0.0256785	0.00968746
adcyap1r1b	0	0	0.00306757	0	0.00392945	0	0	0	0	0	0	0.00387497	0.0107899	0	0	0	0.0080688	0	0.0109693	0.0349663	0.0236943	0.012129	0.0330555	0
add1	0.148178	0.0109153	0.0988842	0	0.0480407	0	0.0956872	0.154994	0.0495941	0.0414558	0.073614	0.00630692	0.0394523	0	0.0166268	0.109943	0.0412246	0.118975	0.0345156	0.00672213	0.0527628	0.0312764	0.0843215	0
add2	0.0865815	0.097384	0.00376757	0	0	0	0.00685859	0	0	0	0	0	0.00293238	0	0	0.022714	0.0105128	0	0.013768	0.0409568	0.13869	0.256092	0	0
add3a	0.133056	0.281716	0.213202	0.192541	0.077473	0	0.150991	0.213234	0.0527681	0.0255782	0.224061	0.256401	0.0831447	0.458423	0.05114	0.0930184	0.159717	0.205658	0.0405122	0.0458332	0.0382612	0.0905262	0.0849486	0.146389
add3b	0	0	0.00346585	0	0	0	0	0	0	0	0	0	0	0	0	0	0	0	0	0	0.00319134	0	0	0
adgb	0	0	0	0	0	0	0	0	0	0	0	0	0.00347032	0	0	0	0	0	0.00989203	0	0.0211623	0.022032	0	0
adgra2	0.0984948	0.0619729	0.186642	0	0.0882265	0	0.299301	0.124365	0.0104429	0	0.100504	0.162465	0.0104894	0	0	0	0	0	0.0295385	0.0166096	0.0683048	0.0681363	0.051628	0.13248
adgra3	0	0	0.00895204	0	0	0	0.00603188	0	0.0326763	0	0	0	0	0	0	0	0.0318055	0	0.0101741	0	0	0	0.00809457	0
adgrb1a	0	0	0.00597759	0	0	0	0.00288397	0	0	0	0	0	0	0	0	0	0	0	0	0	0	0	0	0
adgrd2	0	0	0.00974052	0	0	0	0	0	0	0	0	0	0.00463374	0	0	0	0.0174055	0	0.00463431	0	0	0	0.00462613	0
adgre10	0	0	0	0	0	0	0	0	0	0	0	0	0.0053283	0	0	0	0	0	0.00672238	0	0	0	0	0
adgre5a	0	0	0	0	0	0	0	0	0	0	0	0	0.0059024	0	0	0	0	0	0	0	0	0	0	0
adgre5b.3	0	0	0	0	0	0	0	0	0.0306453	0.0649116	0	0.0111738	0.00198328	0	0	0	0.00840691	0	0.00105497	0	0	0.00333494	0.00848157	0.0218605
adgrf3b	0	0	0	0	0	0	0	0	0	0	0	0	0	0	0	0	0	0.0234002	0	0	0	0.00254342	0	0.0144101
adgrg1	0	0	0	0	0.00496297	0	0	0	0	0	0	0	0.0127061	0	0	0	0	0	0	0	0.00279099	0	0	0
adgrg1.1	0	0.0301078	0.0119041	0	0.00927228	0	0.00289902	0	0.02156	0	0	0.00632873	0.101525	0.267769	0	0.0669106	0.0526558	0.097341	0.0127713	0.0219756	0.0783303	0.105519	0.0179536	0.0218605
adgrg11	0	0	0	0	0.00196826	0	0	0	0	0	0	0	0	0	0	0	0	0	0.0430698	0.0353976	0.00149414	0.0228789	0.0591251	0
adgrg3	0	0	0	0	0	0	0	0	0	0	0	0	0.00569932	0	0	0	0	0	0	0	0	0	0	0
adgrg6	0	0	0.00927091	0	0.0108358	0	0	0	0	0	0	0	0	0	0	0	0	0	0	0	0.00145934	0	0	0
adgrl2a	0.47412	0.512349	0.177663	0.761654	0.029973	0	0.183619	0	0.098784	0.0760609	0.22263	0.295763	0.467323	0.849739	0.109007	0.138235	0.236177	0.292446	0.0498493	0.0312581	0.033322	0.0295974	0.137704	0.279833
adgrl2b.1	0	0.0136986	0	0	0	0	0	0	0	0	0.00889348	0.0097456	0.00197293	0	0.021458	0	0	0	0	0	0	0	0.00784109	0.0180416
ADGRL3	0	0.0448923	0.00239716	0	0	0	0.0124948	0	0	0.0352131	0.018445	0.0259712	0.0155429	0	0	0	0	0	0.0067544	0.00409675	0.0107775	0.00390188	0.0227735	0.00968746
adgrl3.1	0	0	0.0811435	0	0.0022663	0	0.0305318	0	0	0	0.0109659	0.0202826	0.0189308	0	0	0	0.00575299	0.0600049	0.00590883	0	0.00271504	0	0.0060008	0.0254692
adgrl4	0	0.0295367	0.280368	0.192541	0.0782303	0.0389019	0.0764184	0.207037	0.00929168	0	0.0320794	0.0599091	0.111669	0.458423	0	0	0.0104959	0	0.0147334	0.0116832	0.0663903	0.0337601	0.00633146	0
adgrv1	0	0.0885985	0.0147604	0	0	0	0.0111588	0	0	0	0	0.0203272	0.0187381	0	0	0	0.0403046	0.0231228	0.0198608	0	0.00368322	0	0.0156295	0.0103716
adh5	0.113851	0.178273	0.310995	0	0.188529	0.0381852	0.283466	0.128694	0.259303	0.197527	0.437866	0.418504	0.217118	0	0.196685	0.381348	0.253389	0.402246	0.204124	0.235607	0.251279	0.203921	0.449047	0.56858
adh8b	0.0344021	0.0158761	0.0691126	0.192541	0.0367514	0.08397	0.0425763	0.521653	0.138363	0.0340207	0.0326327	0.0545061	0.00364502	0	0	0	0.00460959	0.0198384	0.00808187	0.0620798	0.0146612	0.0187441	0.0741328	0.0649806
adhfe1	0.0315992	0.0413276	0.029034	0	0.0555437	0	0.0481503	0	0.0554169	0.0408057	0.0593899	0.0483038	0.013479	0	0.043478	0.0224822	0.0445036	0.0708802	0.0235548	0.0249741	0.0188097	0.0103359	0.0405452	0.0299919
adi1	0.285947	0.236889	0.42405	0.400438	0.294472	0.163838	0.472825	0.4286	0.300676	0.216547	0.475713	0.560094	0.534928	0.267769	0.302436	0.550518	0.35122	0.604006	0.34343	0.44956	0.710009	0.650704	0.511489	0.219888
adipor1a	0.038664	0.132878	0.123277	0	0.0132032	0.0389019	0.149847	0	0.0684698	0.0451241	0.0681169	0.139839	0.116976	0	0	0	0.0859346	0.0854386	0.0364055	0.0450071	0.0636561	0.0538856	0.126259	0.112566
adipor1b	0.0276411	0.062485	0.0371638	0	0.0304154	0	0.0381037	0	0.153617	0	0.0459941	0.00451235	0.0953623	0.280006	0.021458	0	0.0973793	0.174984	0.0216871	0.0175333	0.0704639	0.049382	0.035111	0.026797
adipor2	0.0344021	0.0292198	0.0450002	0	0.0273906	0	0.0395148	0	0.0448211	0	0.0810909	0.0596623	0.0955022	0	0.021458	0.0239372	0.038365	0.018028	0.0168676	0.0121629	0.0453328	0.067952	0.0291548	0.0716603
adka	0.124785	0.0786375	0.248345	0	0.157854	0.0642729	0.306232	0.580532	0.139597	0.126517	0.273619	0.29055	0.160904	0.857417	0.260618	0.156559	0.364498	0.560184	0.158182	0.169118	0.223264	0.182831	0.233352	0.109026
adkb	0.148023	0.0567133	0.089448	0	0.0873449	0	0.138047	0.128694	0.0957066	0	0.120166	0.114455	0.257822	0	0.401429	0.103115	0.086033	0.125875	0.230417	0.0862255	0.34973	0.24824	0.401425	0.0340645
adma	0	0	0.0530017	0	0.00484207	0	0.0627215	0	0	0	0	0.0140048	0	0	0	0	0	0	0	0	0.00128136	0	0	0.0364833
admb	0	0	0	0	0	0	0	0	0	0	0	0	0	0	0	0	0	0	0	0.00223794	0.00654678	0.0153242	0	0
admp	0	0	0	0	0	0	0	0	0	0	0	0	0	0	0	0	0	0.0177435	0	0	0	0	0	0.0867297
adnp2a	0.0303187	0.0257355	0.0387887	0	0.0153324	0	0.0641821	0	0.0140127	0.0549211	0.0614612	0.0270043	0.0419706	0	0	0.0695063	0.0266491	0.0461916	0.00678559	0	0.0273091	0.0119538	0.0506936	0.0421869
adnp2b	0.0276411	0.162392	0.0601722	0.192541	0.0127036	0.0642729	0.0502563	0.4023	0	0.0333143	0.0962003	0.124695	0.0830098	0	0.102572	0.0708721	0.104588	0.04419	0.0284176	0.0322391	0.0388005	0.0371034	0.0650626	0.101999
adnpa	0.171469	0.0822368	0.173278	0.714242	0.107654	0	0.227592	0.154994	0.122413	0.0920735	0.263916	0.2671	0.200997	0.547775	0.157505	0.137673	0.225681	0.327763	0.0664467	0.102467	0.135534	0.146274	0.238648	0.150175
adnpb	0	0	0.024651	0	0.0133235	0	0.0116867	0	0.00604574	0.0579341	0.0167619	0.0683943	0.0186927	0	0	0	0	0.0539658	0.00512232	0.0233401	0.016563	0.0293855	0.013733	0.0722952
adoa	0.327222	0.158284	0.201597	0.185987	0.107042	0.397501	0.214489	0.374318	0.0458013	0.0246198	0.185347	0.118696	0.0450382	0	0.0692953	0.0360752	0.140435	0.157954	0.0403907	0.0466716	0.0100183	0.0168007	0.108703	0.293814
adora2aa	0	0.0109153	0.0069853	0	0	0	0.0035417	0	0	0.0340207	0.0103661	0.00400828	0	0	0	0	0.006002	0	0.0031357	0.00871677	0.0194942	0.0620693	0	0
adora2ab	0	0	0.00518471	0	0	0	0	0	0	0	0.00980185	0	0.00324889	0	0	0	0	0	0.00161943	0	0.00532326	0	0.034919	0
adora2b	0	0	0.00615935	0	0	0	0	0	0	0	0	0	0.00214191	0	0	0	0	0	0	0	0	0	0	0
adpgk2	0	0	0.00184242	0	0	0	0	0	0	0	0	0.00718548	0	0	0	0	0	0	0.00401913	0.00303113	0.00728879	0.00863784	0	0
adprh	0.0220362	0	0.0109467	0	0	0	0.00267924	0	0.0198078	0	0.014148	0	0	0	0	0	0.00587664	0.0177435	0	0.00867974	0.0221475	0	0.00808217	0.0221339
adprhl1	0	0.0393996	0	0	0	0	0	0	0	0	0	0	0	0	0	0	0	0	0	0	0	0	0	0
adprhl2	0	0	0.0251795	0	0.0293797	0	0.0180127	0	0.0126285	0	0.0274181	0.0526644	0.0337923	0	0	0	0.0254537	0.0230688	0.0247071	0.00178734	0.0403488	0.0203727	0.0144063	0.0155488
adprm	0	0	0.00573307	0.192541	0.00786727	0	0.008043	0	0.0365441	0	0.00641175	0.0211653	0.00744413	0	0	0	0	0	0.00576579	0.0265831	0.0128055	0.00539868	0	0.0140054
adra1aa	0	0	0.00507287	0	0.00587063	0	0.00328147	0	0	0	0	0	0	0	0	0	0	0	0	0	0.00171302	0	0.00633146	0
adra1d	0	0	0.186462	0	0.0453364	0	0.0945376	0	0.0896166	0	0.0264874	0.0327697	0.00706562	0	0	0	0.00837359	0	0.00966361	0	0	0	0	0
adra2da	0	0	0.00340519	0	0	0	0.00276786	0	0	0	0.0290888	0	0	0	0	0	0	0	0	0	0.00310941	0	0	0
adrb2a	0.231066	0.287783	0.00529229	0	0.00666464	0	0	0	0	0	0.00943382	0	0.250342	0.961263	0	0	0	0	0	0.00570737	0.00553855	0	0	0
adrb3a	0	0.0393766	0	0	0	0	0	0	0.00604574	0	0.00779487	0.00372102	0	0	0	0	0	0	0.00492452	0.00569725	0.0202941	0.0236696	0.00462613	0.0709172
adrbk2	0	0	0.00244352	0	0.0028607	0	0.00315834	0	0	0	0	0	0	0	0	0	0	0	0.00948417	0	0	0	0	0
adrm1	0.21995	0.121549	0.192095	0.378528	0.134829	0.0642729	0.154638	0	0.16185	0.0209003	0.23693	0.202244	0.273659	0.441208	0.175421	0.0694944	0.217974	0.261088	0.167848	0.186388	0.266145	0.185675	0.269138	0.24121
adsl	0	0.0663307	0.0820986	0	0.0706601	0	0.123194	0.242049	0.0875635	0.0215031	0.0922354	0.109358	0.122981	0.280006	0	0.072221	0.159069	0.155952	0.0755247	0.104193	0.195098	0.16189	0.150162	0.120847
adssl	0.279152	0.0995625	0.322325	0.192541	0.195191	0.299501	0.227174	0.724506	0.25239	0.201509	0.500943	0.536141	0.421633	0.726192	0.377264	0.187488	0.622682	0.636719	0.335434	0.227728	0.595823	0.698548	0.389495	0.404243
adssl1	0	0.0123838	0	0	0.00420506	0	0.00578241	0	0	0	0	0	0.003172	0	0	0	0	0	0.00583527	0.00186045	0.0110273	0.00784289	0	0.0207869
aebp1	0	0.0223344	0.0470059	0	0.0291924	0	0.0818475	0.253059	0	0.0209003	0.0799327	0.0435267	0	0	0.0508217	0.022714	0.0137845	0	0.00221132	0.00384802	0	0	0.0300258	0.0936301
aebp2	0.109174	0.0248618	0.112902	0	0.0740314	0.122872	0.227722	0.4286	0.13035	0	0.218444	0.249517	0.165983	0.280006	0.0283366	0.0621974	0.29302	0.447747	0.0887178	0.0741702	0.119446	0.0767865	0.187138	0.239969
aep1	0	0	0.0064724	0	0	0	0	0	0.0140127	0	0	0	0.00849731	0	0	0	0	0	0	0	0.00166232	0	0	0
aes	0	0.0113295	0.0108002	0	0	0	0.00578433	0	0.00928198	0	0	0.0287772	0.00630697	0	0.0244087	0	0	0	0.00195511	0	0.00342357	0	0.0375201	0
afap1	0.0674756	0.0353751	0.0802083	0	0.010048	0.0381852	0.0553369	0.128694	0.0284367	0.0501578	0.0394387	0.0771022	0.0468085	0	0	0.0209885	0.0523369	0.0578336	0.0240154	0.0200837	0.00297772	0.0198741	0.0262378	0.0736368
afap1l1a	0.0702476	0.0457203	0.0187678	0	0.00491293	0	0.0635513	0	0.0641721	0.150438	0.103272	0.082996	0.00133052	0	0.0621857	0.0144491	0.0100566	0	0.0162537	0.00190021	0.0031806	0.00901501	0.0220392	0
afap1l1b	0	0	0.560227	0	0.114393	0	0.335102	0	0	0	0.0254211	0.00372102	0.0307154	0	0	0.0275088	0.00713725	0	0.00580433	0.00766116	0.0296681	0.0354327	0.0321554	0
afap1l2	0	0	0.00230675	0	0.00118004	0	0	0	0	0	0.0162032	0.00893829	0.0230398	0	0.05114	0	0	0	0.00712116	0.0164015	0.00433995	0.0141958	0.0148085	0.0962078
aff2	0	0.0356666	0.0451937	0.406993	0.0063077	0	0.00908879	0	0	0	0	0.017574	0.119592	0	0	0	0	0.0258219	0.0157098	0.0167399	0.137649	0.145986	0.00462613	0.0325902
aff3	0	0.0281692	0.00473773	0	0.00148825	0	0.00267924	0	0	0	0.00993366	0.0124605	0	0	0.0345133	0	0.00962689	0	0.00607448	0.0134182	0.00152804	0	0.0569314	0.0817109
aff4	0	0.0704178	0.0219151	0	0.00654767	0	0.0199104	0.213234	0.0268404	0	0.00889348	0.0283245	0.0195918	0	0	0	0.0153403	0.0304536	0.00222066	0.00689772	0.00301799	0.00764705	0.00835539	0.0180416
afg1la	0	0	0.0111239	0	0.00873488	0	0.00197071	0	0	0	0.023044	0.00502055	0.0278171	0.267769	0	0	0.00930958	0	0.0144137	0.00604388	0.0410132	0.0218103	0.0161071	0.0285473
afg1lb	0	0	0.00742814	0	0.00196826	0	0.00546108	0	0	0	0	0	0.00242056	0	0	0	0	0.0575509	0	0.0029891	0.00446505	0.00530161	0	0.0155882
afg3l2	0	0	0.012733	0.192541	0.0084836	0	0.00809802	0	0	0	0.00779487	0.0116898	0.0285838	0	0	0	0.0252549	0.0682872	0.00340062	0.0223301	0.0227934	0.00934962	0	0
afmid	0	0	0.0117365	0	0	0	0.00524512	0	0	0	0.0408534	0.00666925	0.0512341	0	0.021458	0	0.0139997	0	0.00705767	0.0120094	0.0271894	0.0242015	0.0160503	0.0159063
aftpha	0	0	0	0	0	0	0	0	0	0	0	0	0.00359005	0	0	0	0.00799774	0	0.000962958	0	0.00232014	0	0	0
aftphb	0	0	0.00494499	0	0	0	0	0	0	0	0	0	0	0	0	0	0	0	0.00637823	0	0	0	0	0
aga	0.0496772	0.0109153	0.0482511	0	0.0227404	0	0.105432	0	0.0768289	0.0343664	0.127921	0.0782574	0.0283469	0	0.027439	0	0.0749928	0.0336029	0.0343286	0.00771739	0.0568415	0.0440206	0.115826	0.181099
agap1	0.146118	0.0548297	0.0878262	0.214451	0.0121369	0	0.0794024	0.249953	0.00928198	0.0333143	0.0773637	0.105302	0.0847906	0	0	0.0784537	0.0649482	0.0178985	0.0341021	0.0286227	0.0514346	0.0841622	0.0304963	0.0797695
agap2	0	0	0	0	0	0	0	0	0	0	0	0	0.0135621	0	0	0	0	0	0	0	0	0	0	0
agap3	0	0	0	0	0.00342703	0	0	0	0.0191873	0	0	0	0.00242997	0	0	0	0	0	0	0	0	0	0	0
agbl2	0	0	0	0	0.00742957	0	0.00447364	0	0	0	0	0	0	0	0	0	0	0	0	0	0	0	0.0074653	0
agbl4	0	0	0.00258464	0	0.00156514	0	0	0	0	0	0	0.00630692	0.0038579	0	0	0	0.00727736	0	0	0	0.0194083	0.00825956	0	0
agbl5	0.114223	0	0	0	0.00221359	0	0.00939561	0	0	0	0.0124745	0.0208839	0.00409314	0	0.0227206	0	0.00842397	0	0	0.00201805	0.00654711	0.00649381	0.0304376	0
agfg1a	0	0	0.019454	0	0.0112751	0	0.00849341	0	0	0	0	0.0161922	0.00998002	0	0	0.0209885	0	0	0.00682392	0.0113278	0.0277504	0.0543065	0	0
agfg1b	0.0744699	0.0244041	0.0893462	0.304657	0.0547023	0	0.070112	0.279359	0.0598565	0	0.0479098	0.0273531	0.0367373	0	0	0.0206063	0.0211024	0.0971738	0.011571	0.0314659	0.00345025	0.00582149	0.0724309	0.0376516
aggf1	0	0.0716575	0.0555863	0	0.031245	0	0.0599032	0.277935	0.0616941	0.0340207	0.0608034	0.0762974	0.0599958	0	0.0624009	0	0.0632247	0.0902993	0.0214898	0.0400086	0.0637375	0.0899195	0.0689691	0.0299588
agk	0.133733	0.0565571	0.116478	0	0.0392123	0.134093	0.0928276	0	0.109084	0.0340207	0.118705	0.112539	0.187482	0	0.0672236	0.147643	0.0913243	0.111767	0.0952743	0.0862853	0.287017	0.268659	0.131222	0.149891
agla	0	0	0.0135206	0	0.00336686	0	0.00425586	0	0	0	0	0	0.00270687	0	0	0	0	0	0.0051519	0.00189533	0.00624971	0	0	0.0391192
agmat	0	0	0	0	0	0	0	0	0	0	0	0	0	0	0	0	0	0	0.00237404	0	0	0	0	0
ago1	0	0	0	0	0	0	0	0	0	0	0	0.0151031	0	0	0	0	0	0	0	0.00177928	0	0	0	0
ago2	0.038664	0	0.00398656	0	0.00261098	0	0.00266383	0	0.0172771	0	0	0	0.00791727	0	0	0	0	0	0.00695471	0	0.00460141	0	0	0
ago3b	0	0	0.00421388	0	0	0	0	0	0	0	0	0	0.0134662	0	0.0376813	0.0144491	0	0	0.00106398	0.00209013	0.014349	0.0125204	0	0
ago4	0.167356	0.025375	0.0723637	0	0.0425603	0.0381852	0.0568135	0	0.0435267	0.0813121	0.0555285	0.0698932	0.0993862	0	0.021458	0.136551	0.0581469	0	0.019467	0.0172231	0.0565229	0.0858732	0.122319	0.096868
agpat2	0.0330233	0.0626659	0.0433668	0	0.0143916	0.185454	0.0886107	0.154994	0.0182515	0.0464785	0.122071	0.0909457	0.044161	0	0.0885988	0	0.0295864	0.0307251	0.018712	0.0450882	0.0330202	0.0394796	0.08355	0.0305694
agpat3	0.0496772	0.243377	0.223147	0	0.0671783	0.0381852	0.157432	0	0.124366	0.0205043	0.152939	0.127346	0.281114	0.280006	0	0.15408	0.122814	0.0358768	0.073897	0.0630419	0.18781	0.210904	0.145838	0.139795
agpat4	0.0220362	0.0232751	0.215975	0.185987	0.11397	0	0.144351	0.128694	0.0113432	0.0205043	0.05496	0.0419848	0.0845947	0	0.021458	0	0.0436021	0.0421176	0.034726	0.0336469	0.0254922	0	0.0752906	0.0669766
agpat5	0.0499334	0.0107311	0.0337916	0.192541	0.0155841	0	0.0204387	0	0.013561	0	0.0251998	0.0303419	0.0658968	0	0	0.0252755	0.0231713	0.0198648	0.012548	0.0151287	0.0345213	0.031885	0.0794805	0.0149055
agpat9l	0	0	0.00643557	0	0	0	0.0025195	0	0	0	0.00756438	0	0.0470351	0	0	0	0	0	0.000928392	0	0.00503089	0	0	0
agps	0	0	0.0540196	0.185987	0.0517627	0.0381852	0.0691382	0	0.117749	0.0215031	0.0206792	0.043748	0.0436985	0	0.0376813	0.0182333	0.0252096	0.0943007	0.0522888	0.05798	0.0575691	0.0598631	0.10007	0.0139151
agr2	0	0	0.0127954	0	0	0	0	0	0	0	0.0196258	0.0101417	0.0213014	0	0	0	0.00718022	0.0198648	0.00620874	0.00209013	0	0.00298463	0	0
agrn	0.665999	0.648909	0.333844	0.192541	0.0299535	0.21295	0.0981342	0.128694	0.152345	0.145205	0.181904	0.114755	0.118303	0	0.0839122	0.251717	0.131761	0.134538	0.0361773	0.0543838	0.0627977	0.0705324	0.231978	0.164047
agt	0	0	0.00215643	0	0	0	0.0110063	0	0	0	0	0	0.00215779	0	0	0	0	0	0	0	0	0	0.00796138	0
agtpbp1	0.0917337	0.0469224	0.00991723	0	0.00484506	0	0.0156726	0	0	0	0.0070858	0.0148937	0.0430482	0	0	0.0229756	0.0218541	0.0242191	0.00716547	0.0110146	0.0456584	0.0543625	0.0250272	0.0304936
agtr1b	0	0	0.0246537	0	0.00916887	0	0	0	0	0	0	0	0	0	0	0	0	0	0	0	0	0	0	0
agtr2	0	0	0.427926	0	0.109007	0	0.0946738	0	0	0	0.0204164	0	0	0	0	0	0	0	0.0119646	0	0.00546753	0	0.00704851	0
agtrap	0	0	0	0	0	0	0	0	0	0	0	0	0.00556284	0	0	0	0	0	0	0	0	0	0	0
agxt2	0	0.0123838	0.00213104	0	0	0	0	0	0.00956946	0	0	0	0	0	0	0	0	0	0	0	0	0	0.00673321	0.0304542
ahctf1	0.131518	0.0120815	0.0804255	0.313804	0.0263639	0	0.0643533	0	0.0541693	0.0648803	0.133942	0.117991	0.139363	0	0.0624009	0.146089	0.066785	0.128341	0.0502194	0.0520222	0.133004	0.186918	0.0557803	0.0325902
ahcy	0.0330233	0.033651	0.0977078	0	0.0690114	0	0.0830962	0.425538	0.0547163	0.0235098	0.0733161	0.0764117	0.299697	0	0.592978	0.655197	0.230247	0.398928	0.205548	0.12007	0.541053	0.346841	0.212076	0.108948
ahcyl1	0	0.0136986	0.0022764	0	0.00574431	0	0	0	0.0591967	0	0.00635085	0	0.286727	0.267769	0	0	0	0	0.0202647	0.00722298	0.0117277	0.00521549	0	0.0493084
ahcyl2	0	0.0336048	0.0426887	0.313804	0.0355998	0	0.0302268	0.273606	0	0	0.0313539	0.0619075	0.0349586	0	0.027439	0	0.0278654	0.0178985	0.059007	0.0483134	0.0951314	0.136183	0.0491947	0.054596
ahdc1	0	0	0	0	0.00518759	0	0.00328413	0	0	0	0.00712946	0	0	0	0	0	0	0	0	0	0	0	0	0
ahi1	0.0802521	0.148938	0.26943	0.185987	0.0814199	0	0.215411	0.124365	0.106887	0	0.322976	0.15859	0.0345548	0	0.0273765	0.117532	0.119269	0.219183	0.0416764	0.0671394	0.0255663	0.0264558	0.114812	0.154828
ahnak	0.463208	0.173904	0.454604	0	0.320404	0	0.525493	0.760556	0.481331	0.592058	0.313154	0.306996	0.169296	0.441208	0.210627	0.488989	0.0299265	0	0.0328536	0.095307	0.0801977	0.0518832	0.0596168	0.080304
ahr2	0.0247927	0.0174551	0.0100298	0	0.00252113	0	0	0	0.0166517	0.0333143	0.0149635	0	0.0294958	0	0	0	0	0	0.00217519	0.00783289	0.00553449	0.0041967	0.00809457	0.0141453
ahsa1a	0.350281	0.185985	0.178545	0	0.0966202	0.0389019	0.120096	0	0.0419843	0.0481511	0.157877	0.149485	0.0537395	0	0.0314712	0.0496762	0.0237707	0.0178985	0.02158	0.0816385	0.028399	0.0643624	0.101462	0.180989
ahsa1b	0.220027	0.0308748	0.1005	0.214451	0.0628868	0.191181	0.110505	0.154994	0.0525511	0.129594	0.0694094	0.102297	0.20997	0	0.0373833	0.150873	0.131628	0.29523	0.134861	0.161792	0.245202	0.341221	0.149968	0.181019
aida	0.188511	0.056971	0.222772	0	0.105484	0	0.111065	0.273606	0.0750248	0.051758	0.0682034	0.0752604	0.0961283	0	0.0544038	0.110187	0.0955295	0.0437204	0.0278454	0.0276656	0.0395906	0.0189822	0.084293	0.0876261
aif1l	0.0661499	0.027541	0.0821707	0.378528	0.0789696	0.0389019	0.0973481	0.128694	0.113284	0.0424034	0.232926	0.315819	0.127142	0.441208	0.269212	0.257266	0.338465	0.504866	0.177273	0.252158	0.430958	0.490056	0.16922	0.137876
aifm1	0.0344021	0.0553654	0.0174897	0	0.0389215	0	0.0649265	0	0.0253979	0.0205043	0.102446	0.040501	0.0686894	0.280006	0.126598	0.106587	0.0376776	0.0769228	0.0370906	0.0868384	0.109851	0.160916	0.0789795	0
aifm2	0.0835319	0.0223344	0.0297474	0	0.0417281	0.0389019	0.0466441	0.213234	0.095537	0.0209003	0.0447747	0.104763	0.0339817	0	0.0882668	0.0398318	0.029263	0.0384725	0.02711	0.0558069	0.0253132	0.0180045	0.120272	0.139994
aifm4	0	0	0.00997887	0	0.00474938	0	0	0	0.0117554	0	0.0396566	0	0.00271347	0	0	0	0.0121687	0	0.000981646	0	0.00395253	0	0	0
aim1a	0	0.0243793	0.0773214	0	0.0366287	0	0.0519977	0	0.0706959	0.0382323	0.0148536	0	0.0216895	0	0	0	0.0299098	0	0.00314231	0	0	0.00334978	0.0257707	0
aim1b	0	0	0.00212473	0	0	0	0	0	0.0500181	0	0	0.0145186	0	0	0	0	0	0	0	0	0	0	0	0
aimp1	0.445413	0.603066	0.670904	0.65852	0.51853	0.14962	0.688064	0.970395	0.453026	0.500835	0.697492	0.671878	0.766448	0.280006	0.643976	0.67894	0.589351	0.738725	0.625808	0.543218	0.807762	0.766634	0.718131	0.825091
aimp2	0.302492	0.330047	0.314385	0.714242	0.24763	0.429582	0.389896	0.337599	0.247852	0.224671	0.488096	0.45392	0.428196	0.267769	0.095209	0.230281	0.459005	0.525945	0.260762	0.345977	0.442672	0.407357	0.378173	0.257428
aip	0.136939	0.223262	0.358815	0.592979	0.19116	0.0389019	0.281604	0.4023	0.248167	0.19901	0.373957	0.22466	0.443179	0.726192	0.125002	0.184149	0.172644	0.219881	0.12541	0.143212	0.291608	0.285672	0.275224	0.279403
aipl1	0	0	0.0172282	0	0.0130554	0	0.0132997	0	0	0	0	0	0.00421185	0	0	0	0	0	0.0094386	0	0.00376283	0.00325744	0.00835539	0.0345347
ajuba	0.0998306	0.0595815	0.0995932	0	0.0554777	0	0.148882	0	0.142448	0.123428	0.0702788	0.0979928	0.0363818	0	0.0314712	0	0.112038	0.0644726	0.0332826	0.0403305	0.0431197	0.0459777	0.152155	0.231961
ak1	0	0	0.156545	0.313804	0.115335	0	0.312913	0.475854	0.0272374	0	0.193012	0.1484	0.0222859	0	0.249107	0.276045	0.0152199	0.0541253	0.0898095	0.0514481	0.0576524	0.0531565	0.0858169	0.0432994
ak2	0.57248	0.614953	0.946971	0.874242	0.681874	0.703578	1.12369	1.09005	0.72262	0.77471	0.999669	1.09992	0.806096	0.899631	0.519883	0.583409	0.623582	0.972033	0.693612	0.76076	0.946588	0.900049	1.01998	0.900958
ak3	0	0.152544	0.244304	0.378528	0.171068	0.286247	0.141703	0.318711	0.291337	0.156578	0.118917	0.165163	0.205342	0	0.0914655	0.17992	0.17324	0.379323	0.162602	0.160314	0.356747	0.359563	0.20353	0.154372
ak4	0	0.0428511	0.0851566	0	0.0324167	0	0.0393351	0	0.136448	0	0.0658905	0.0550937	0.0429301	0	0.0588478	0.0367301	0.0296108	0	0.016957	0.0222022	0.0202955	0.0143611	0.0341314	0.112831
ak5l	0	0	0	0	0	0	0	0	0.0482677	0	0	0	0	0	0	0	0.0144875	0	0	0	0	0	0	0
akap11	0.0882406	0.0157757	0.0418137	0	0.035583	0	0.046084	0.154994	0.0169854	0	0.0316069	0.0356512	0.0286901	0	0	0	0.020729	0.037749	0.00275262	0.00801317	0.00339198	0	0.0204361	0.0207869
akap12a	0	0.0113972	0	0	0	0	0	0	0	0	0	0.00400828	0	0	0	0	0	0	0	0.00165796	0	0	0	0
akap12b	1.65334	1.07103	1.55639	1.15322	0.887362	0.672666	1.40494	1.88614	0.7524	0.756577	1.23858	1.30406	0.184495	0.280006	0.293663	0.300577	0.378529	0.313665	0.267652	0.388423	0.0838652	0.0815068	0.5273	0.60592
AKAP13	0.0614957	0.212906	0.30646	0.832913	0.0618542	0	0.247673	0	0.0341012	0.0450129	0.0250627	0.108628	0.154821	0	0.0166268	0.0466602	0.0398509	0.0422359	0.0335227	0.051649	0.17089	0.188944	0.114533	0.136665
akap17a	0.0220362	0.0727378	0.031939	0	0.0118325	0.0381852	0.0651207	0	0	0	0.0171534	0.0575253	0.0563084	0	0	0.0239372	0.0328686	0.0429612	0.00644402	0.021576	0.0245056	0.0603044	0.0641089	0.0645234
akap1a	0	0	0.00129408	0	0	0	0	0	0.00928198	0	0.0182606	0	0.00734682	0	0	0	0.012002	0	0	0	0	0	0	0
akap1b	0	0	0.0156061	0.192541	0.0280678	0.0389019	0.0352797	0	0.00956946	0.0340207	0.0530134	0.0219286	0.0658426	0.547775	0	0.107168	0.0190944	0.123322	0.0267928	0.0111119	0.0822902	0.124789	0.0609968	0.0443977
akap7	0	0.0136986	0.0224502	0	0	0	0.0122234	0.124365	0.0163146	0	0.0111286	0	0.00880978	0	0.0273765	0.0235217	0.0166116	0.0177435	0.00538239	0.00392034	0.0153952	0.00479539	0.00787188	0.0446142
akap8l	0.369214	0.602364	0.374134	0.497199	0.212943	0.0381852	0.37344	0.622946	0.287296	0.301999	0.51983	0.53378	0.417893	0.589648	0.208085	0.25576	0.459169	0.452276	0.246989	0.163061	0.334938	0.288486	0.384819	0.219402
akap9	0	0.0167867	0.00397303	0.185987	0.00482782	0	0.00968395	0	0.0582455	0.0255782	0.0165348	0.0110089	0.0247738	0.267769	0.067806	0.0158946	0	0.0242191	0.00988309	0.0109324	0.0218699	0.0319754	0.00617096	0.03053
akip1	0	0.0280123	0.0286276	0.214451	0.0201685	0	0.0277604	0.154994	0.0282608	0	0.042751	0.0399603	0.055006	0.280006	0	0	0.0223191	0.0304536	0.0150288	0.0155757	0.0619772	0.0763644	0.0289486	0.011946
akirin1	0.808626	0.783415	0.966965	0.991642	0.701182	0.419739	1.0063	1.26814	0.832714	0.683766	1.01766	0.965941	0.850638	0.857417	0.647096	0.688208	1.01169	1.12699	0.545495	0.58993	0.47302	0.443817	0.759661	0.847785
akirin2	0.401494	0.263674	0.577255	0.841084	0.393553	0.0770871	0.695951	0.124365	0.279481	0.238231	0.559554	0.657774	0.603636	0.721214	0.462643	0.670802	0.574396	0.718815	0.420943	0.351852	0.740992	0.845782	0.757278	0.443122
akna	0.115799	0.0271541	0.00174675	0	0	0	0	0	0.0140271	0.0650882	0	0	0	0	0	0	0	0.0178985	0	0	0	0	0	0.0127916
akr1a1b	0.0990748	0.0848647	0.147923	0	0.0723744	0	0.0622033	0	0.0333187	0	0.0700132	0.0671317	0.061148	0	0	0	0.058588	0.0336419	0.0581801	0.0408231	0.100489	0.096059	0.087897	0.043361
akr1b1	0	0	0.00388799	0	0	0	0	0.124365	0	0	0	0.0309512	0	0	0	0	0.0155351	0.0242191	0.00705404	0	0.00127075	0	0.0155867	0
akr7a3	0.0303187	0	0.0226481	0	0.0141434	0	0.0246368	0	0.0100058	0.040063	0.0553533	0.0533448	0.0647097	0	0	0.0182333	0.00702276	0.0177435	0.0326068	0.0105954	0.0409632	0.0424427	0.0412943	0.0320754
akt1s1	0.640443	0.344806	0.545935	0.400438	0.446072	0.165442	0.636406	0.273606	0.599897	0.66075	0.709136	0.723992	0.50354	0.693494	0.421042	0.850023	0.401929	0.388803	0.347346	0.213322	0.435024	0.316727	0.768064	0.665758
akt2	0.11969	0.123917	0.086831	0.192541	0.0259699	0	0.0778932	0.124365	0.00928198	0.141136	0.0731056	0.110846	0.0974096	0	0.0722904	0.0736002	0.0635005	0.0641669	0.045874	0.0340764	0.0773879	0.159133	0.0793378	0.195982
akt2l	0	0	0.00206289	0	0.00993801	0	0.0125085	0.149241	0	0	0.00715449	0.0106967	0.00405388	0	0.0166268	0	0	0	0	0.00569229	0.00267835	0.00333494	0.020634	0.0140054
akt3a	0	0	0.00483126	0	0	0	0	0.128694	0	0	0.0116091	0.0071655	0.00520399	0	0	0.0372276	0	0	0	0	0	0	0	0
aktip	0.138725	0.158735	0.416712	0.214451	0.306261	0.213715	0.302499	0.269059	0.221666	0.0849997	0.245189	0.224829	0.171849	0.458423	0.221583	0.881957	0.237779	0.107499	0.099051	0.104438	0.376504	0.295565	0.272471	0.318335
AL845295.5	0	0	0.00330671	0	0	0	0.00261992	0	0	0	0.0067659	0.0116754	0	0	0	0.0158946	0	0	0.00223637	0	0.00740827	0.00636454	0.00784109	0.0457866
AL845330.1	0	0	0	0	0	0	0	0	0	0	0	0	0.00482389	0	0	0	0.00821715	0	0	0	0.0031765	0	0	0
AL928685.1	0	0.0180262	0	0	0.00118111	0	0	0	0	0	0	0.0060498	0.00216083	0	0	0	0	0	0	0.00987745	0.00548762	0	0	0.0156749
AL935194.1	0	0	0	0	0	0	0	0	0	0	0	0	0	0	0	0	0.0151613	0	0.00131361	0	0	0	0	0
AL935280.1	0	0	0.00195696	0	0.00152502	0	0.00198952	0	0	0	0.0173554	0	0	0	0.0338038	0	0	0	0	0	0	0	0	0
alad	0.0868562	0.0661487	0.0342625	0	0.0150812	0	0.0287435	0	0.042065	0.026648	0.0221341	0.0220151	0.0572442	0	0.061934	0.0357201	0.0154665	0.113584	0.0257952	0.035287	0.192744	0.222609	0.00694078	0.0263561
alas1	0.124826	0.0890935	0.120586	0	0.0607625	0	0.0909576	0.242049	0.0476802	0.0408057	0.0818585	0.0921638	0.155198	0	0.17511	0.0887857	0.140494	0.138669	0.053807	0.0368988	0.0839178	0.0494934	0.0511149	0.112427
alas2	0	0.112914	0.0219959	0.436881	0.0185281	0.0841114	0.0149322	0	0.0666607	0	0.0677468	0.150726	0.16086	0	0.0237239	0	0.00576975	0.0230688	0.260978	0.466823	0.972264	1.36594	0.0868538	0.0826974
alcama	0.96809	0.864055	0.0468432	0.343885	0.0171207	0.114994	0.280454	0	0.243342	0.0768115	0.571054	0.47269	0.0876128	0	0.433924	0.292162	0.0686614	0.0974375	0.0383878	0.0764157	0.0276419	0.0536073	0.0757216	0.218519
alcamb	0.796088	0.721521	0.0409354	0.304657	0.0385217	0	0.0728652	0	0.40573	0.305422	0.134247	0.0839612	0.108246	0	0.12006	0.430777	0.418216	0.432536	0.0818727	0.130281	0.103642	0.1532	0.224587	0.252044
aldh16a1	0	0	0	0	0	0	0	0	0	0.0246198	0.0170631	0.00723379	0.0261169	0	0	0	0.012002	0	0.00674468	0.00946822	0	0.00457878	0	0.0332556
aldh18a1	0.0493616	0	0.00522718	0	0	0	0.0027735	0	0	0	0	0	0.00777886	0	0.021458	0	0	0	0.00203418	0.00221457	0.00682113	0.00278083	0.00809457	0.0255937
aldh1a2	0	0	0.0352399	0.304657	0	0.0853468	0.0129262	0	0	0	0.00915338	0.0224971	0.00475277	0	0.253072	0.269303	0.038154	0.0575024	0.0144115	0.0209186	0.00260889	0	0.0533218	0.300964
aldh1a3	0	0	0	0	0	0	0	0	0	0	0	0	0	0	0	0	0.0087964	0	0.00369043	0	0	0	0.00756209	0
aldh1l1	0	0	0.0129647	0	0	0	0	0	0	0	0	0.00966403	0.00818597	0	0	0	0	0.0498188	0.00393737	0.00581995	0.0037549	0.0121422	0	0
aldh1l2	0	0	0	0	0	0	0	0	0	0	0	0	0.00569493	0	0	0	0	0	0	0	0.010418	0	0	0
aldh2.2	0.0547258	0.037745	0.0118991	0	0.00784193	0	0	0	0.00802257	0.0340207	0.00757154	0.0107151	0.00593504	0	0	0	0.00821715	0.0678936	0.00242341	0.0124929	0.0177797	0.0611578	0.0120651	0
aldh3a1	0.0276411	0	0.00790185	0	0.00414271	0	0.00913288	0	0.0182335	0	0	0	0.00468691	0	0	0	0.00746204	0	0	0	0	0	0.00633146	0
aldh3a2a	0	0.0804049	0.0264074	0	0.0104788	0	0.020971	0	0.0593458	0	0.0505347	0.0846373	0.0179986	0	0	0.0586957	0.0296766	0.0775904	0.0167151	0.0418381	0.0280754	0.0737456	0.029816	0.0504987
aldh3a2b	0	0	0	0	0	0	0.00938908	0	0	0	0	0	0.00439284	0	0	0	0.00842397	0	0	0	0.00503609	0	0	0
aldh3b1	0	0	0.00589821	0	0.00510856	0	0.00324938	0	0	0	0.0231523	0.00568533	0.0288044	0	0	0	0.0105128	0	0.00950676	0	0.0264604	0.0126975	0	0.040753
aldh4a1	0	0	0.00552552	0	0.00256343	0	0.0122407	0	0.0129542	0.0481297	0.016013	0.0170837	0.0227701	0.441208	0	0.0539533	0.00703169	0.0177435	0.00444846	0.0281689	0.016947	0.037338	0	0.0336298
aldh5a1	0	0.0099506	0.0102372	0	0.00118111	0	0.0100326	0	0.0124985	0	0.0142562	0.00524234	0.00766442	0	0	0.0239372	0	0.0476193	0.00775749	0.00277972	0.00516352	0	0.0123323	0.0218605
aldh6a1	0.154882	0.0848142	0.146901	0.967238	0.0710544	0	0.197823	0	0.0904033	0.162033	0.248971	0.130947	0.150447	0	0.13339	0.110324	0.181355	0.262378	0.0878788	0.121946	0.217693	0.261635	0.215533	0.312524
aldh7a1	0	0.0443258	0.0423389	0	0.0199578	0	0.062495	0.207037	0.0416393	0.026648	0.0791172	0.073724	0.0852955	0.280006	0.137653	0.127773	0.102849	0.180393	0.0654471	0.0387136	0.109072	0.0906349	0.059678	0.0918406
aldh8a1	0	0	0	0	0.00304478	0	0.00221341	0	0	0	0	0	0.0204602	0	0	0	0	0	0.00256039	0	0.00959386	0	0.00559274	0
aldh9a1a.1	0.0606644	0.155437	0.158268	0	0.146102	0.0381852	0.225038	0.362475	0.178415	0.274812	0.317475	0.247346	0.0908986	0	0.128279	0.0310403	0.112275	0.0999043	0.0546134	0.0529926	0.0458807	0.0271269	0.190257	0.152316
aldh9a1b	0.162466	0.04462	0.0652829	0	0.0313151	0.0389019	0.100528	0	0.0438965	0.040063	0.16865	0.12372	0.0225474	0	0.120506	0.13381	0.0368638	0.0990863	0.0216046	0.0640999	0.0389176	0.0255277	0.0375679	0.121833
aldoaa	0.89385	1.16476	1.41138	1.96418	1.00977	1.44792	1.45762	1.49209	1.01806	1.38482	1.34229	1.5349	1.39988	1.69613	1.59774	1.66989	1.0559	1.23248	1.00122	1.06207	1.2293	1.1675	1.3629	1.53586
aldoab	0.121144	0.0576168	0.00919635	0.214451	0.00333198	0	0.00274261	0	0	0	0	0	0.123199	0	0.195648	0.317094	0	0	0	0	0.00508901	0	0	0
aldob	0.265628	0.479255	0.178084	0.841084	0.209661	0.153179	0.441259	0.744913	0.50399	0.933655	0.577887	0.756911	0.570988	0.547775	0.176853	0.23665	0.534973	0.983401	0.356273	0.345883	0.340152	0.296728	0.296127	0.537087
aldoca	0	0	0	0	0.00326753	0	0	0	0	0	0	0	0	0	0	0	0.00460959	0	0.00201181	0	0	0	0	0
aldocb	0	0	0.0104023	0	0.00519284	0	0.00926727	0	0.0196732	0	0.00896335	0.0054527	0.0225344	0	0	0	0.0707712	0.124264	0.00500058	0.0202001	0.0199638	0.00298463	0.00803184	0
alg1	0	0	0.0119829	0	0	0.0381852	0.00757876	0	0.0205381	0.0235098	0.00993366	0.012809	0.0108932	0	0	0.0554609	0	0	0.00109038	0	0.00978267	0.0156249	0.0115669	0
alg10	0	0	0.00232588	0	0	0	0.00262524	0	0	0	0	0	0.00175837	0	0	0	0	0	0	0	0.0029833	0	0	0
alg11	0	0	0.0161659	0	0.00387916	0	0.0264102	0	0.00604574	0	0.0194939	0.022751	0.0259753	0	0	0	0.019981	0.0242191	0.00503704	0.0160644	0.0271231	0.0191654	0.0129667	0.0426473
alg12	0	0.0790305	0.045645	0	0	0	0.0673769	0	0.0204605	0	0.0609856	0.0777149	0.03879	0	0.0166268	0.0209885	0.0485923	0.0179107	0.018523	0.0285101	0.0399483	0.0241177	0.0711107	0.0214
alg14	0	0.00992071	0.0581563	0	0.0268253	0	0.0421601	0	0.0865152	0.0954044	0.05135	0.0642634	0.0708868	0	0	0.0918522	0.0240784	0.0246031	0.0177321	0.0588684	0.0822298	0.0998359	0.0259819	0.0688195
alg2	0	0.0109153	0.0411841	0	0.0208068	0	0.0224044	0	0.0228237	0	0.0245056	0.0254791	0.0855108	0	0	0.0182333	0	0.0178985	0.0012679	0.00861277	0.0168807	0.015288	0.0393607	0.0207869
alg3	0	0.037833	0.015425	0	0.00393223	0.267412	0.0319175	0.154994	0.0147249	0	0.0415142	0.0310258	0.0698684	0	0	0.0350554	0.0338698	0	0.0145783	0.0160098	0.0684513	0.0660561	0.0346685	0.0724168
alg5	0.149262	0.164065	0.333029	0.214451	0.14398	0.0841114	0.260562	0.149241	0.22523	0.343527	0.281931	0.303174	0.252002	0	0.099011	0.0683554	0.172817	0.144643	0.0715877	0.0844132	0.156376	0.136185	0.261928	0.222371
alg6	0.0441137	0.0757319	0.053853	0.214451	0.041139	0	0.0774828	0.273606	0.0661449	0.0340207	0.102028	0.0831593	0.0829309	0	0.027439	0.0201806	0.0635963	0	0.0261945	0.0124243	0.0341642	0.0243569	0.0665136	0.0712137
alg8	0.17256	0.0351241	0.0531069	0	0.0314942	0	0.0538911	0.128694	0.0238485	0.0382323	0.0840668	0.0857087	0.0473635	0	0.0500971	0.0711589	0.0654525	0.0356542	0.0194523	0.0279825	0.0334196	0.0429498	0.0653073	0.0321869
alg9	0	0	0.0142485	0	0.00601127	0.0381852	0.016317	0	0.00873483	0	0.0137593	0.00501024	0.0213057	0	0	0	0.0169356	0	0.0100357	0.00777484	0.0315457	0.0435351	0.0114661	0
alkbh1	0	0.0885722	0.0527166	0.391993	0.0162707	0.0389019	0.156382	0.154994	0	0	0.0692928	0.0912963	0.0425562	0	0	0.0953887	0.0160668	0.132108	0.0296974	0.0212646	0.0616096	0.046597	0.0542406	0.0502588
alkbh2	0	0.00992071	0.00322446	0	0	0	0.0040188	0	0.00599005	0	0.0178192	0.0130256	0.00881636	0	0.0377771	0.0668703	0.0103793	0	0.000894907	0.00453758	0.0103244	0.00991157	0.0298703	0
alkbh3	0.038664	0.0774266	0.038343	0	0.0271075	0	0.0427144	0.149241	0.0427317	0	0	0.0189843	0.0382952	0	0	0.091174	0.00965266	0.0625244	0.0281462	0.0195465	0.0486016	0.0164173	0.0531178	0.0272017
alkbh4	0.162047	0.0333929	0.0703351	0	0.0231489	0.134093	0.0794233	0.124365	0.0124985	0	0.0438906	0.0627193	0.0910873	0	0.0683171	0.132305	0.0215958	0	0.0355069	0.0583886	0.0996732	0.0900295	0.083961	0.106026
alkbh5	0	0.0120369	0.0476539	0.192541	0.0234549	0	0.0239531	0	0.0610137	0	0.0710546	0.0177371	0.0419753	0	0.141096	0.122977	0.0310944	0	0.029589	0.0494	0.152497	0.0730777	0.0319047	0.0345388
alkbh6	0.0220362	0.0594948	0.0438279	0	0.0196156	0	0.0458968	0	0.0419994	0.0246198	0.0730854	0.0374946	0.0302938	0	0.088579	0	0.0321301	0.121811	0.010676	0.0286002	0.0270334	0.021839	0.00952109	0
alkbh7	0	0.0184718	0.0189166	0	0.00309016	0	0.0117308	0	0	0	0.00853683	0	0.0169759	0	0.0377771	0.0695063	0	0.0198648	0.00607496	0.00990213	0.0246221	0.0167954	0.013276	0
alkbh8	0.0344021	0.0216018	0.0217597	0	0.024967	0	0.0180177	0	0	0.026648	0.018922	0.0156245	0.0441083	0	0.0166268	0.0201806	0.00823398	0.121339	0.0184501	0.00558934	0.0652194	0.056088	0.0452241	0.0380135
allc	0	0	0.00275466	0	0	0	0.0109127	0	0	0	0	0	0.00233418	0	0	0	0	0	0.00161943	0	0.00156422	0	0.00742494	0
alms1	0	0.0196163	0.014562	0	0.011692	0	0.0316077	0	0.03526	0	0.0423379	0.0748883	0.0435097	0	0.0518477	0	0.0232051	0.106923	0.0412388	0.0391108	0.109058	0.0379435	0.0383187	0.0448876
alox12	0	0	0.00361282	0	0	0	0	0	0.171254	0.154901	0.00779487	0.0289114	0.0285204	0	0	0	0	0	0.00397119	0.0082125	0.00139158	0.00334993	0.0136932	0.0407228
alox5a	0	0	0.00200093	0	0	0	0.00274261	0	0	0.0340207	0	0	0.0522545	0	0	0	0	0	0.00344323	0.0021736	0.0175937	0.0156563	0	0
alox5ap	0	0	0	0	0	0	0	0	0	0	0	0	0.0161329	0	0	0	0	0	0	0	0	0	0	0
alox5b.3	0	0	0	0	0.00118004	0	0.00540018	0	0	0	0	0.0179342	0.00967042	0	0.0376813	0	0.0221871	0.0177435	0.00161943	0.010259	0.0017876	0.0160885	0.00462613	0.0286382
alpk1	0	0.0302365	0.00615002	0	0.00229958	0	0.00194392	0	0	0	0.0067659	0.00448995	0.00796148	0	0	0.0158946	0	0	0	0.00514591	0.00122804	0.00379271	0.0113165	0.0188599
alpk2	0.154999	0.192779	0	0	0	0	0	0	0	0	0	0	0	0	0	0.0588498	0.00962689	0	0	0	0	0	0	0
alpk3a	0.209302	0.0595337	0.00322446	0	0	0	0	0	0	0	0	0	0	0	0	0	0	0	0	0	0	0	0.00796138	0
alpl	0	0	0.0025975	0	0.0185999	0	0.0834339	0	0	0	0.105481	0.0913505	0.00192345	0	0	0	0.0156962	0.0351798	0.0208114	0.00445869	0.00730469	0.0276837	0.00803184	0.0163403
als2a	0	0	0	0	0	0	0	0	0	0	0	0	0.00394032	0	0	0	0	0	0	0	0.00283233	0	0.00935464	0
als2b	0.038664	0	0.030238	0	0.0049802	0	0.0184321	0	0.013489	0.0678278	0	0.021534	0.0190283	0	0	0.0397832	0.0381769	0.015315	0.00813858	0.00992775	0.0344914	0.047039	0.0104604	0
alx1	0	0	0	0	0	0	0	0	0.0127755	0	0.0160318	0.0314146	0	0	0	0	0	0	0	0	0	0	0	0
alx3	0	0	0	0	0	0	0	0	0	0	0.0563243	0.0633412	0.00377002	0	0	0	0	0	0.00601036	0.0169387	0	0	0.00860921	0
alx4a	0	0	0	0	0.00118111	0	0.00674182	0	0	0	0.10843	0.0730122	0	0	0	0	0	0	0	0.00656133	0.00177386	0	0.0195683	0.0373879
alx4b	0	0	0	0	0	0	0.00913374	0	0	0	0.00721481	0	0	0	0	0	0	0	0	0	0	0	0	0
alyref	0.612365	0.361993	0.48483	0.406993	0.345858	0.35876	0.605535	0.638328	0.334648	0.309593	0.550365	0.623712	0.431571	0.280006	0.363782	0.400045	0.584558	0.456901	0.375096	0.287312	0.53291	0.57167	0.628686	0.538687
amacr	0	0	0.00215791	0	0	0	0	0	0	0	0	0.00564116	0.00340047	0	0	0	0	0	0.000807384	0.00457308	0	0.00284214	0	0.0308059
ambra1a	0.0303187	0.0202636	0.0325082	0	0.00675195	0	0.0313975	0	0	0	0.0196598	0.0264299	0.0533105	0	0	0.0221197	0.0329816	0.0243253	0.0169223	0.0226297	0.0549549	0.0511585	0.0372216	0.0140054
ambra1b	0.0499334	0.0120369	0.0288328	0	0.00740604	0	0.0423537	0	0.0105161	0	0.0355504	0.0507456	0.0467915	0	0	0.0412089	0.0519196	0.063707	0.00560963	0.0021736	0.0316302	0.0142367	0.0214792	0.12979
amd1	0.067871	0.1042	0.064297	0	0.0174117	0	0.0583022	0	0.0843008	0.0215031	0.0641419	0.161118	0.180855	0.280006	0.0880401	0.168863	0.0446915	0.181867	0.0496035	0.0522598	0.181706	0.143793	0.100197	0.120839
amdhd2	0.0303187	0.0805315	0.16445	0	0.103285	0	0.167891	0.154994	0.00929168	0.0732611	0.0684657	0.0790182	0.0702646	0	0.0166268	0	0.0294049	0.0231228	0.0294116	0.0302776	0.0423031	0.047221	0.0974808	0.0881728
amer1	0	0	0.00379245	0	0	0	0.0090653	0	0	0	0	0.0142702	0.00192989	0	0	0	0.0145496	0.0198384	0	0.0127929	0.00126243	0	0	0
amer2	0	0.0229968	0.0158515	0	0.00802295	0	0.0127399	0	0	0	0	0	0	0	0	0	0.00873239	0.015315	0.00415189	0	0	0	0	0
amfr	0.166834	0.0403723	0.0496898	0.192541	0.0412052	0	0.037273	0.124365	0.0492825	0.0834721	0.0257997	0.0668327	0.0319447	0	0	0.0435819	0.0206104	0.0246031	0.0129645	0.0303	0.0307642	0.0292732	0.0619563	0.0513669
amh	0	0	0.00688524	0	0	0	0.0142995	0	0	0	0.00835234	0	0	0	0	0	0	0	0.000893043	0	0	0	0	0
amigo3	0	0	0.00998901	0	0.00551271	0	0.0118248	0	0	0	0	0	0.00770763	0	0	0	0	0	0	0	0	0	0	0
ammecr1	0.247891	0.178407	0.438562	0.343885	0.103536	0.065319	0.350448	0.124365	0.12831	0.111865	0.413151	0.20572	0.188762	0	0.0869157	0.114145	0.265185	0.132608	0.121587	0.0385478	0.220924	0.202201	0.21246	0.157904
amn1	0	0.0237328	0.0116088	0	0.00196826	0	0.0160786	0	0.0394323	0	0	0.0154423	0.00158946	0	0.0672236	0	0.0306431	0	0	0	0.00538603	0	0.010623	0
amot	0	0	0.018761	0	0.0130435	0	0.00317712	0	0.00929168	0	0	0	0.00582816	0	0	0	0	0	0.00121158	0	0.00456226	0	0.0188185	0
amotl2a	0.0363739	0.249068	0.503662	0.722413	0.0947782	0.0841114	0.178791	0.273606	0.102489	0.0606687	0.201228	0.137912	0.0858499	0.726192	0.279306	0.290023	0.123775	0.130297	0.0780391	0.0761126	0.149805	0.094941	0.194349	0.138893
amotl2b	0	0	0.0037898	0	0	0	0.00825071	0	0.0357169	0	0.0517588	0.0100581	0	0	0	0	0	0	0.0027572	0	0.00111606	0.00306302	0.0110539	0
ampd1	0	0	0.00634129	0	0.00138339	0	0	0	0	0	0	0	0	0	0	0	0	0	0.00713133	0.00420612	0.0141207	0.0144166	0.0193701	0
ampd2a	0	0.0176527	0.0487758	0.185987	0	0	0.0514233	0	0.00599005	0	0.0220918	0.0280822	0.167725	0	0	0	0.0165197	0.0177435	0.017292	0.023437	0.06978	0.0815292	0.0362937	0.0396209
ampd2b	0	0.0336265	0.00562194	0	0	0	0	0	0	0	0.00841088	0.00615353	0	0	0	0	0.014976	0	0.000968318	0	0.00644648	0	0.013597	0
ampd3b	0.0220362	0.0107311	0.0517098	0	0.0137941	0	0.0167374	0	0.0886002	0.153144	0.0813493	0.0344748	0.092316	0	0	0	0	0	0.0136717	0.0105413	0.078356	0.0788633	0	0
amph	0	0	0	0	0	0	0	0	0	0.0420401	0	0	0	0	0	0	0	0	0	0	0	0.0114221	0	0
amt	0	0	0.0306064	0.185987	0.0187019	0	0.00689534	0	0.0230714	0.0431142	0.0259284	0.032003	0.0111736	0	0.0227206	0	0.00762004	0	0.0148421	0.0177841	0.0169846	0.00809563	0	0.022903
amy2a	0	0	0.0102332	0	0.0176325	0	0.00371302	0	0.0251875	0	0	0	0.0117804	0	0	0	0.00905773	0	0.0173194	0	0.0163196	0	0.0313448	0
anapc1	0.0220362	0	0.0202884	0	0.0155832	0	0.0068488	0	0	0	0.0228053	0.0263841	0.0196351	0	0	0.0144491	0.00857714	0.0411437	0.0150821	0.0270281	0.0361546	0.0699878	0.00617096	0.0457775
anapc10	0.268329	0.198808	0.293897	0.744808	0.278604	0.283721	0.326236	0.128694	0.250345	0.239209	0.34936	0.304021	0.269129	0.589648	0.15409	0.247427	0.346341	0.384884	0.254015	0.217428	0.522019	0.331164	0.38316	0.324383
anapc11	0.210831	0.355885	0.355932	0.774936	0.261616	0.100123	0.37617	0.124365	0.228719	0.0815188	0.400078	0.395576	0.413597	0.693494	0.548565	0.28887	0.380875	0.449729	0.294622	0.293856	0.415235	0.469855	0.298613	0.432325
anapc13	0.0633203	0.283999	0.280387	0	0.190684	0	0.317012	0.560656	0.0997035	0.101916	0.191795	0.256061	0.192401	0	0.17286	0.303701	0.283984	0.192188	0.161558	0.168178	0.264087	0.343376	0.251055	0.308088
anapc15	0.0949557	0.243227	0.297705	0.722413	0.232014	0.223639	0.2757	0.149241	0.0978499	0.0591326	0.28801	0.217209	0.299077	0.547775	0.0777978	0.188491	0.317888	0.368115	0.202655	0.196799	0.347836	0.269197	0.373651	0.215656
anapc16	0.863883	0.493603	0.830178	1.05479	0.622639	0.0841114	0.695937	1.13401	0.539537	0.828137	0.673699	0.789796	0.676272	0.779438	0.724904	0.51185	0.733388	0.77345	0.498709	0.508329	0.696648	0.770456	0.849212	1.08826
anapc2	0	0.015691	0.019827	0	0.0108769	0	0.0239222	0.149241	0	0	0.0749984	0.0214387	0.0173293	0	0.0237239	0.0201806	0.0536791	0.101227	0.0363359	0.0214689	0.0668599	0.0422257	0.0374829	0.0149055
anapc4	0.0638426	0.0109153	0.0169858	0	0.0088612	0	0.0114596	0	0.0140271	0	0.05086	0.0233492	0.0148378	0	0.021458	0	0.0514876	0.0653587	0.00682028	0.0130842	0.0395678	0.0469769	0	0.0141453
anapc5	0	0.0104082	0.0428254	0	0.016753	0.0381852	0.0285031	0	0.0355346	0.0379947	0.071326	0.077314	0.050606	0	0.027439	0.0144491	0.03203	0.0568412	0.019769	0.0125129	0.054774	0.0172613	0.0606081	0.0675649
anapc7	0	0	0.00238577	0	0.00386334	0	0.00693994	0	0	0	0	0.0354844	0	0.280006	0	0	0.0139531	0	0	0	0.00401537	0.00308489	0.00771786	0
and1	0	0	0.00210846	0	0	0	0.00326403	0	0	0	0.00892607	0.00447155	0.00134045	0	0	0	0.00746204	0.0205618	0.000943653	0	0	0	0	0.0261464
angel1	0	0	0	0	0.00324808	0	0.00504889	0	0	0	0	0.0157046	0.0043368	0	0	0	0	0	0.00780627	0.00434676	0.00755709	0.00613565	0	0
angel2	0.305079	0.444955	0.112073	0.378528	0.0966642	0	0.104112	0.149241	0.0596229	0.061883	0.101029	0.218165	0.0745758	0.267769	0.161078	0.0182333	0.130122	0.0231228	0.0536045	0.109394	0.0468034	0.109206	0.358678	0.322125
angpt1	0.287431	0.0389476	0.0047858	0	0.00449082	0	0	0	0.0109953	0.115486	0.0346924	0.0052319	0.00183972	0	0	0	0	0	0	0.0101342	0.0124568	0.00628124	0.036689	0
angptl2a	0	0	0.00365157	0	0	0.0389019	0.00310711	0	0	0	0.0213254	0	0	0	0.0377771	0.0672093	0	0	0	0	0	0	0	0
angptl2b	0.0895135	0.0249782	0	0	0	0	0	0	0	0.026648	0	0	0	0	0	0	0.0306532	0.0230688	0.00325225	0.00265507	0	0	0	0.0391324
angptl4	0.194696	0.136963	0.143912	0.794068	0.027612	0.148243	0.151033	0.366413	0.158127	0.42746	0.357994	0.503236	0.031927	0	0.0273765	0.0718271	0.225372	0.502025	0.0308941	0.0598504	0.0361575	0.0259006	0.207042	0.349135
angptl5	0	0	0.0157662	0	0.00562908	0	0.00914815	0	0	0	0.0195144	0.0243227	0.0205991	0	0.0672236	0.0367301	0	0	0.00912159	0.0111856	0.0680283	0.142362	0.0125024	0
angptl6	0	0.0360861	0	0	0.0041742	0	0.0264849	0	0.0284858	0	0.0362543	0.030557	0	0	0	0	0	0	0	0.00514591	0	0	0	0
angptl7	0	0	0.00481433	0	0	0.065319	0.00737283	0.128694	0.00604574	0	0.0621584	0.079955	0.00190909	0	0.752376	0.59188	0	0	0.00466859	0.0206598	0.00149414	0	0.02853	0.144028
ank1a	0	0	0	0	0	0	0	0.128694	0	0	0.0148278	0	0	0	0	0	0	0	0	0.00611501	0.00222215	0	0	0.0576683
ank2a	0	0	0	0	0	0	0	0	0	0	0	0.00725901	0	0	0	0	0	0.0242191	0	0	0	0	0	0
ank2b	0	0.0158761	0.00783087	0	0	0	0.0139264	0	0	0	0.0150598	0.0168921	0.0151784	0	0	0	0.0502161	0.015315	0.00730734	0	0.00346751	0	0	0.0283209
ank3a	0	0	0.0351481	0.214451	0.00518521	0	0.0456571	0	0.101627	0.0954275	0.0388149	0.0342377	0.00557134	0.280006	0	0	0	0	0.0013581	0	0	0	0	0
ank3b	0	0	0	0	0	0	0	0	0.0163146	0	0	0	0.00778335	0	0	0	0.0270503	0	0	0	0	0	0	0
ankdd1a	0	0	0.0101317	0	0.00362077	0	0	0	0	0	0	0	0.0190006	0	0	0	0.00576975	0	0.00303032	0.0041633	0.00728506	0.0138912	0	0
ankef1a	0	0	0	0	0	0	0	0	0.0245432	0	0	0	0	0	0.021458	0	0	0	0	0	0	0	0.00672395	0
ankfy1	0.0402299	0.102757	0.0920031	0	0.0379076	0	0.0602376	0.154994	0.04707	0.0340207	0.0431942	0.0968076	0.106929	0.280006	0.0166268	0	0.101919	0.135562	0.0324413	0.058095	0.161221	0.2109	0.060056	0.0730747
ankhb	0	0	0.0094047	0	0.00597492	0	0.0233591	0	0.0386617	0	0.0245628	0.0096665	0.0163715	0	0.0338038	0	0.0397991	0.0399351	0.033717	0.0437529	0.364134	0.422618	0.0113981	0.0141453
ankhd1	0.0536353	0.138272	0.106709	0.313804	0.0547408	0.0642729	0.10556	0	0.0741869	0.0930497	0.120823	0.154249	0.148484	0	0	0.27984	0.101592	0.161705	0.0684133	0.0284343	0.133388	0.155513	0.115607	0.189368
ankib1a	0	0.0104082	0.012105	0	0.00152502	0	0.0168962	0	0	0	0.00721481	0.0105423	0.0229926	0	0	0	0.00842397	0	0.0052997	0.0145832	0.0213928	0.00563098	0.0166488	0
ankib1b	0	0	0.00739854	0	0	0	0	0	0	0	0	0	0	0	0	0	0	0	0	0	0.0016614	0	0	0
ankle2	0	0.0401349	0.0211091	0	0.00676502	0	0.012364	0	0.00929168	0	0.00826557	0.0149064	0.0404829	0	0	0	0	0.0764042	0.00594287	0.00861481	0.0376475	0.0320698	0.014361	0
ankmy2a	0.0344021	0.0157565	0.0249242	0	0.00421005	0	0.0311849	0	0.0127755	0.0674537	0.0148877	0.0198041	0.0101606	0	0.0783785	0.0275088	0.0653744	0.0697461	0.0170429	0.00176358	0.00867376	0.0237497	0.0430414	0
ankra2	0.147139	0.0793538	0.0709423	0	0.0199724	0	0.0415476	0	0.0395215	0.0452996	0.113785	0.0595378	0.0440834	0.280006	0	0	0.0595542	0	0.0261428	0.050849	0.0783072	0.0511101	0.0581449	0.0646931
ankrd10a	0.0402299	0.0650826	0.0244476	0	0.00742272	0	0.0386651	0	0	0	0.0832808	0.0694782	0.0409397	0	0.0629864	0.0201806	0.0770516	0.0481972	0.0572245	0.0699771	0.0923671	0.0570461	0.086497	0.0604694
ankrd10b	0.126124	0.0738843	0.0917884	0	0.0410892	0.08397	0.126349	0.128694	0.114347	0	0.179951	0.0660374	0.078469	0.280006	0.0410354	0.0357201	0.108414	0.122814	0.0634559	0.0336263	0.107491	0.0746031	0.115927	0.0890164
ankrd11	0.420728	0.292445	0.580613	0.185987	0.102271	0.510915	0.618914	0	0.147034	0.250214	0.441355	0.298654	0.322015	0.280006	0.0716415	0.179124	0.566199	0.380168	0.0966642	0.0957827	0.264515	0.251926	0.413182	0.269583
ankrd12	0.0315992	0.051648	0.0961143	0.185987	0.00304186	0	0.0592224	0	0.0162461	0.100518	0.118503	0.0941849	0.084929	0	0.0338038	0.0235217	0.176255	0.162241	0.0348452	0.0203062	0.0720352	0.0881198	0.155379	0.121245
ankrd13a	0.038664	0.0434321	0.0337949	0	0.0215439	0	0.0340925	0	0.00967118	0	0.0637101	0.0346089	0.0745218	0	0	0.0303438	0.0279827	0	0.0078898	0.0210572	0.0226648	0.0357358	0.0451632	0.0103716
ankrd13b	0	0	0.0302689	0	0	0	0.0116695	0	0	0	0	0	0.00874634	0	0	0	0.0198224	0	0	0	0	0	0.00808217	0
ankrd13c	0.206767	0.0654931	0.236651	0	0.13513	0.24172	0.250623	0	0.160925	0.138005	0.140083	0.194344	0.155778	0	0.186779	0.15573	0.162564	0.229868	0.123685	0.0909888	0.165289	0.211534	0.169312	0.0909576
ankrd13d	0	0	0	0	0.00374862	0	0	0	0	0	0	0	0	0	0	0	0.020978	0.0242191	0.0104663	0.00578928	0.00174257	0	0	0
ankrd16	0.136515	0	0.0146327	0	0.00379859	0	0.013021	0.318607	0.0103252	0.0205043	0.025063	0.0140649	0.0140659	0	0.0661525	0	0.00746204	0	0.0274968	0.00613687	0.0183187	0.0272601	0.0133836	0.03296
ankrd1a	0	0	0	0	0	0	0	0	0	0	0	0	0	0	0.063772	0.114051	0	0	0.00306126	0.00375718	0.00753444	0.0164402	0	0
ankrd22	0	0.0113295	0	0	0	0	0	0	0.0218142	0.0340207	0	0	0.0107057	0	0	0	0	0	0	0	0.00140571	0.0105319	0.00617096	0
ankrd24	0	0	0.00129408	0	0	0	0	0	0	0	0	0.00586972	0.0034537	0	0	0.0206063	0	0	0.00636165	0.0021736	0.00737351	0	0.00554246	0
ankrd27	0	0	0	0	0.00225249	0	0	0	0	0	0	0	0.00190909	0	0	0	0	0	0.00180325	0	0.00268665	0	0	0
ankrd28b	0.161603	0.0104082	0.097161	0	0.0223017	0	0.0695737	0.207037	0.0198947	0.0215031	0.0987549	0.0916644	0.100687	0	0.0670568	0.0275088	0.117702	0.144603	0.0462044	0.0498327	0.141044	0.191304	0.0461781	0.10069
ankrd29	0	0	0.00267843	0	0.011959	0.08397	0.0148515	0.124365	0	0	0.0181974	0.00572428	0	0	0	0	0.014976	0	0.010245	0	0.0069196	0.014647	0.0117728	0.0157259
ankrd39	0	0.0194097	0.0331299	0	0.0196678	0.08397	0.0602437	0	0	0.0352131	0.058076	0.00936218	0.0384877	0	0.0396803	0	0.0253891	0	0.0483085	0.0262298	0.0859796	0.046411	0.0246732	0
ankrd40	0.0315992	0.0655747	0.12241	0	0.0747622	0.08397	0.128366	0.154994	0.0261175	0	0.0847112	0.0576462	0.0520759	0	0	0.0239372	0.0606243	0.0473419	0.0242237	0.0230511	0.0746438	0.0866973	0.0565199	0.101908
ankrd44	0	0	0	0	0	0	0.0164227	0	0	0	0	0	0.0455276	0	0	0	0	0	0.00109844	0	0.00177646	0	0.0143633	0
ankrd45	0	0	0.00885435	0	0.00340217	0	0	0	0	0	0	0.00986148	0.00419919	0	0	0	0.0184553	0	0.00899845	0.00985267	0.0215962	0.0368314	0.00500532	0
ankrd46a	0	0	0.00398548	0	0	0	0	0	0	0	0	0	0	0	0	0	0	0	0	0	0	0	0.00512435	0
ankrd46b	0.0303187	0.0473291	0.00881991	0	0.00631173	0	0.0148192	0	0.00613555	0	0.0153575	0.0353344	0.0277311	0	0.0244087	0.0501908	0.0293001	0.0932418	0.0033017	0.0188762	0.00990146	0.0165509	0.00633146	0.0155568
ankrd49	0.128207	0.0157757	0.047233	0.436881	0.0556642	0.163121	0.0590559	0	0.101375	0.0969284	0.125645	0.0799746	0.068053	0	0.0380847	0.0600397	0.0877658	0.111621	0.0519578	0.0358237	0.0791454	0.0479965	0.0811987	0.138915
ankrd52a	0	0	0.00471786	0	0	0	0	0	0	0	0.0193098	0	0.00192345	0	0	0	0	0	0.00543038	0	0	0	0.0330182	0
ankrd52b	0	0.0157757	0	0	0	0.0381852	0	0	0	0	0	0.00447155	0	0	0	0.0379289	0	0	0	0	0	0	0	0
ankrd54	0	0	0.00475662	0	0.00156514	0	0.00566314	0	0	0.0983269	0	0.0127855	0	0	0	0	0	0	0.00167145	0.0031435	0.00223819	0.0124718	0.0102992	0
anks1b	0.202884	0.165872	0.0187586	0	0.0118353	0.185454	0.060079	0	0.00873483	0.073086	0.0116409	0.0352737	0.0469761	0	0	0	0.0225266	0.0242191	0.0017854	0.0036806	0.0107451	0.0395634	0.0161793	0.0333429
anks3	0.0220362	0.0186088	0.0138876	0	0.0022663	0	0.00739824	0.207037	0.0109953	0	0.0508723	0.00666925	0.0101648	0	0	0	0	0	0.00662045	0.005676	0.0057231	0.00631673	0.0332582	0.0256343
ankzf1	0.0315992	0.0238264	0.0871009	0.192541	0.0239456	0.0389019	0.0770953	0	0.00967118	0	0.0889637	0.0933541	0.0647999	0	0.0283366	0.0943549	0.0897174	0.227239	0.0463248	0.0601371	0.140227	0.102346	0.0897488	0.0762754
anln	0.0619179	0.0451002	0.0503721	0.214451	0.027847	0	0.0834986	0	0.0392052	0.0681734	0.0589452	0.157099	0.00764166	0	0	0.0593884	0.0939798	0.102409	0.0496294	0.0542171	0.118422	0.152374	0.0993359	0.0879538
ano1	0	0	0.0423829	0	0.0220077	0	0.0322803	0	0	0	0	0	0	0	0	0	0	0	0.000821335	0	0.00909581	0	0.00816177	0
ano10a	0.0591948	0.0293399	0.0384252	0	0.0177494	0.0389019	0.0329631	0.273606	0.0124985	0.0720155	0.00463732	0.0197663	0.054439	0	0	0	0.0287111	0	0.0110234	0.0141745	0.0132716	0.0100007	0.0284641	0
ano10b	0	0	0.00463118	0	0	0	0.00491574	0	0	0	0	0	0	0	0	0	0	0	0	0	0	0	0	0
ano5b	0	0.0388225	0.0302948	0.185987	0.00436357	0	0.0419316	0.154994	0.012143	0	0.0225156	0.115482	0.0524267	0	0	0.022714	0.0318669	0	0.0385288	0.0699653	0.151835	0.227141	0.0713277	0.0457109
ano6	0	0	0.0346263	0	0	0	0.0135986	0	0	0.040063	0	0.00645276	0.0469507	0	0	0	0	0	0.00496423	0	0.0095843	0.00307272	0	0
ano9a.1	0	0.0120815	0.0193994	0	0.0152896	0	0.0193257	0	0.0275598	0	0.0138348	0.00890127	0.00191857	0	0	0	0.0168158	0.0246031	0.0116162	0.00730537	0.0270842	0.0277502	0.0113501	0.00968746
anos1b	0	0	0	0	0	0	0.00715989	0	0	0	0.0444866	0.103776	0	0	0	0	0.00460959	0	0.00244479	0.00303113	0.00353439	0.00306302	0	0.0155882
anp32a	1.16382	0.685189	1.28825	1.06023	0.967428	0.944663	1.3585	1.10612	0.931071	1.0566	1.60481	1.58774	0.917847	0.973352	1.19476	1.1997	1.54486	1.62692	0.901948	0.94154	1.54484	1.47324	1.26986	1.07809
anp32b	0.700002	0.497716	1.12286	1.92409	0.827543	0.257625	1.18018	0.954798	0.94704	0.506578	1.5473	1.44817	1.06582	0.852753	1.02324	1.01769	1.45504	1.59384	1.25623	1.21697	2.10402	2.05424	1.42456	1.309
anp32e	0.610634	0.587647	0.904312	1.12797	0.743199	0.237626	0.760627	0.490725	0.661918	0.513038	1.01124	0.811236	0.49054	0.857417	0.82459	0.738132	0.951945	1.04824	0.751168	0.617249	0.975137	0.925966	0.966525	0.852999
antxr1c	0	0.0771326	0.400386	0.185987	0.10664	0	0.362285	0.467848	0.020552	0.0205043	0.136072	0.242223	0.0296859	0	0.276577	0.0645719	0.105565	0.0396403	0.034054	0.0524854	0.0531669	0.0477253	0.0763797	0.0238505
antxr1d	0	0	0	0	0	0	0	0	0.00613555	0	0	0	0	0	0	0	0	0	0.00255258	0	0	0	0	0
antxr2a	0	0	0	0	0	0	0.00262524	0	0	0	0.0133507	0.00645276	0.00219619	0	0	0	0	0	0	0	0.00572294	0.00346572	0.0392884	0.0337785
anxa11a	0.0861288	0.240314	0.2608	0.185987	0.187809	0	0.208448	0.207037	0.228216	0.207298	0.153886	0.204111	0.172624	0.280006	0.249967	0.146013	0.0221784	0.015315	0.0923158	0.0764314	0.221951	0.181201	0.382468	0.439966
anxa11b	0.0303187	0.150421	0.230921	0.406993	0.118743	0	0.230858	0.124365	0.222954	0.11783	0.148531	0.117087	0.16182	0.280006	0.0166268	0.0392862	0.063541	0.0242191	0.0385659	0.0590457	0.0306381	0.0222103	0.111459	0.0692435
anxa13	0.169962	0.230993	0.197544	0	0.149908	0.444289	0.169397	0.279359	0.0721271	0	0.117443	0.116702	0.124386	0	0.021458	0.0215499	0.0586702	0.101317	0.0319317	0.0624687	0.0239981	0.00753517	0.0404141	0.0341877
anxa13l	0	0	0.0126009	0	0.0132965	0	0.00499902	0	0.0657764	0.0892935	0	0.0228139	0.00529487	0	0.0376813	0	0.0555283	0.0839109	0.0168581	0.00818535	0.0405007	0.0108283	0.0257405	0
anxa1a	0.226144	0.0767146	0.135094	0	0.0930917	0	0.0168842	0	0.321484	0.265849	0.0070858	0.0556099	0.243838	1.02425	0.036333	0	0.00870327	0	0.0414013	0.0513558	0.0477578	0.0187605	0.0278471	0
anxa1b	0	0	0	0	0	0	0	0	0.0841845	0	0.0105715	0	0	0	0	0	0	0	0.00182728	0	0.00132975	0	0	0
anxa1c	0	0	0.00244352	0	0.00768373	0	0.00632662	0	0.0916805	0	0.0152869	0	0.00707099	0	0	0	0	0	0.00768334	0	0.010631	0	0.00741174	0
anxa2a	0	0.0123838	0.00730516	0	0.0075431	0.218205	0	0	0.0361151	0.0382323	0.00753411	0	0.00208781	0	0	0	0	0	0.00076904	0	0.00349058	0	0	0
anxa3b	0.102757	0.0123838	0.182936	0	0.107028	0	0.13532	0	0.0746402	0.0754766	0.0370604	0.0353754	0.0197703	0	0.0345133	0	0.0190476	0	0.011957	0.0277527	0.0115124	0.0113033	0.0284774	0.0259597
anxa4	0.0330233	0.428155	0.429027	0	0.273366	0.0381852	0.204847	0	0.326895	0.280645	0.156402	0.248631	0.796998	1.45016	0.145812	0.0158946	0.0342113	0	0.252978	0.264485	0.379347	0.527923	0.456333	0.461314
anxa5a	0	0	0.00197643	0	0	0.0381852	0	0	0	0	0	0	0	0	0	0	0	0	0.0106661	0.00410818	0.0126354	0.0133267	0.0104604	0
anxa5b	0	0	0	0	0	0	0.00424138	0	0.0381316	0	0	0.00541508	0.0038771	0	0	0	0	0	0.0016601	0	0.00608455	0.00338047	0.00644837	0.023498
anxa6	0	0.0120815	0.00221295	0	0	0	0.0075489	0	0	0	0	0.00666925	0	0	0	0.0985345	0	0	0.00255829	0.00625966	0	0.0116807	0	0
aoc2	0.0426829	0	0.0201147	0	0.0201595	0	0.0178925	0.207037	0	0.0255782	0.0824391	0.0308275	0.00714275	0	0	0	0.0350241	0.0177435	0.00325775	0.00178734	0.00382939	0.00658126	0.043544	0.0144101
ap1ar	0.0330233	0.0676326	0.213525	0.192541	0.0736955	0	0.189416	0	0.130406	0.201693	0.149191	0.139352	0.175408	0	0.027439	0	0.121286	0.141083	0.0326808	0.0707404	0.163551	0.210646	0.220657	0.127419
ap1b1	0.177295	0.158886	0.278497	0.185987	0.127339	0.065319	0.163616	0.149241	0.0899112	0.0955115	0.134822	0.17604	0.301053	0.458423	0.113668	0.0621974	0.09863	0.132444	0.0711538	0.0999906	0.448709	0.659376	0.0809247	0.0768726
ap1g1	0.189382	0.0963908	0.119544	0	0.0501465	0	0.106409	0	0.0841342	0	0.0806124	0.147317	0.242752	0	0.125669	0.133165	0.0924566	0.204005	0.0471211	0.0604439	0.195406	0.200837	0.0777118	0.207815
ap1g2	0.13434	0.0862929	0.0268491	0	0.00630282	0	0.0315393	0	0	0.0382323	0.00843934	0.00998955	0.0223285	0	0	0	0.0121687	0.0242191	0.0132499	0.0184515	0.0436054	0.0521833	0.0252636	0.0810779
ap1m1	0.076762	0.057577	0.10639	0	0.0755253	0.0381852	0.0956512	0	0.0814708	0	0.0908852	0.0502604	0.214426	0	0.0860283	0	0.151576	0.0230688	0.0822261	0.0453168	0.166855	0.0768776	0.103815	0.0158466
ap1m2	0	0	0.0200114	0	0.00371752	0	0.00387011	0	0.194689	0.110476	0.0067659	0.0107348	0	0	0	0	0.0285116	0.0399351	0.0128801	0.030262	0.0371128	0.0404073	0.0484973	0.0387758
ap1m3	0	0	0.00200093	0	0	0	0	0	0.0105161	0	0	0	0.00768306	0	0	0	0	0	0	0	0.00399027	0	0.0190401	0
ap1s1	0.264111	0.364325	0.34493	0.61698	0.264454	0.22844	0.331876	0.207037	0.643792	0.299974	0.247865	0.276429	0.555564	0.280006	0.147881	0.325591	0.435212	0.435506	0.237992	0.255858	0.521538	0.493379	0.265173	0.309443
ap1s2	0.446567	0.39459	0.607848	0.798986	0.514874	0.249727	0.792028	0.865703	0.122624	0.0444102	0.704321	0.588351	0.391466	0.721214	0.302682	0.173739	0.554043	0.628753	0.286172	0.296911	0.300119	0.364613	0.470483	0.681673
ap1s3a	0	0	0.00324565	0	0	0	0.00494353	0	0	0	0	0	0.00568626	0	0	0	0	0	0.00330376	0	0.0140744	0	0.00554246	0
ap1s3b	0	0	0.36431	0	0.189596	0	0.020769	0	0.0665527	0.16043	0	0	0.0124438	0	0	0	0.059624	0	0.0115701	0.0256003	0.0615049	0.0809765	0.038191	0.0144101
ap2a1	0.0775907	0.122538	0.294395	0	0.138802	0.0770871	0.306202	0.213234	0.0998878	0.123624	0.195063	0.21073	0.219001	0.721214	0.0877421	0.0771352	0.0731122	0.10989	0.0904529	0.0987145	0.367928	0.409903	0.125424	0.176518
ap2b1	0.209289	0.2143	0.195699	0	0.0894822	0	0.133772	0.213234	0.157754	0.0481297	0.109541	0.153057	0.0896721	0	0	0.122672	0.111205	0.207048	0.064592	0.126039	0.127543	0.13108	0.167113	0.162792
ap2m1a	0.575598	0.837147	1.28516	0.77719	0.854148	0.529622	1.07836	0.715754	0.745152	0.845968	0.842329	0.833698	0.86454	0.693494	0.20101	0.423299	0.684854	0.572148	0.550071	0.460806	1.26461	1.18557	0.899878	0.76386
ap2m1b	0	0.0167665	0.0311611	0	0.016196	0	0.0239374	0	0.0113432	0	0.041459	0.0146937	0.0317042	0	0	0	0.0531889	0	0.0173418	0.00325221	0.0340254	0.0101059	0.0238545	0
ap2s1	0.379891	0.369886	0.649791	0.714242	0.339096	0.314734	0.40037	0.63768	0.224566	0.152388	0.394959	0.426322	0.461012	0.267769	0.021458	0.171418	0.40136	0.227399	0.254466	0.235692	0.503815	0.459427	0.32587	0.30772
ap3d1	0.178003	0.0845269	0.0792873	0	0.0490242	0	0.0567359	0	0.0297609	0.16373	0.0909944	0.0653886	0.0827566	0	0.021458	0.022714	0.104856	0.104652	0.0261445	0.0400616	0.0551563	0.0629077	0.105517	0.0953033
ap3m1	0.0315992	0.0181583	0.0534358	0	0.0189835	0	0.0475847	0.318607	0.0435415	0.040063	0.0999436	0.029678	0.0641136	0	0.0376813	0.0556778	0.0459249	0.015315	0.0168149	0.0322788	0.0293305	0.0374569	0.0496231	0.0462991
ap3m2	0	0.0217656	0.0048712	0.214451	0.00480752	0	0.0210345	0	0.0724644	0	0.00835234	0.0146869	0.027643	0	0.0592031	0	0.0299008	0.015315	0.00724624	0.00213946	0.00578626	0.00928928	0.0237427	0.0141453
ap3s2	0.120234	0.0406129	0.106023	0	0.109787	0	0.111614	0	0.185013	0	0.0394652	0.0600598	0.0741358	0	0.0166268	0.0209885	0.0872472	0.0421297	0.0339237	0.062235	0.0759758	0.0765652	0.0743583	0.0393992
ap4b1	0.0315992	0	0.00910883	0	0.00892196	0	0.0148496	0	0	0	0	0.0324089	0.0213373	0	0.0345133	0	0.00857714	0.0230688	0.00183856	0.0231243	0.0402812	0.0191177	0.0291218	0.0127916
ap4e1	0	0.025537	0.00558304	0	0	0.235228	0.0194255	0	0	0	0.0148536	0	0.0131204	0	0.0396803	0.0221197	0	0	0	0.00584984	0.00852412	0.0138806	0.0109838	0.00968746
ap4m1	0	0.03787	0.0196517	0.192541	0.00660669	0	0.0284261	0	0.00604574	0.0235098	0.0427153	0.0239447	0.0191866	0	0	0	0.0325229	0.0469967	0.00866714	0.00226958	0.0240696	0.0185579	0.00848157	0.0341916
ap4s1	0.057816	0.164868	0.243178	0.214451	0.179586	0	0.239276	0.273606	0.186674	0.14124	0.230331	0.154439	0.191834	0	0.229126	0.127714	0.224105	0.191883	0.0977726	0.103105	0.209176	0.286448	0.293366	0.25397
ap5b1	0	0	0.00478727	0	0.00118004	0	0.012944	0	0	0	0	0	0.0159666	0	0	0	0	0	0.00429643	0	0.00881262	0	0.0114661	0
ap5m1	0	0	0.057238	0	0.0225816	0	0.050508	0	0	0	0.0149904	0.0126996	0.0264631	0	0.0471293	0	0.00799774	0	0.00281306	0	0.0204786	0.0365219	0.0376211	0.0141453
ap5s1	0	0	0	0	0	0	0.0103835	0	0.0232572	0	0.0160928	0.0144535	0.021926	0	0	0	0.0109493	0.0258219	0.00106508	0.00477947	0.0086753	0.00869349	0.00784109	0
apaf1	0	0.0994379	0.0436898	0.185987	0.0178598	0	0.0344053	0.149241	0.0576372	0	0.0122201	0.0311473	0.0802044	0.280006	0	0	0.0159325	0.0429612	0.00325605	0	0.0122983	0	0.0172331	0
apba1a	0	0	0	0	0	0	0	0	0	0	0	0	0.00826981	0	0	0	0	0	0	0	0.00136618	0	0.00682762	0
apba1b	0	0	0	0	0.00294852	0	0.00302906	0	0.00599005	0	0.0153575	0.00497906	0.00872767	0	0	0	0.00873239	0	0.00605836	0	0.019631	0.0173657	0.00809457	0
apba2a	0	0	0.00191514	0	0	0	0	0	0	0	0	0	0	0	0	0	0	0	0.00182607	0	0.00675618	0	0.00742494	0
apba2b	0	0	0.00590176	0.192541	0	0	0.00735246	0	0	0	0	0	0	0	0	0	0.0321086	0	0	0	0	0.00620315	0	0
apbb1	0.116696	0.0407584	0.0428933	0	0.0183206	0	0.0740709	0	0.0462187	0	0.0444111	0.0295091	0.0336349	0	0.0511004	0	0.0476722	0.0178985	0.0168419	0.0390358	0.0376301	0.0371692	0.0365736	0
apbb1ip	0	0	0	0	0	0	0	0	0.0495094	0	0	0	0.0602779	0	0	0	0	0	0.000920633	0	0.00430171	0	0	0
apbb2b	0.0330233	0.0111936	0.0317391	0.185987	0.0215135	0	0.0298764	0	0.00873483	0	0.00790534	0.0241901	0.00723056	0	0	0	0.0121024	0.0198648	0.000814263	0.0136139	0	0.0157502	0.00554246	0.0623125
apc	0	0.115439	0.222113	0	0.086126	0	0.0772938	0.149241	0	0.040063	0.0677104	0.0999095	0.0420679	0.280006	0.173071	0.0833025	0.119791	0.0747397	0.0372083	0.0213715	0.0353009	0.0146051	0.0624154	0.143171
apcdd1l	0.205955	0.194204	0.00267991	0	0.00185681	0	0.00913738	0	0.111354	0.192417	0.082869	0.0385454	0.00556506	0	0	0	0.0448631	0.0205618	0.00287764	0.00581531	0	0	0	0
apeh	0.0330233	0.045961	0.0196744	0.185987	0.0194893	0	0.0289438	0	0.122818	0.0408057	0.0359301	0.0555834	0.0382075	0	0	0.0201806	0.0106116	0	0.0323266	0.0181266	0.0592439	0.0680678	0.037936	0.113102
apela	0.223509	0.130917	0.0872951	1.11874	0.0285411	0.654308	0.0373748	0	0.438769	0.346418	0.120064	0.38725	0.0523972	0	0.168601	0.289108	0.145739	0.297264	0.106136	0.17471	0.0556557	0.0245336	0.39852	0.313167
apex1	0.775682	0.516821	0.643881	0.313804	0.418477	0.254528	0.707286	1.08767	0.893912	0.614685	0.89122	0.989592	0.658161	0.458423	0.728948	0.825663	1.19216	1.21966	0.544146	0.584906	0.611491	0.605562	0.752949	0.878997
apex2	0	0.0181583	0	0	0	0	0.0070274	0	0.00604574	0.0352131	0.0191904	0.0369084	0.0209606	0.267769	0	0	0.0214078	0	0.0087846	0.0128913	0.0306887	0.0269816	0	0.0156749
aph1b	0.142217	0.202065	0.157246	0.472533	0.0618444	0.0381852	0.116047	0.273606	0.13779	0.126816	0.164343	0.191274	0.174767	0.267769	0	0.139451	0.211663	0.281928	0.0882149	0.0323143	0.142086	0.113022	0.204206	0.186977
api5	0.36347	0.311186	0.422935	0.497199	0.244137	0.361193	0.429588	0.57778	0.231956	0.214719	0.34996	0.492094	0.390092	0.458423	0.39154	0.315777	0.432452	0.612474	0.343905	0.323773	0.569726	0.583032	0.56953	0.448968
apitd1	0.120742	0.0520388	0.136888	0	0.125246	0.21295	0.103484	0	0.170304	0.104853	0.202615	0.182318	0.0484835	0	0.101355	0.214974	0.240518	0.193511	0.110797	0.102744	0.13926	0.114323	0.113879	0.0980753
apln	0	0.135988	0.0284804	0	0.0118636	0	0	0	0.00873483	0	0.0225856	0.0229838	0.0035841	0	0	0	0	0	0	0.00333416	0.0114747	0	0	0.0328103
aplnr2	0	0	0	0	0	0	0	0	0	0	0	0	0	0	0	0	0.00973963	0	0.00226539	0	0	0	0	0
aplnra	0.248818	0.0958393	0.480586	0.192541	0.0749532	0.125109	0.81208	0.818963	0.183708	0.250044	0.655624	0.725545	0.0257536	0	0.0488642	0	0.0155035	0	0.0242333	0.0650645	0.0601499	0.0334761	0.163712	0.193411
aplnrb	0	0.0120815	0.714734	0	0.147074	0.0381852	0.824635	1.1207	0.0197302	0	0.131481	0.143689	0.0367449	0	0.0957345	0.0215499	0.0130304	0	0.0866753	0.162853	0.167813	0.16652	0.157129	0.00968746
aplp1	0	0	0	0	0.00223476	0	0.00538569	0	0.00599005	0	0	0	0	0	0	0	0.0130871	0	0	0	0	0	0	0
aplp2	0.185746	0.0123838	0.121664	0.192541	0.0943065	0	0.116127	0.277935	0.106966	0.352209	0.247987	0.189594	0.0821088	0	0.110032	0.0836428	0.128769	0.20697	0.0380515	0.119645	0.0472787	0.0771339	0.243351	0.286368
apmap	0.0344021	0.0842052	0.149562	0.185987	0.0816575	0.08397	0.157951	0	0.0965064	0.108436	0.231583	0.193384	0.158557	0	0.11902	0.243641	0.153269	0.112391	0.107897	0.0993112	0.200619	0.218735	0.227608	0.21372
apoa1a	0	0	0	0	0	0	0.00321389	0	0	0	0	0	0	0	0	0	0	0	0.000846883	0	0	0	0	0
apoa1bp	0.0276411	0.0120815	0.00515582	0	0.0114739	0	0.026054	0	0	0	0.0105778	0.0221255	0.025574	0	0	0	0.0211727	0	0.0303713	0.01756	0.0610284	0.0538018	0.025483	0.0149812
apoa2	0	0	0	0	0	0	0	0	0	0	0	0	0	0	0	0	0	0	0	0	0	0.0160022	0	0.0466751
apoa4a	0	0	0	0	0	0	0	0	0	0	0	0	0.00140567	0	0	0	0	0	0.00224405	0	0.00578099	0	0	0
apobec2a	0	0.263423	0	0	0	0	0	0	0	0	0	0.0052319	0.00745139	0	0.277696	0.211793	0	0	0	0	0	0.00440156	0.01358	0.0265598
apoc1	0.156443	0.0835335	0.439408	0.378528	0.146687	0.185454	0.0810744	0	0.498721	0.694474	0.0701066	0.0883617	0.161557	0.569733	1.38714	0.763698	0.0322098	0.0841966	0.525622	0.444233	1.13609	1.0494	1.69305	1.3249
apoc2	0.0303187	0.0120815	0.0668427	0.214451	0	0	0.0371882	0	0.0450589	0.0867143	0.0792577	0.103734	0.0751008	0	0.0377771	0	0.0203662	0.0198384	0.0133937	0.0131315	0.0624315	0.0413616	0.0866946	0.157727
apoda.2	0	0	0.00915218	0	0	0	0.00261114	0	0	0	0	0	0.00219619	0	0	0	0	0	0.00157265	0	0.00210118	0	0.00741174	0
apodb	0	0	0.00489766	0	0	0	0	0	0	0	0	0	0	0	0	0	0	0	0.00563725	0.00188816	0.0193307	0.0102738	0	0
apoeb	0.581948	0.428133	0.959152	1.40687	0.37091	0.122155	0.506452	0.442972	1.54338	0.987072	0.668906	0.502538	0.663655	0.441208	1.25457	0.827847	0.637481	0.478643	0.836937	0.759155	1.66023	1.63459	2.24865	2.04372
apof	0	0	0.0120594	0	0.0028918	0	0.0161006	0	0	0	0	0	0	0	0	0	0	0	0	0	0	0	0	0
apol1	0	0.0176527	0.00521113	0	0.00385316	0	0.0337897	0	0.0058032	0	0.00809542	0.00723379	0.0359369	0	0	0	0	0	0	0	0.00477034	0	0.0256185	0.0141453
apom	0	0	0	0	0.00526367	0	0	0	0.0103252	0	0	0	0	0	0	0	0	0	0.00775468	0	0.00572152	0	0	0
apooa	0.0829128	0.072177	0.0901428	0.192541	0.0822792	0	0.0942111	0	0.0614821	0.0382323	0.0724627	0.097001	0.0812714	0	0.0679025	0.0586072	0.0986549	0.0435654	0.0725289	0.088588	0.143039	0.148379	0.112791	0.135847
apoob	0.0303187	0.130088	0.16804	0.185987	0.0711594	0.218063	0.13994	0	0.145199	0.0255782	0.100142	0.0673099	0.0998631	0	0.125332	0.0345298	0.130034	0.0996719	0.0545386	0.0582158	0.190712	0.143688	0.129086	0.166129
apool	0	0	0.0254492	0	0.0175555	0	0.0275938	0	0	0	0.0561561	0.0308353	0.0193688	0	0	0.0374445	0.0192239	0.0668352	0.0136725	0.0188766	0.0271864	0.0368211	0.0204914	0
apopt1	0.112769	0.0323451	0.0686847	0	0.0135583	0.218402	0.0384268	0.128694	0	0	0.0567474	0.0214155	0.14828	0	0.0956515	0.0928024	0.042211	0.0243253	0.0365853	0.0189398	0.135291	0.0832205	0.075291	0.119875
appa	0.336775	0.39672	0.271884	0	0.067305	0.530943	0.181902	0.573294	0.196779	0.162972	0.273619	0.325969	0.120683	0	0.16696	0.199738	0.191635	0.0336419	0.0512957	0.0603414	0.0491162	0.066435	0.219907	0.449767
appb	0	0.0424352	0.138565	0	0.027423	0	0.0629605	0.149241	0.0243379	0.123905	0.120925	0.0975936	0.016296	0	0	0	0.151722	0.064113	0.0136442	0.0023845	0.0143307	0.00582855	0.0522994	0.0705081
appbp2	0	0	0.0110838	0	0.00336326	0	0.00901888	0	0.0304911	0	0	0.0144131	0.0175625	0	0.0376813	0	0.0156639	0	0.00180542	0.00386951	0.00315887	0.00670743	0.0088077	0
appl1	0	0	0.00215941	0	0.00314509	0	0	0	0	0	0	0	0	0	0	0	0	0	0	0	0	0	0.00741174	0
appl2	0.0547258	0.023602	0.034255	0	0	0	0.0250384	0	0.0344095	0.0235098	0.007742	0.0238354	0.0160245	0	0	0	0.045207	0.0502268	0.00179915	0.00668672	0.014005	0.0192858	0.0117561	0.0103716
aprt	0.0247927	0.0798423	0.171871	0	0.170044	0.0770871	0.102541	0.276297	0.099284	0.11294	0.226226	0.174351	0.408524	0	0.200951	0.27284	0.202031	0.382946	0.230429	0.16988	0.47485	0.50286	0.18689	0.0770834
aptx	0.0220362	0.0104082	0.00385758	0	0.0139475	0	0.00761359	0	0	0	0.0215232	0.0136595	0.0150754	0	0.0672236	0.028071	0.0205611	0.0177435	0.0142834	0.0140711	0.0233139	0.0274433	0	0.0473249
aqp11	0	0	0.023625	0	0	0	0.0435501	0	0.0234582	0	0.0736008	0.0282545	0.00242133	0	0	0	0.0145662	0	0.00179422	0.0137305	0	0.00334077	0.0093242	0.0589941
aqp1a.1	0.0220362	0	0.258796	0	0.107925	0	0.0161887	0	0.0400821	0	0.00861266	0	0.00493365	0	0	0	0.00587664	0	0.0228647	0.022802	0.1974	0.184031	0.00809457	0
aqp3a	0	0	0	0	0	0	0	0	0.0590655	0	0	0	0	0	0	0	0	0	0	0	0	0	0	0
aqp7	0	0	0	0	0	0	0	0	0	0	0	0	0.0166661	0	0	0	0	0	0	0	0	0	0	0
aqp8a.1	0	0.0349524	0.332314	0	0.103527	0	0.0429065	0	0.00929168	0	0.00861266	0	0.1111	0.999068	0	0	0.00762004	0.015315	0.0535006	0.0142781	0.142859	0.0987279	0.196696	0.0279951
aqp8a.2	0	0	0.00413403	0	0	0	0	0	0	0	0	0	0.00345389	0	0	0	0	0	0.000919441	0.0270286	0.0583417	0.0834207	0	0
aqp8b	0	0	0	0	0	0	0	0	0	0.0670944	0	0	0	0	0	0	0	0	0	0.0109324	0	0.00257784	0	0.174813
aqp9b	0	0	0.0140842	0	0	0	0	0	0	0	0	0	0.00520962	0	0	0	0	0	0	0	0	0	0	0
aqr	0.0827089	0.0634808	0.0777221	0.304657	0.0288189	0.065319	0.0878423	0	0.0512659	0.0937693	0.0661305	0.160431	0.110158	0	0	0.183829	0.152487	0.131383	0.045995	0.0673191	0.0849391	0.173257	0.136736	0.0771207
araf	0	0.0836792	0.0814776	0	0.0357863	0	0.0887049	0.249953	0.0480781	0.0717721	0.0790057	0.0751471	0.0637158	0.280006	0.0273765	0.0392862	0.144949	0.0576616	0.0272627	0.043881	0.0643941	0.127309	0.0578209	0.0781877
ARAP2	0	0	0.00440281	0	0	0	0	0	0	0	0	0	0.00248202	0	0	0	0	0	0.00447821	0	0.00175394	0	0	0
arap3	0.0220362	0.0452933	0.315953	0.185987	0.103561	0.448178	0.189982	0.362475	0.0628972	0	0.0430352	0.0313262	0.0189032	0	0.0619523	0	0	0.0622205	0.0304398	0.0327856	0.0446263	0.0438182	0.0781599	0.0620711
arcn1a	0.117409	0.20741	0.168516	0.185987	0.112709	0	0.145741	0.438272	0.197722	0.0205043	0.14801	0.127774	0.117795	0	0.0784599	0.0209885	0.130202	0.131477	0.0505211	0.0926026	0.114171	0.0706265	0.122738	0.157722
arcn1b	0.140063	0.120522	0.203919	0	0.121308	0.0381852	0.157406	0.253059	0.194798	0.109027	0.154289	0.169216	0.1667	0	0.0683171	0	0.121376	0.132224	0.0470583	0.0586305	0.164192	0.171366	0.136094	0.246971
AREL1	0	0	0.00215548	0	0.00252123	0	0.00536509	0	0.0124985	0	0.00641175	0.00510776	0.00257894	0	0	0	0	0	0.00214545	0	0.00988381	0.0108484	0.0379236	0
arf1	0.179234	0.549109	0.708394	0.185987	0.471183	0.627771	0.561018	0.729849	0.427297	0.162223	0.481721	0.572702	0.667755	0.589648	0.146106	0.117117	0.51731	0.457831	0.28001	0.351641	0.407749	0.443002	0.538215	0.604475
arf2a	0.334072	0.356732	0.612924	0.832168	0.370133	0.283713	0.467266	0.609363	0.478746	0.317328	0.439165	0.453751	0.699869	0.951891	0.212566	0.252436	0.487044	0.302537	0.292857	0.226021	0.445368	0.445228	0.518134	0.491017
arf2b	0.844214	0.650048	0.967185	0.588515	0.623906	0.563944	0.700916	0.70029	0.590726	0.522571	0.739768	0.66781	0.83421	1.02816	0.580592	0.433016	0.755262	0.76096	0.457432	0.451909	0.722317	0.713566	0.754872	0.864225
arf3a	0	0	0.00242475	0	0.00571827	0	0.00245506	0	0	0	0	0.00539194	0.0105282	0	0	0	0.00490644	0	0.00371597	0.00825078	0.01777	0.0481417	0	0
arf3b	0	0	0	0	0	0	0	0	0	0	0	0	0	0	0	0	0	0.0242191	0	0.00191702	0	0	0	0.0144101
arf4a	0	0	0	0	0	0	0.00180905	0	0	0	0	0	0	0	0	0	0.0292304	0	0	0	0.00610577	0	0.00500532	0
arf4a.1	0.0363739	0.0592671	0.0677592	0.214451	0.0349289	0	0.0367054	0.149241	0.0395084	0	0.0360098	0.0918924	0.109399	0	0.0488345	0.0700891	0.043608	0.0230688	0.033939	0.0362555	0.0890136	0.167564	0.0780595	0.151761
arf6a	0.264389	0.199579	0.949084	1.12797	0.575447	0.0642729	0.864745	0.919106	0.472971	0.476915	0.426656	0.560891	0.476261	0.458423	0.561783	0.367307	0.401389	0.44606	0.329469	0.243655	0.612546	0.571856	0.472496	0.676972
arf6b	0.399939	0.327794	1.02029	1.03973	0.654988	0.581739	0.845362	0.786528	0.434195	0.260754	0.766205	0.722069	0.996417	0.547775	0.734898	0.590781	0.498266	0.448561	0.284816	0.260693	0.55467	0.525212	0.71044	0.596419
arfgap2	0	0	0.0546086	0	0.0227178	0	0.0422828	0.253059	0.0558177	0.0215031	0.0194128	0.0473113	0.0540667	0.458423	0	0	0.0128436	0.0429336	0.0344516	0.041052	0.0582372	0.0734934	0.073607	0.0281684
arfgap3	0	0	0.0179804	0	0.00221359	0	0.0149777	0	0.0973001	0	0	0.0237262	0.0076714	0	0	0	0	0	0.0067963	0	0.0122746	0	0.0812493	0.0163403
arfgef1	0	0.0255601	0.036585	0.192541	0	0	0.012522	0	0.0135731	0	0.0242777	0.016575	0.0436085	0	0	0.022714	0	0	0.00751661	0.00555443	0.0284178	0.0155225	0.015559	0.0615019
arfgef2	0	0	0.00270587	0	0	0	0	0	0	0	0	0	0.00436831	0	0	0	0	0	0.0164912	0.00597175	0.00165554	0.00515451	0.014687	0
arfip1	0.140112	0.0948599	0.048942	0	0.0189587	0	0.0606204	0	0.0778906	0	0.0466852	0.0459541	0.0899459	0	0.061501	0.0602517	0	0.0179107	0.0310653	0.0205472	0.10503	0.0829251	0.049049	0.0828651
arfip2a	0	0	0.00478672	0	0	0.134093	0.0175947	0	0	0.0343664	0.0123331	0.0194171	0	0	0	0	0.0148658	0.015315	0.00131361	0	0.0080739	0	0.0357651	0.0214
arfip2b	0	0	0.0105375	0	0.00713194	0	0.00228104	0	0	0	0.0103661	0	0.00535142	0	0	0	0	0	0.00927644	0	0.00831023	0	0.0244625	0
arfrp1	0	0	0.00921066	0	0	0	0.0153472	0	0.00873483	0	0.0286918	0	0.00851167	0	0	0	0	0	0.001098	0	0.00503016	0	0	0
arg2	0	0	0	0	0	0	0	0	0.00802257	0	0.00875466	0.0114703	0	0	0	0	0.00859554	0.0243253	0.00103945	0.00328044	0.00213293	0.0160121	0	0
arglu1a	0.134626	0.19253	0.485885	0.536426	0.124182	0.288629	0.239039	0.213234	0.200203	0.239715	0.369737	0.278607	0.201448	0	0.45214	0.410475	0.469247	0.32889	0.140866	0.130071	0.168645	0.166849	0.335723	0.156741
arglu1b	0.12442	0.0885521	0.176371	0	0.100176	0.0381852	0.174386	0.213234	0.0666056	0.111661	0.17476	0.251646	0.233686	0.267769	0.160007	0.0577186	0.280942	0.29059	0.121666	0.103517	0.240488	0.186734	0.154966	0.22762
arhgap1	0.0865815	0.0271541	0.0759191	0	0.0158509	0.0389019	0.0483762	0.154994	0.0300489	0.066158	0.0219308	0.0341219	0.0192041	0	0.0227206	0	0.0544531	0	0.00951431	0.00535222	0.0471459	0.0558452	0.0535797	0.0221339
arhgap10	0.101726	0.0351605	0.0825664	0	0.0230701	0	0.0269858	0	0.00802257	0	0.0531275	0.0249338	0.0270992	0	0.118236	0.028071	0.00735534	0.0410441	0.0150647	0.0105292	0.055047	0.0413557	0.0448854	0.0341916
arhgap11a	0.0402299	0.0258326	0.111107	0.657689	0.0429334	0	0.15712	0	0.0545573	0	0.092004	0.104077	0.0727878	0	0.0569205	0.199188	0.153055	0.153121	0.0574454	0.0613449	0.0931223	0.0857661	0.167041	0.118642
arhgap12a	0	0.00968401	0.0262222	0	0.00386472	0.217375	0.0102475	0	0.0537368	0.0605672	0.0337395	0.0134882	0.0431766	0	0	0	0.00965266	0	0.00279241	0.0105293	0.00138953	0.00576235	0.0276302	0.0180416
arhgap12b	0	0.0107311	0.0319946	0	0.010393	0	0.0168137	0	0.041141	0.051758	0.0335183	0.0191209	0.0439148	0	0	0	0.109357	0.155734	0.0152108	0.012237	0.0178959	0.00908925	0.0113501	0.068663
arhgap15	0	0	0	0	0	0	0	0	0	0	0	0	0.00684529	0	0	0	0	0	0	0	0	0	0	0
arhgap17a	0	0.0508709	0.0260893	0.185987	0.00755428	0	0.0143382	0	0.0224971	0	0.0217251	0.0399603	0.00295963	0	0	0.0158946	0.00735534	0.0628881	0.00189703	0.0160759	0.00340675	0.0143052	0.0156214	0.0231431
arhgap17b	0.129399	0.0219576	0.0993508	0.192541	0.0850261	0	0.0238773	0.128694	0.00929168	0.0414018	0.0456307	0.0273037	0.0822783	0	0	0	0	0.0246031	0.015926	0.00314367	0.0130041	0.0171477	0.0244688	0.0681375
arhgap19	0	0	0.00210988	0	0.00537073	0	0.00781138	0	0.015832	0	0	0	0.00370578	0	0	0	0	0.015315	0	0.00175331	0	0.0158134	0	0
arhgap20b	0	0	0.00569478	0	0	0	0	0	0	0	0	0	0.00560926	0	0	0	0	0	0	0	0	0	0	0
arhgap21a	0	0.0544096	0.0206094	0	0.00229958	0	0.00421348	0	0	0	0.0234458	0.0158666	0	0	0	0	0.0519756	0.116173	0	0	0	0.00328123	0.00554246	0
arhgap21b	0	0.0615288	0.0221377	0	0.0159398	0	0.048036	0	0.0759328	0	0.0516621	0.09428	0.0377135	0	0.0396803	0.133987	0.0547548	0.068752	0.0132349	0.0174174	0.031963	0.0359324	0.0897362	0.0155568
arhgap23a	0.0547258	0.120003	0.0448014	0	0.0326846	0	0.0435861	0	0.00802257	0.11009	0.0318638	0.0278731	0.0124721	0	0.0227206	0.0252755	0.0503162	0.0231228	0.00864559	0.00177928	0.0027212	0	0.017347	0.110819
arhgap24	0.0499334	0.266777	0.040876	0	0.0188479	0	0.119632	0	0.0691483	0	0.0384563	0.0351135	0.0245446	0.267769	0.0314712	0	0.0319397	0.0399351	0.0125758	0.0021736	0	0.00254359	0	0
arhgap25	0	0	0	0	0	0	0	0	0	0	0	0	0.0108778	0	0	0	0	0	0	0	0.0017876	0	0	0
arhgap27	0	0	0	0	0	0	0	0	0	0	0	0	0.00143657	0	0	0	0	0	0.00891529	0	0	0	0	0
arhgap27l	0	0	0.167855	0	0.0371198	0	0.0830045	0	0.0684286	0	0.00706476	0	0	0	0	0	0.0180105	0	0.00469734	0	0.00359779	0	0.0513136	0
arhgap29a	0	0	0.00656216	0	0	0	0	0	0	0	0	0	0	0	0	0	0	0	0	0	0	0	0	0
arhgap29b	0.119787	0	0.165424	0	0.0517591	0	0.099126	0	0.0380782	0.0579341	0.0309658	0.0117408	0.0537969	0	0.112774	0	0	0.0178985	0.0128667	0.00374809	0.011186	0	0.00758324	0.0539206
arhgap31	0	0	0.0641553	0	0.0511042	0	0.0950077	0	0	0	0.017726	0	0.00242133	0	0	0	0	0	0.00237899	0	0.0113363	0	0.01581	0
arhgap32b	0	0.0109153	0.0102094	0	0.00314976	0	0.0177446	0	0.0103252	0	0.0404564	0.0417837	0.0212267	0	0	0.0224822	0.076636	0.192538	0.006048	0.00857849	0.0188588	0.0195965	0.0179116	0.0275342
arhgap33	0.179842	0	0.0148228	0.214451	0.0106793	0	0.0238381	0	0.0272308	0.0246198	0.0145794	0.047759	0.0731791	0	0	0.0201806	0.0155725	0.0745632	0.00635544	0.00407645	0.0203681	0.0277212	0.0127222	0
arhgap35a	0.155538	0.129811	0.180572	0	0.0767797	0	0.156023	0.149241	0.0627811	0.125607	0.138938	0.152908	0.0576933	0.267769	0.0338038	0.0816427	0.0876353	0.108418	0.023056	0.0262545	0.0243817	0.0360122	0.106517	0.0419379
arhgap35b	0.0991816	0.0348881	0.0750326	0	0.0207997	0	0.0318683	0.207037	0	0	0.0207842	0.0330041	0.00424586	0	0	0	0.0166164	0	0.00440922	0.0025123	0.0063788	0	0.0553525	0.057493
arhgap42a	0	0.146432	0.0741135	0	0.0223871	0	0.115545	0.356278	0.0104429	0	0.0823409	0.0502748	0.00874809	0	0.0377771	0	0.0771151	0.0410213	0.0179264	0.00900313	0.014211	0.0390042	0.117889	0.0607977
arhgap42b	0	0	0.00164648	0	0	0	0	0	0	0	0.00757154	0	0.0111683	0	0	0	0	0	0.00568714	0	0	0	0	0
arhgap4a	0	0	0.014303	0	0.00156514	0	0.00267297	0	0	0	0	0	0.043658	0	0	0	0	0	0.00273453	0	0.00514583	0	0	0
arhgap4b	0	0	0.0124213	0	0.00941357	0	0	0	0	0	0	0	0.0217071	0	0	0	0	0	0.00359459	0	0.00176812	0	0	0
arhgap5	0.0648201	0.0737931	0.137463	0	0.0374918	0	0.158396	0.573352	0.0382125	0.050198	0.0988082	0.091107	0.0162396	0.280006	0.100981	0.0537353	0.103473	0.11546	0.0175369	0.0401214	0.0518535	0.0795247	0.136075	0.231468
arhgap6	0	0.0180262	0.0123454	0	0.00580658	0	0.0373045	0	0.0215076	0	0.0731717	0.058643	0.04458	0	0	0	0.0161702	0.0234002	0.00689121	0.0158501	0.00593296	0.00361651	0	0
arhgdia	0.984068	0.755128	1.43801	1.05107	0.932458	0.320879	1.07188	0.447301	0.716262	0.757267	0.67527	0.566228	1.20631	0.961263	0.398706	0.123188	0.756754	0.76593	0.518526	0.430045	0.7674	0.643695	0.850508	0.623073
arhgdig	0.185076	0.0695172	0.102174	0	0.104478	0	0.0602655	0	0.327063	0.245423	0.0524535	0.0913763	0.835529	1.16162	0	0.0372276	0.0144875	0	0.0157282	0.00570847	0.0163001	0	0.0399405	0.142353
arhgef10	0.0606644	0.0454486	0.0603839	0.185987	0.0181783	0	0.0469564	0.149241	0	0.0340207	0.00753411	0	0.0111381	0.280006	0	0	0.00460959	0	0.00560462	0.00190021	0.00642872	0	0.0209311	0.011946
arhgef10la	0	0	0.00352098	0	0	0	0	0	0	0	0	0	0	0	0	0	0.00873239	0	0	0	0	0	0	0
arhgef10lb	0	0	0	0	0	0	0.00367722	0	0.00604574	0	0.0105778	0	0.00638302	0	0	0	0.0818038	0	0.00121158	0	0	0	0	0
arhgef11	0.0276411	0.0358935	0.00701722	0	0.00409096	0	0.0134122	0	0	0	0.00896335	0.0108839	0.00715457	0	0	0.0182333	0.0177058	0.0552272	0.0161011	0.0167872	0.00593595	0.00940853	0.0129782	0.0284665
arhgef12a	0.0935036	0.026184	0.0246688	0	0.0278083	0	0.037427	0	0.0207981	0	0.0646657	0.0670203	0.0736695	0	0.0679025	0.0929327	0.0331198	0	0.0247166	0.0219419	0.0528157	0.078241	0.0422307	0.0516983
arhgef12b	0.209289	0.212696	0.354468	0.192541	0.0846863	0.166491	0.27778	0.154994	0.108625	0.0549211	0.200817	0.137742	0.0650977	0	0	0.0567086	0.089552	0.100575	0.0642787	0.074926	0.102743	0.0708027	0.167172	0.116204
arhgef16	0	0.0186088	0	0	0	0	0	0	0.0764436	0.117448	0	0	0	0	0	0	0.00785841	0	0.00134679	0	0.00213293	0	0	0
ARHGEF17	0	0	0	0	0	0	0	0	0	0	0	0.0107089	0	0	0	0	0	0	0	0	0	0	0	0.0402917
arhgef18a	0.0276411	0.0281522	0	0	0.0117285	0	0.00958305	0	0.0248628	0.0255782	0	0.00673035	0.0016205	0	0	0	0.0532881	0.0177435	0.00960419	0.00344289	0	0.00290896	0.0114661	0
arhgef18b	0.0935036	0.0757521	0.0424202	0	0.0257511	0	0.106953	0.154994	0.0597661	0.040063	0.0663691	0.078527	0.0587911	0.267769	0.0396803	0.0490595	0.122227	0.0513609	0.0146544	0.0119978	0.0243885	0.0325994	0.0778939	0.176523
arhgef19	0	0.0194097	0.00608467	0	0	0	0	0	0.0181887	0	0	0	0	0	0.106904	0.214424	0.0196835	0	0.00232507	0	0	0	0.010626	0.0357554
arhgef1a	0	0.0217771	0.312304	0	0.090663	0.270777	0.175132	0.4286	0.0191557	0	0.0215428	0.0327249	0.125837	0.280006	0.0338038	0	0.0162918	0	0.0247318	0.0138738	0.036235	0.00979659	0.0927292	0.110045
arhgef1b	0	0.200565	0.123309	0	0.0166243	0	0.0654418	0.253059	0.0763138	0.0586406	0.0326352	0.0960726	0.0489078	0	0.0419187	0.0489662	0.0166754	0.0394879	0.0212837	0.0307273	0.0331054	0.0532817	0.171594	0.13496
arhgef2	0.0935032	0.119223	0.0702052	0	0.0170759	0	0.0781569	0.128694	0	0.0255782	0.0890084	0.210594	0.142382	0.961263	0.036333	0.169534	0.0503342	0.0707477	0.0237814	0.0855181	0.0911499	0.168752	0.034951	0.139321
arhgef25b	0	0	0	0	0	0	0	0	0.0604048	0	0	0	0	0	0	0	0	0	0	0	0	0	0	0
arhgef28	0	0	0.00109974	0	0	0	0	0	0	0	0	0	0.00392243	0	0	0	0	0	0.000962958	0.00160713	0.00973623	0.00319114	0.0148278	0.0144101
arhgef37	0	0	0.0040333	0	0.00636813	0	0	0	0	0	0	0	0	0	0	0	0	0	0.00076904	0	0.00149414	0	0	0
arhgef39	0.0807047	0.0174882	0.0329429	0.192541	0.0115686	0	0.0357075	0	0.0732061	0.0209003	0.0327706	0.0737217	0.0326309	0	0	0	0.0738389	0.0246031	0.0305815	0.0129748	0.0546759	0.0468258	0.0352177	0.0163403
arhgef3l	0	0	0	0	0	0	0.00334788	0	0	0	0	0.0165733	0.174406	0	0	0	0	0	0.000971668	0	0.00562289	0	0.0259759	0.00968746
arhgef4	0.149611	0.31898	0.0237457	0	0.0283696	0	0.173176	0.372412	0.0202366	0	0.0481964	0.0513884	0.0152312	0	0	0	0.0307865	0.0399351	0.0290365	0.0697384	0.0307311	0.0267893	0.057546	0.014163
arhgef40	0	0	0.00213687	0	0.00308062	0	0.00309545	0	0	0	0	0	0.00637692	0	0	0	0	0	0	0	0	0	0	0
arhgef5	0.0757062	0.169648	0.0783734	0.313804	0.0100578	0	0.118164	0	0.479712	0.445376	0.106988	0.123915	0.180832	0.458423	0	0	0.00962689	0	0.0061137	0.0202939	0.00177386	0	0.0485343	0.0421681
arhgef6	0	0.0882451	0.0073149	0	0.0022663	0	0.0298303	0	0.0355059	0	0.0232357	0.0286648	0.0389433	0	0	0.0158946	0.00735534	0.0421176	0.00444294	0.00703406	0.0145938	0.0121581	0.0206166	0.100802
arhgef7a	0	0.023967	0.0215139	0	0.0167228	0	0.0487204	0	0.0103252	0	0.0787479	0.0430133	0.0840248	0.280006	0	0.0239372	0.0485458	0	0.0100907	0.00367033	0.0200483	0	0.0162954	0.0155488
arhgef7b	0.151108	0.0705236	0.431357	0	0.204165	0.0381852	0.588131	0.492002	0.0353407	0.0654255	0.0804396	0.110064	0.056099	0	0	0.102053	0.0728804	0.0917084	0.0469468	0.00413777	0.0385542	0.0144507	0.0747264	0.0478676
arhgef9b	0	0	0.402595	0.185987	0.138603	0	0.0621281	0.149241	0	0	0	0	0.0262863	0	0	0	0	0	0.0105507	0	0.0152271	0.00997154	0.0301056	0
arid1aa	0.0499334	0.195253	0.132223	0	0.0304969	0	0.144798	0.149241	0.0303629	0.114033	0.124948	0.230135	0.122669	0.280006	0.11988	0.0755504	0.144668	0.120767	0.0531798	0.0599662	0.0924782	0.17614	0.147049	0.182771
arid1ab	0.0276411	0	0	0	0.00979024	0	0.00272266	0	0	0	0.0067659	0	0.00345885	0	0	0	0	0	0	0	0.00121603	0	0	0
arid1b	0	0.0109153	0.0382719	0	0.00152502	0	0.0632218	0	0.0140683	0.0579341	0.0492766	0.0676461	0.047405	0	0	0.0235217	0.0647132	0.122571	0.0187486	0.0222576	0.0306791	0.0453901	0.0731988	0.0488187
arid2	0.194378	0.115932	0.100438	0.497199	0.02364	0	0.138154	0	0.0266399	0.0408057	0.141542	0.238068	0.110246	0	0.124061	0.124677	0.143576	0.0882913	0.0328025	0.0507959	0.154088	0.211761	0.0976806	0.233406
arid3a	0.127801	0.185953	0.0961153	0	0.0324696	0	0.0587748	0.269059	0.101463	0.0607913	0.0284705	0.042737	0.0659057	0	0.0393473	0.0450715	0.0519909	0	0.0328471	0.0349023	0.031106	0.0386499	0.0983975	0.133432
arid3b	0.473262	0.482607	0.871201	0.618461	0.537539	0.273119	0.615118	0.732774	0.683418	0.369403	0.451941	0.623901	0.421871	0.280006	0.355915	0.233503	0.273237	0.296368	0.261997	0.273183	0.412758	0.450475	0.746838	0.910977
arid3c	0	0	0.118383	0	0.074474	0	0.0332339	0	0.0551875	0.0246198	0.0308494	0.021135	0.0561968	0.267769	0	0.104033	0.0139531	0	0.0121359	0.0267532	0.046574	0.0497083	0.0717729	0.056776
arid4a	0.0523548	0.0773275	0.238559	0.406993	0.0606414	0.23101	0.190344	0.207037	0.0848603	0.0884497	0.209035	0.244551	0.159485	0	0.0718146	0.116778	0.260163	0.313143	0.0800012	0.0898707	0.183617	0.1496	0.139828	0.151757
arid5b	0	0	0.00270306	0	0	0	0	0	0.0100058	0	0	0	0.0051229	0	0	0	0	0	0	0	0	0	0	0
arih1	0	0.0807408	0.0577067	0	0.0193191	0.0389019	0.0596295	0.283688	0.0163317	0	0.0617607	0.121457	0.0345299	0	0.0833189	0.117404	0.0270017	0.102774	0.0206573	0.00607308	0.0367171	0.057702	0.0651828	0.0745266
arih1l	0.115799	0.0408993	0.0469001	0	0.0143141	0	0.0121519	0	0.0150852	0.0420074	0.0276105	0.0398662	0.0419697	0	0	0.0743419	0.0154192	0.0485443	0.028738	0.0329833	0.0229535	0.0392901	0.0284556	0.0442479
arih2	0.136721	0.271201	0.158963	0.185987	0.100702	0.262541	0.165317	0	0.13797	0.145844	0.259738	0.235439	0.221015	0	0.156915	0.169765	0.218299	0.319152	0.107905	0.0905226	0.159589	0.155489	0.189723	0.13364
arl1	0.197074	0.215014	0.375705	0.313804	0.254312	0.23101	0.330623	0.378647	0.315615	0.217494	0.211402	0.277827	0.315401	0.267769	0.0166268	0.261732	0.213732	0.357476	0.149169	0.107959	0.213964	0.192967	0.309927	0.318103
arl10	0	0	0.0118951	0	0.00551271	0	0.00261114	0	0.0118032	0	0	0	0.00954983	0	0	0	0	0	0	0	0.00329698	0	0	0
arl13a	0	0	0.00377741	0	0	0	0	0	0	0	0.0156671	0	0	0	0	0	0	0	0	0	0.00257233	0	0	0
arl13b	0.169151	0.0579319	0.106754	0	0.046546	0.126617	0.0529605	0.128694	0	0.0643155	0.0723875	0.100763	0.0362452	0	0	0.0215499	0.0921815	0.0948439	0.0515897	0.0207781	0.0902927	0.0867247	0.133423	0.178226
arl14ep	0.196504	0.293487	0.435133	0.497199	0.207313	0.129592	0.484146	0.425538	0.499239	0.348831	0.683029	0.576524	0.237603	0.280006	0.223543	0.396033	0.745297	0.662527	0.316789	0.288064	0.250479	0.247876	0.362224	0.382985
arl15a	0	0	0.0083288	0	0.00152502	0	0.00533481	0	0	0	0.00790534	0.00502055	0	0	0.0166268	0.0797497	0	0	0.000885198	0.00528172	0.00682006	0.00630067	0.0126053	0.0168561
arl15b	0.0276411	0.0464376	0.0576515	0	0.0297039	0	0.0576319	0	0.0203311	0.0338071	0.057106	0.07568	0.0353206	0	0.0244087	0.0206063	0.0524532	0.0581133	0.0169003	0.0259627	0.0487322	0.0523783	0.0227861	0.089438
arl16	0.0742821	0.0954276	0.0203457	0	0.0068508	0.0381852	0.0548282	0	0.0360357	0.117181	0.0959663	0.0979518	0.00725274	0	0.0396803	0.0560559	0.17257	0.058777	0.0105015	0.0256097	0.0057307	0.00450224	0.0388468	0.0894284
arl2	0.0697176	0.158228	0.117529	0.192541	0.0759551	0	0.108089	0.149241	0.140651	0	0.112726	0.112454	0.043824	0	0.122299	0.0794226	0.095625	0.121324	0.0724066	0.0267344	0.118737	0.125421	0.0972708	0.0936171
arl2bp	0	0.0123838	0.019667	0	0.0139649	0.0381852	0.0424835	0	0.144972	0.0215031	0.122347	0.0783603	0.0616628	0	0.0663274	0.0209885	0.176164	0.0672276	0.0662557	0.0349627	0.0946567	0.108721	0.099316	0.0474365
arl3	0	0.0221283	0.0558153	0.192541	0.0393051	0	0.13301	0	0.0213727	0.0834419	0.0963443	0.100202	0.0224808	0	0	0	0.0814299	0.120777	0.0201875	0.0326431	0.0378481	0.0308983	0.0697761	0.0894284
ARL3 (1 of many)	0	0	0.00707953	0	0.0176822	0	0.0162216	0.124365	0.013561	0	0.0234524	0.0215696	0.00167964	0	0	0	0.0099244	0	0.00540989	0	0.00716881	0.00447024	0	0
arl3l1	0	0	0.00611861	0	0	0	0	0	0.142604	0.305456	0	0	0	0	0	0	0	0	0	0.00509075	0.00190954	0	0.0252441	0
arl4aa	0.164586	0.0388703	1.06853	1.09509	0.418564	0.126617	0.129249	0.395631	0.172502	0.0461229	0.207989	0.218106	0.876246	1.36272	0.254039	0.289006	0.159269	0.140957	0.272103	0.350804	1.27816	1.25583	0.303327	0.290493
arl4ab	0	0.0120369	0.282632	0.472533	0.0612313	0	0.104193	0.279359	0.0245104	0.0255782	0.14389	0.119408	0.00837328	0	0.0750328	0.0925155	0.0482937	0	0.0497756	0.0453899	0.247086	0.202119	0.0846798	0.0849092
arl4ca	0	0	0	0	0	0	0	0	0.0368492	0	0	0.0125635	0	0	0	0	0	0	0	0	0	0	0.0372453	0.0845767
arl4cb	0.0656308	0.0667151	0.152103	0	0.0320877	0.0389019	0.126384	0	0.155319	0.174047	0.439804	0.563576	0.0111974	0	0.350307	0.099213	0.314623	0.373081	0.0707056	0.0706947	0.0283177	0.00558027	0.308028	0.479484
arl4d	0.0952977	0.125468	0.064067	0.185987	0.0352213	0.065319	0.0445685	0	0.0519084	0.0255782	0.113937	0.162827	0.012801	0	0.109931	0.0201806	0.205619	0.133097	0.0629847	0.0935242	0.0350314	0.0541565	0.319051	0.520601
arl5a	0.246958	0.064629	0.210539	0.214451	0.0738637	0	0.191103	0.124365	0.108034	0.087889	0.0705293	0.174178	0.102271	0	0.021458	0.194535	0.162248	0.0575621	0.0696128	0.0749458	0.0843806	0.067852	0.144756	0.0717479
arl5c	0.0563919	0.0777461	0.198968	0.192541	0.0360005	0.0381852	0.126867	0.578612	0.0869222	0.0205043	0.0888915	0.174656	0.0831072	0.857417	0	0	0.0283263	0.0707997	0.0109371	0.0450006	0.015758	0.0287796	0.0716922	0.182929
arl6	0.0315992	0.0219875	0.0413191	0.192541	0.0318323	0	0.0775184	0	0.0603072	0.0471522	0.0522833	0.0909867	0.0473301	0	0.0981951	0.0339363	0.0780053	0.0675638	0.0255913	0.0474889	0.0542171	0.0498201	0.0666509	0.0742584
arl6ip1	0.702658	0.392093	0.770504	1.37988	0.421525	0.0770871	0.808704	0.787569	0.280847	0.198282	0.6603	0.726218	1.13675	1.38049	0.241421	0.510753	0.651434	0.88505	0.433729	0.447646	0.990289	1.08253	0.653423	0.539468
arl6ip4	0.120197	0.164138	0.176413	0.192541	0.196268	0.0381852	0.206621	0.154994	0.191476	0.0340207	0.322439	0.158633	0.16406	0	0.131784	0.0889705	0.351986	0.258212	0.138262	0.122165	0.153094	0.134054	0.182205	0.271293
arl6ip5a	0	0.057131	0.0882261	0.304657	0.0533177	0	0.115847	0	0.0256083	0.0542146	0.0531846	0.0707021	0.119762	0	0.112988	0.112692	0.00715783	0.0198648	0.031658	0.03764	0.106288	0.121364	0.111058	0.0806238
arl6ip5b	0	0.0656443	0.10308	0.185987	0.0251075	0.0389019	0.046798	0	0.0934301	0.0235098	0.0348655	0.0304611	0.0288086	0	0	0	0.038482	0.0485274	0.0212017	0.0147367	0.0533722	0.0285746	0.0291371	0.0297313
arl6ip6	0	0.00992071	0.0354079	0	0.0204811	0	0.0279936	0	0.0163317	0.0742692	0	0.00387497	0.0301772	0	0	0.0209885	0	0.0470631	0.00390751	0.0115551	0.0429186	0.0416588	0.00462613	0.0218605
arl8	0.038664	0.0982995	0.131329	0	0.0837523	0.0381852	0.162346	0	0.0761534	0.0811089	0.120637	0.161168	0.0626673	0	0.0227206	0.0554609	0.0846212	0.0956829	0.0285612	0.0679576	0.0762595	0.100478	0.084022	0.0613431
arl8a	0.328911	0.240157	0.428456	0.343885	0.224225	0.161057	0.345225	0.269059	0.16813	0.311799	0.159443	0.260806	0.273562	0	0.360589	0.0772164	0.238055	0.21912	0.12507	0.111503	0.16477	0.153445	0.192609	0.198198
arl8ba	0	0.0511391	0.0575422	0	0.0189257	0.0389019	0.0669662	0	0.0479624	0.093221	0.116227	0.036328	0.0841781	0	0.0377771	0.0729477	0.0417938	0.0635287	0.0227878	0.0478852	0.0578843	0.0641996	0.0178221	0.0378597
arl8bb	0	0	0.0201732	0	0.00385316	0	0.0137714	0	0.00604574	0.114148	0.0293695	0.011999	0.0140483	0	0	0	0.0180509	0.0385898	0.0134287	0.0202461	0.0229449	0.0477855	0.0182194	0.014163
arl9	0.118296	0.0904267	0.232596	0.304657	0.126893	0	0.210684	0	0.141864	0.0775262	0.159674	0.146308	0.10679	0	0.0166268	0.133588	0.104634	0.0205618	0.0835176	0.0729539	0.112748	0.0612465	0.230731	0.211924
armc1	0	0	0.0379403	0	0.0349003	0	0.0232849	0	0.00956946	0	0.0337384	0.051595	0.0260532	0	0	0.0839388	0.0315079	0	0.0063579	0.0136198	0.0210721	0.0239109	0.0375676	0.0269369
armc10	0	0.00992071	0.0250569	0	0.0022663	0	0.0149304	0	0.00838201	0.0246198	0.0325581	0.0247553	0.0180623	0	0	0.0158946	0.0557312	0	0.00702392	0.0107638	0.0303521	0.0113917	0.00554246	0.0541597
armc1l	0.0220362	0.0099506	0.203276	0.657689	0.115548	0	0.187881	0.128694	0.0806667	0.0865732	0.3185	0.284613	0.184409	0.547775	0.171029	0.238256	0.264816	0.29121	0.195092	0.195671	0.386511	0.325186	0.364925	0.174471
armc2	0	0	0.00377741	0	0	0	0.00296879	0	0	0	0.00896335	0	0	0	0	0	0.00973963	0	0	0	0	0	0.00660485	0
armc4	0	0	0.00213104	0	0	0	0.00178285	0	0	0	0	0	0	0	0	0.0144491	0	0	0.00105754	0.0109324	0	0.00593106	0	0.057699
armc5	0	0	0.00129408	0	0	0	0.00476574	0	0	0.0246198	0.00690016	0.0235883	0.0155275	0	0	0	0.0202573	0.0234002	0.00843674	0.00427984	0	0	0.00627379	0.0103716
ARMC6	0	0	0.0148981	0	0.00156514	0.0381852	0.00676571	0	0	0	0.00896335	0.0169763	0.0244177	0	0	0.0392862	0.00852665	0	0.0148888	0.00497923	0.0279989	0.0322536	0.00860921	0
armc7	0.0656308	0.0547379	0.0683153	0	0.0513674	0	0.0496505	0	0.0481163	0	0.0678413	0.0800539	0.114164	0	0.048098	0.0783733	0.0878887	0.117414	0.0239672	0.0578369	0.0865777	0.0635211	0.0892123	0.0596454
armc8	0	0	0.00464177	0	0	0	0.00832439	0	0	0	0	0.0202256	0.0065623	0	0	0	0	0	0	0.00410273	0.00254275	0.00326385	0	0
armc9	0.0220362	0.0281089	0.00768964	0	0.00948822	0	0.0146969	0	0.0215957	0	0.0369379	0.046157	0.00916155	0	0.0600569	0.0578339	0.0208136	0.0556099	0.00253823	0.00855431	0.00887719	0.012855	0.00544135	0
armt1	0	0.0270014	0.0162263	0	0.0137025	0	0.001789	0	0	0.0246198	0.0291185	0	0.00339602	0	0	0	0	0	0.00447054	0.00165285	0	0.00270836	0	0.0149055
arnt	0.038664	0	0	0	0.00519475	0	0	0	0.00599005	0.0255782	0	0	0.0054946	0	0	0	0	0	0.000847228	0.0015698	0	0.00882617	0	0
arnt2	0.0330233	0.12642	0.117256	0.536426	0.0350135	0.27201	0.134234	0	0.0969336	0.116352	0.176566	0.156355	0.0906874	0	0.0899324	0.0369313	0.256002	0.130302	0.0412568	0.0479245	0.0634219	0.044219	0.153662	0.105502
arntl1a	0.120357	0.0109153	0.0307534	0	0.0252744	0	0.0415069	0	0.00956946	0.0623109	0.0553403	0.0569677	0.00687851	0	0.0345133	0.0411691	0.00842397	0	0.00776889	0.00193547	0	0	0.032305	0.0174382
arntl1b	0	0	0.00461296	0	0	0	0	0	0	0.0623109	0.0111286	0	0.00848853	0	0	0.0357201	0.0131532	0	0.00933446	0.00191702	0.00660707	0.00278517	0	0
arntl2	0	0	0.00370865	0	0.00479798	0	0.00785449	0	0	0	0.0211516	0.0209931	0.00455638	0	0	0.0357201	0.00490644	0	0.0136213	0.00165796	0.00327538	0.0164338	0.00554246	0
arpc1a	0.509207	0.506939	1.09913	0.192541	0.696542	0.419919	0.614119	0.400662	0.852687	0.214298	0.272877	0.265821	0.488578	0.458423	0.0946001	0.176498	0.305959	0.265123	0.233367	0.271739	0.607493	0.53105	0.356425	0.31453
arpc1b	0	0	0.0864568	0	0.0189227	0	0.0310284	0	0.0161414	0	0.0118521	0	0.378679	0	0	0	0.00965266	0	0.0191981	0	0.00691414	0	0.0241903	0
arpc2	1.00395	0.848079	1.30838	1.04662	1.02452	0.956158	1.00356	1.22333	1.26947	1.18257	0.818648	0.850558	1.12966	0.899631	0.5128	0.437685	0.637444	0.59235	0.524554	0.522038	0.602828	0.494668	0.94538	1.05979
arpc3	0.853729	1.18842	1.47515	1.2719	1.05745	0.290691	0.993508	1.16307	1.36746	1.21734	0.861397	0.953869	1.25524	2.01902	0.487755	0.329636	0.654009	0.639072	0.414734	0.447176	0.532825	0.441062	0.980454	0.996931
arpc4	0.807347	0.732611	1.22388	1.35923	0.804127	0.387097	1.07868	1.03561	1.30809	0.914828	0.645249	0.667891	1.46956	2.04792	0.413352	0.199092	0.689629	0.576638	0.460297	0.366759	0.654723	0.555735	1.09126	0.89787
arpc4l	0.484786	0.430941	0.885736	0.928419	0.568958	0.207502	0.703905	0.918826	0.690334	0.552737	0.663538	0.521693	0.880984	1.60857	0.297209	0.345452	0.335172	0.341018	0.158814	0.22781	0.133021	0.0536107	0.426937	0.456652
arpc5a	0.427825	0.423381	1.08096	1.20841	0.764572	0.250461	0.81726	0.501107	0.632043	0.41153	0.286933	0.325938	0.591655	0.726192	0.219343	0.146412	0.280827	0.179681	0.248614	0.236101	0.354642	0.278639	0.721274	0.552869
arpc5b	0.114182	0.0690258	0.0641569	0.192541	0.0424539	0.0389019	0.0976863	0.124365	0.583369	0.284313	0.103835	0.101723	0.132497	0	0.057791	0.0229756	0.175357	0.152997	0.0493589	0.0236856	0.0141369	0.00390188	0.194691	0.182592
arpc5la	0.230795	0.155811	0.24651	0.214451	0.199735	0.172995	0.214672	0.425538	0.119314	0	0.127491	0.163395	0.139234	0	0.0497945	0.155383	0.169902	0.104074	0.0714951	0.067984	0.207742	0.202361	0.173844	0.146708
arpc5lb	0.129646	0.154233	0.0823526	0.378528	0.0244605	0.0389019	0.0617703	0	0.0104429	0.0517863	0.0666667	0.0671219	0.0690182	0.280006	0.195364	0.15388	0.0558395	0.100772	0.0714546	0.150485	0.384475	0.534206	0.10474	0.156667
arpin	0	0.0222448	0.0133731	0.185987	0	0	0.0166972	0	0.0138675	0	0	0	0.0136063	0	0	0	0	0	0.00129022	0	0	0.00355921	0.0144704	0.063401
arpp19a	0.153452	0.13237	0.170895	0.400438	0.048107	0	0.12701	0	0.116848	0.0628521	0.190327	0.123437	0.124204	0	0	0.076751	0.178894	0.121389	0.0621472	0.0594153	0.0818493	0.0574763	0.126633	0.138323
arpp19b	0.436323	0.264417	0.457479	0.622868	0.29865	0.418343	0.388547	0.273606	0.301443	0.22427	0.599512	0.600917	0.525303	0.280006	0.379515	0.41693	0.628082	0.699567	0.417023	0.43608	0.759107	0.68869	0.669545	0.659377
arpp21	0.0499334	0	0.00499415	0	0	0	0.00512516	0	0	0.0215031	0	0	0.00151487	0	0	0	0	0	0.00164001	0	0	0.00576779	0	0
arrb2a	0.0303187	0.0382666	0.0636518	0	0.0395213	0	0.102081	0.124365	0.0587985	0.0849166	0.0755957	0.089245	0.0485155	0	0.144394	0.12185	0.128337	0.0657534	0.031505	0.0524514	0.122142	0.190136	0.0369632	0.128135
arrb2b	0.295086	0.146712	0.669339	0.214451	0.343244	0	0.403032	0.124365	0.189416	0	0.103527	0.0729718	0.236658	0.267769	0.173307	0.0215499	0.198658	0.196472	0.136371	0.066137	0.147739	0.1449	0.326798	0.149602
arrdc1a	0	0	0	0	0	0	0.00280703	0	0	0	0	0	0.00332729	0	0	0	0	0	0.00109038	0	0	0	0.0148789	0
arrdc1b	0	0.0391493	0.00770469	0	0	0	0.00738124	0.124365	0.0135731	0	0	0.0122794	0.0285121	0	0	0	0.00799774	0	0.004301	0	0.0034581	0.0179367	0.0258453	0.0869983
arrdc2	0	0.100018	0.0855791	0.192541	0.0264377	0.0642729	0.0922642	0.149241	0.0102343	0.0512678	0.0404985	0.0866741	0.0548303	0	0.0768015	0.055236	0.0213465	0.0309019	0.0246702	0.0542658	0.0799012	0.0942033	0.0273738	0.168164
arrdc3a	0.0935032	0.0478502	0.077944	0	0.0300591	0	0.056874	0	0.0322498	0.0757196	0.0439187	0.102312	0.0461409	0	0	0.0201806	0.0604283	0.0676243	0.00723293	0.00469395	0.0140083	0.00458678	0.0674142	0.0672309
arrdc3b	0.0770851	0.0813854	0.0969511	0	0.0318568	0	0.0761412	0	0.0416399	0.0379947	0.0527794	0.117999	0.0809819	0	0.0715808	0.0863168	0.0643715	0.0198384	0.0217366	0.0284479	0.0634969	0.0646578	0.0867544	0.13852
ARSB	0.16077	0.272394	0.0637548	0	0.0399846	0	0.0462074	0.207037	0.0882349	0.0807595	0.0419762	0.0617742	0.356235	0.721214	0.080661	0.0632044	0.0342382	0.046469	0.0199545	0.00979967	0.0622067	0.0647563	0.0432223	0
arsg	0	0	0	0	0	0	0	0	0	0	0	0	0.00193183	0	0	0	0	0	0.00109844	0	0	0	0	0
arsia	0	0	0.00255449	0	0.00304478	0	0.0111087	0	0	0	0.015302	0.0220341	0	0	0	0	0	0	0	0	0	0	0.00814572	0
arsj	0	0	0	0	0	0	0	0	0	0	0.0292586	0	0	0	0	0	0	0	0	0	0	0	0	0
arsk	0	0	0.0104045	0	0.00296908	0	0.0047711	0	0	0	0	0.0052319	0.0173295	0	0	0	0	0	0.0018001	0.00177939	0.0102665	0.011485	0	0
arv1	0	0	0.0149492	0	0.0143327	0	0.0143028	0	0	0	0	0.0105002	0.0386705	0	0	0	0.0106594	0	0.00759643	0.0129077	0.0369172	0.0390427	0.0323382	0.0218605
arvcfb	0.0276411	0.0177082	0.157672	0	0.0414526	0	0.0672369	0	0.0172771	0	0.0375315	0.0457779	0.0164271	0	0	0.0182333	0.10161	0.0419626	0.0093253	0.00428984	0.0129788	0.00866893	0.0265133	0.0169153
arxb	0	0	0	0	0	0	0	0	0	0	0	0	0.00151487	0	0	0	0.0755036	0	0	0	0.00138563	0	0.00617096	0
as3mt	0	0	0.0040426	0	0.00945459	0	0.00255549	0	0	0	0.0143611	0	0.0150762	0	0	0	0	0	0.000873463	0.0137202	0.0070075	0	0.00651986	0
asah1a	0	0	0	0	0	0	0	0	0	0	0	0	0.0167837	0	0	0	0	0	0.000971668	0	0	0.0111885	0	0
asah1b	0	0.0544977	0.0185561	0	0.0139347	0.0642729	0.0277864	0	0.0548672	0.0792272	0	0.0365065	0.275083	0.441208	0	0.0158946	0	0.0566137	0.0109775	0.00227732	0.00464719	0.00328123	0	0.0487488
asap1a	0.0315992	0.0563654	0.223436	0	0.0801038	0	0.286127	0.128694	0.0652316	0.0246198	0.0822394	0.126314	0.0359062	0.280006	0.0227206	0.0983778	0.0182795	0.0476193	0.0352977	0.0225571	0.0348059	0.0196223	0.185651	0.105079
asap1b	0	0.0169445	0.865447	0	0.0841857	0	0.735599	0.362031	0.0262016	0	0.124502	0.075825	0.123095	0	0.021458	0	0.0687235	0.078446	0.033119	0.0182967	0.0434608	0.0293926	0.137371	0.0416119
asap2a	0	0	0.00203047	0	0.00500893	0	0.00521949	0	0	0	0.0225931	0	0.00811947	0	0	0	0	0	0.00201114	0.00227732	0.00112391	0.00337358	0	0.0127916
asap2b	0	0.0176527	0	0	0	0	0.00494257	0	0.0391213	0.026648	0	0	0.0159021	0	0	0	0	0	0.00404936	0.00188816	0.00613135	0.0123993	0.0127447	0.0156749
asb1	0	0	0	0	0	0	0.00301819	0	0	0	0	0	0.00204857	0	0.0314712	0	0	0	0	0	0	0	0	0
asb11	0.0330233	0.0366785	0.0232083	0.214451	0.00870971	0	0	0	0.0351004	0	0.00463732	0	0.0320209	0.458423	0.0244087	0	0.00663708	0.0513609	0.00391895	0.0334582	0.00824944	0.0167433	0.0621693	0.0926191
asb12a	0.158552	0.0694966	0.224697	0	0.104475	0	0.224497	0.366413	0.130563	0.181947	0.155251	0.160945	0.173275	0	0.28141	0.0798735	0.0870957	0.0832006	0.0666825	0.0712291	0.114898	0.0893098	0.0969788	0.16374
asb13a.1	0	0	0.00213104	0	0	0	0.00277208	0.149241	0.0109953	0	0.00756438	0	0.00540215	0	0	0	0	0	0	0.0016824	0	0.00843637	0	0
asb2b	0.163751	0.121384	0.0055922	0	0	0	0	0	0	0	0	0.00400828	0.0088971	0	0	0.0473751	0.014976	0.0205618	0	0.0133834	0.0147908	0.0292355	0	0
asb3	0	0	0.00987902	0	0.0159193	0	0.00658214	0	0	0	0.00843934	0.0128018	0.0190928	0	0	0	0	0.0230688	0.00687907	0.0123786	0.0150941	0.021754	0	0.0254692
asb4	0	0	0.00287589	0	0	0	0	0	0	0	0	0	0.00243338	0	0	0	0	0	0	0	0.00165554	0	0	0
asb5b	0	0.0330072	0.00213634	0	0	0	0	0	0	0	0	0	0	0	0	0	0	0	0.00197558	0	0	0.00297596	0	0
asb6	0	0.0486005	0.0130366	0	0.0129259	0	0.0110789	0	0.00873483	0	0.0340465	0.0256587	0.025534	0.779438	0	0.0201806	0.022495	0.0609925	0.0279941	0.00938416	0.034439	0.0589069	0.0448463	0.014163
asb7	0.0835319	0.0518955	0.0244609	0.313804	0.0268981	0	0.0345738	0	0.0768437	0.122555	0.0852078	0.105427	0.0621738	0	0	0.0675714	0.077876	0.0832613	0.00719221	0.0239897	0.0358498	0.0495598	0.0517303	0.0149812
asb8	0.151435	0	0.0351974	0	0.0276375	0	0.0346767	0	0	0	0.0201102	0.0204137	0.0417675	0	0.0244087	0	0.0105128	0	0.00982209	0	0.0251413	0.0289509	0.0667066	0.0272017
ascc1	0.198959	0	0.110218	0	0.0727599	0.224356	0.0808715	0	0.0218593	0	0.106167	0.0256861	0.13004	0	0.0960143	0	0.0648659	0.0198648	0.0510977	0.0336527	0.137969	0.0573335	0.147036	0.0677569
ascc2	0	0	0.0115154	0.185987	0.00412295	0	0.00306275	0	0.00967118	0	0.0188936	0.00575611	0.0247976	0	0	0	0	0	0.00377637	0.00384073	0.0148494	0	0.00644837	0.0763922
ascc3	0	0	0.00793864	0	0	0	0.00512385	0	0	0	0.00706476	0	0.00162743	0	0	0	0	0.0622553	0.0012679	0.00185802	0.0138175	0.00624185	0	0.0176235
ascl1a	0	0.0225637	0.00458966	0	0.00681003	0	0.00951191	0	0.00967118	0.0580293	0	0	0.00276748	0	0	0	0.175021	0.12695	0.00651715	0.00186045	0.00902715	0.0059711	0.00653072	0
ascl1b	0	0	0.00223427	0	0	0	0	0	0	0	0.00690016	0	0	0	0	0	0	0	0	0	0	0	0	0
ascl1b.1	0	0.156665	0.0188023	1.22965	0.0102964	0.361681	0.00291162	0	0.0272374	0	0.0122949	0.181956	0	0	0	0	0.075199	0	0	0.0337813	0.0229322	0.0131384	0	0
asf1ba	0.119376	0.0184718	0.147727	0.823315	0.110262	0	0.0834527	0	0.181886	0.0825466	0.317722	0.292763	0.0889223	0	0.16463	0.0806457	0.400565	0.45119	0.162193	0.137175	0.284717	0.334891	0.189628	0.163596
asf1bb	0.163453	0.103584	0.197466	0.214451	0.0925026	0.183072	0.134533	0	0.273596	0.0881631	0.300038	0.265018	0.416763	0.280006	0.227677	0.0735565	0.417697	0.472479	0.130626	0.184941	0.462299	0.463626	0.119381	0.190035
ash1l	0.0547258	0.0833662	0.137095	0.192541	0.0392253	0	0.0790811	0.213234	0.0762358	0.181502	0.124909	0.145996	0.0857311	0	0.0585792	0.111241	0.130711	0.0965479	0.0501637	0.063456	0.0851329	0.0934899	0.0677419	0.148409
ash2l	0	0	0.00563757	0	0.0156068	0	0.0078935	0	0	0	0.00531998	0	0.00352701	0	0	0	0	0.0806659	0.00345487	0.0110171	0.0220733	0.0168916	0.00672395	0.0103716
asic1b	0	0	0	0	0.00152502	0	0.00439559	0	0	0	0	0	0.0097019	0	0	0	0.00970227	0	0.000821335	0	0.00297868	0	0	0
asic4b	0	0	0.00210988	0	0.00118111	0	0	0	0	0	0	0	0.0038915	0	0.088579	0	0	0	0	0	0	0	0	0
asip2b	0	0.0206519	0.0141008	0	0	0	0.00599336	0	0	0	0	0.0323622	0	0	0	0	0	0	0.0125334	0.00469582	0.00138901	0.0188567	0.00771786	0.0331548
asl	0	0	0.012145	0	0.00778799	0	0.0153184	0	0	0.0657837	0.00753411	0.0330798	0.00214227	0	0	0.022714	0.0484692	0	0.00792729	0.00886921	0.00738163	0.00645596	0.0149738	0
asmt2	0	0	0	0	0	0	0.00561894	0	0	0	0.00835234	0	0	0	0	0	0	0	0.00194342	0	0.00149414	0	0	0
asmtl	0	0	0.0101885	0.214451	0.0254058	0	0.0245931	0	0.0102343	0	0.0187524	0.023873	0.00716561	0.267769	0	0.0201806	0.0294238	0	0.0121085	0.0316631	0.0241993	0.0372393	0.0117272	0.0267068
asna1	0.23215	0.203336	0.143914	0.185987	0.117614	0	0.157222	0.573352	0.190582	0.125232	0.200985	0.161932	0.301741	0.721214	0.159862	0.10386	0.168515	0.148897	0.123983	0.152835	0.206768	0.202243	0.199819	0.245169
asns	0	0	0.0312868	0.192541	0.0138268	0	0.0264594	0	0.0182569	0.0215031	0.0434264	0.0327573	0.070972	0	0.0569205	0	0.0207737	0.0421874	0.0143339	0.0160528	0.0421643	0.0291675	0.0530374	0.0216335
asnsd1	0.151302	0.0636698	0.147538	0	0.0980712	0.134093	0.124151	0	0.143106	0.0246198	0.141369	0.173229	0.332896	0.569733	0.0794618	0.0588688	0.142738	0.166079	0.0977492	0.105404	0.226238	0.201201	0.136214	0.115086
aspdh	0	0.0283044	0.0455461	0	0.021346	0	0.0691512	0	0.00957075	0	0.060007	0.0115073	0.0301159	0	0.0227206	0.0527601	0.0338518	0.0178985	0.0150163	0.00177939	0.0194205	0.0156905	0.0236476	0
aspg	0	0	0.0348852	0	0.00268504	0	0.0265055	0	0	0	0.03439	0.033108	0.0131731	0	0	0.0275088	0	0.0177435	0.00980964	0.0114442	0.0577181	0.0747109	0.0383599	0.0422138
asph	0.370734	0.277064	0.22745	0.185987	0.0947586	0.0642729	0.316675	0.277935	0.489883	0.311657	0.359644	0.297792	1.09965	0.726192	0.170934	0.368373	0.0673266	0.207401	0.0976864	0.0581823	0.0814193	0.0570293	0.358568	0.305595
asphd2	0.111118	0.0922361	0.0612258	0	0.0147192	0	0.0752725	0	0.0443198	0.0606687	0.0332329	0.0623567	0.0275513	0	0.088579	0	0.0800424	0.106442	0.0173969	0.0239556	0.01623	0.00776319	0.0615896	0.0141453
aspm	0.134777	0	0.169328	0.406993	0.065793	0	0.305245	0.128694	0.102606	0.134715	0.483527	0.497123	0.0852234	0.589648	0.17324	0.308107	0.642169	0.820875	0.131156	0.211282	0.302656	0.400642	0.368225	0.176667
aspscr1	0	0.0238573	0.0538953	0	0.0438109	0	0.0580445	0.276297	0.0312584	0	0.07511	0.0416161	0.0381182	0	0.0946626	0.0596572	0.0342774	0.108392	0.0492718	0.0523589	0.0429891	0.0772218	0.0335891	0.0384103
asrgl1	0.0276411	0	0.0229934	0	0.0197112	0	0.0173886	0	0.0163146	0	0.0286448	0.0331494	0.0022783	0	0	0	0	0.0198648	0.0178161	0.00826415	0.0322642	0.014328	0.0244896	0.0477432
ASTE1	0	0	0.00648347	0	0.00296908	0	0	0	0	0	0	0.0117912	0.0182028	0	0	0.0144491	0	0	0.00105497	0	0.00438975	0.00336126	0	0.0251616
astn1	0.901707	0.547927	0.019244	0.391993	0.0145057	0	0.0304633	0	0.0174125	0.0414018	0.0232276	0.0702361	0.103828	0.441208	0	0	0	0	0.0409242	0.110422	0.0587002	0.0823788	0.490406	0.844975
asun	0.0550678	0.087969	0.0947104	0.185987	0.0439539	0.0389019	0.0696775	0.154994	0.0104518	0	0.0291843	0.0344528	0.0859461	0	0	0.153636	0.0598217	0.0198384	0.0215316	0.011148	0.0753614	0.102428	0.0615956	0.0645595
asxl1	0.0247927	0.1074	0.116629	0	0.0325154	0.0389019	0.121887	0.154994	0.112269	0.103713	0.10448	0.172583	0.0490972	0	0.027439	0.0451962	0.106776	0.119484	0.0358353	0.0340486	0.0304768	0.0385916	0.110563	0.0452218
asxl2	0	0.0169445	0.00109974	0	0	0	0	0	0	0	0	0	0.00201713	0	0	0	0	0	0	0	0.00232014	0.0142453	0	0
asz1	0	0	0	0	0	0	0	0	0	0	0.0106161	0	0	0	0	0	0	0	0.00125335	0	0.00530439	0	0	0
atad1a	0	0	0.0171702	0	0.018295	0	0.0329057	0	0.0274391	0	0.0289771	0.0439086	0.0396414	0	0	0.0182333	0.0163851	0.0538538	0.00181567	0.016559	0.016546	0.0206456	0.0247811	0
atad1b	0	0	0.00255449	0	0.0106659	0	0.0182763	0	0	0.0235098	0.00711919	0	0.0116208	0	0	0	0.0097926	0	0.0105349	0	0.00558501	0.0179789	0.00462613	0
atad2	0.357992	0.363692	0.371781	0.714242	0.286398	0.562776	0.380995	0.527888	0.20135	0.238734	0.489552	0.440943	0.347546	0.441208	0.170711	0.45343	0.638392	0.562949	0.304659	0.34784	0.48229	0.596654	0.541645	0.568507
atad2b	0.141723	0.134682	0.0860788	0	0.0511541	0	0.13381	0.486913	0.137242	0	0.103423	0.126257	0.153892	0	0.0380847	0.0582161	0.107745	0.104748	0.0727325	0.055804	0.102031	0.11005	0.138787	0.108575
atad3	0	0	0	0	0	0	0	0	0	0	0	0	0	0	0	0	0.00718022	0	0.00101145	0	0.00139047	0.00702866	0	0
atad5a	0.0315992	0.0213478	0.0830927	0	0.0198259	0.0389019	0.0726325	0	0.0415757	0.0481297	0.177136	0.103741	0.0899586	0.280006	0.027439	0.0275088	0.130392	0.177933	0.0234753	0.0468449	0.12207	0.133083	0.0990384	0.0352001
atad5b	0	0.0113972	0.0293403	0	0.0137947	0	0.0292332	0	0.039083	0.0209003	0.0769582	0.0492083	0.0402445	0	0.0166268	0	0.0601633	0.018028	0.0143732	0.0210186	0.018626	0.0467856	0.0125207	0.0103716
atat1	0.0702476	0	0.00138397	0	0.00148825	0	0.0103615	0	0.00928198	0	0.0145794	0.00775709	0	0	0	0	0.0207068	0	0	0	0	0.00559142	0	0
atcaya	0	0	0	0	0	0	0	0	0	0	0	0	0	0	0	0	0.0501037	0	0	0	0	0	0	0
atcayb	0	0	0.00317992	0	0	0	0.00542149	0	0	0	0	0	0.00176109	0	0	0	0	0	0	0	0	0	0	0
atf1	0.384964	0.200084	0.389143	0	0.234542	0.0642729	0.400951	0.253059	0.204796	0.280236	0.405953	0.384399	0.296855	0.267769	0.201401	0.182393	0.331131	0.223494	0.214595	0.246167	0.246522	0.20414	0.263445	0.319809
atf3	0.132242	0.220264	0.274689	0.192541	0.0331119	0.0642729	0.193548	0.154994	0.0955931	0.256434	0.1742	0.648889	0.63262	1.10914	0	0.298401	0.065527	0.431339	0.0422881	0.0778193	0.11375	0.208759	0.129612	0.592176
atf4a	0.345133	0.502854	0.454374	0.744808	0.225818	0.237597	0.48656	0.606231	0.536863	0.270929	0.569267	0.442131	0.589111	0.441208	0.516973	0.347325	0.691206	0.633124	0.314887	0.285771	0.592734	0.633359	0.535652	0.327837
atf4b	0.5714	0.498172	0.813392	0.798986	0.154261	0.148243	0.705917	0.939407	0.437619	0.346168	0.729585	0.916883	0.620497	0.569733	0.348752	0.625445	0.869532	0.898897	0.255988	0.277288	0.691124	0.814754	0.660078	0.868977
atf5a	0	0	0	0	0	0	0	0	0	0	0	0	0	0	0	0	0	0	0.000930987	0	0.00210118	0	0.00627379	0
atf5b	0	0.0109153	0.162405	0.192541	0.0551691	0.0389019	0.122246	0	0.0739627	0.121613	0.0350561	0.0719075	0.0291454	0	0.0371212	0.068825	0.0192923	0.0695642	0.0270042	0.0191129	0.0109836	0	0.0608191	0.0252362
atf6	0.374488	0.44593	0.341738	0	0.151314	0.0389019	0.225131	0.149241	0.292447	0.355278	0.276619	0.227912	0.468094	0.441208	0.177178	0.0886446	0.285036	0.197875	0.172554	0.114665	0.362745	0.351604	0.243466	0.373195
atf7a	0	0	0.0070393	0.192541	0	0	0.00911262	0	0.0259232	0	0.010693	0.00718337	0.00335327	0	0.0508217	0.0235217	0	0	0	0	0.00583047	0	0	0
atf7b	0	0.023967	0.0469511	0	0.0374425	0	0.0385707	0.207037	0.0394748	0	0.0705565	0.0412054	0.0251553	0	0.0654152	0.0215499	0.0461358	0.154118	0.0123288	0.0282279	0.0123097	0.00298463	0.0188158	0.0435846
atf7ip	0.331305	0.444475	0.567711	1.20755	0.24878	0.299501	0.244228	0.654338	0.276647	0.410799	0.538384	0.636144	0.524098	0.267769	0.270408	0.36749	0.621363	0.514399	0.359856	0.428974	0.463211	0.403418	0.605828	0.774934
atf7ip2	0.077104	0.0380113	0.0395718	0	0.0135443	0	0.0377472	0.253059	0.0258608	0	0.0332567	0.0567964	0.0889901	0.267769	0.135181	0	0.08842	0.0927812	0.017034	0.0181291	0.0986458	0.123946	0.0602664	0.111053
atg10	0.0315992	0.0823966	0.00925842	0	0.00909664	0	0.0190311	0	0.0339657	0	0.0224613	0.00503394	0.0154713	0.267769	0	0	0.0224082	0.0414281	0.0236404	0.0106808	0.0295928	0.039176	0.0306238	0.0214
atg101	0.0363739	0.129158	0.0779787	0	0.0318849	0	0.0914931	0	0.20878	0	0.126024	0.158636	0.0745657	0.280006	0	0.0433203	0.0867033	0.100203	0.0377999	0.0779793	0.0796404	0.100861	0.13699	0.15554
atg12	0.154266	0.148681	0.192139	0.192541	0.12191	0.0389019	0.202498	0	0.127785	0.059833	0.167871	0.19968	0.206024	0.267769	0.0781983	0.0221197	0.130138	0.133224	0.0801382	0.067911	0.158002	0.148262	0.112691	0.221497
atg13	0.18444	0.0867245	0.283365	0	0.1153	0.237597	0.287165	0.124365	0.13382	0.2333	0.185877	0.242351	0.180443	0	0.0786918	0.149764	0.175135	0.104106	0.105027	0.0813887	0.188122	0.179936	0.24991	0.177952
ATG14	0	0.0393777	0.00478615	0	0.0248816	0.08397	0.0264564	0	0.0422075	0.0255782	0.00573938	0.052756	0.0120267	0	0	0.068925	0.00852665	0	0.0150122	0.00708138	0.0122417	0.00874516	0.0144136	0.0542649
atg16l1	0	0.141591	0.0406838	0	0.00542668	0.134093	0.0318048	0	0.025404	0.094446	0.0295488	0.0677054	0.115393	0	0.0435615	0.0221197	0.0162584	0.168325	0.015897	0.0248089	0.0330153	0.0302697	0.0798894	0.0325309
ATG2A	0	0	0	0	0	0	0.00570763	0	0	0	0	0	0.0018867	0	0	0	0	0	0	0	0.00916305	0	0.0120912	0
atg3	0.0344021	0.101603	0.168308	0	0.0673625	0.123532	0.0662748	0	0.083291	0.1621	0.126209	0.127374	0.179156	0	0.132223	0.116586	0.088525	0.13127	0.0702405	0.046666	0.116366	0.0968576	0.149856	0.0778746
atg4a	0	0	0.0193023	0	0.0051083	0.0642729	0.0297594	0	0.0104429	0	0.0131167	0.0186676	0.012857	0	0	0.0367301	0.0099244	0.0177435	0.00639221	0.0259475	0.0111195	0.00276207	0	0
atg4b	0	0.0120815	0.00207556	0	0	0	0.0139564	0.128694	0.00599005	0.0338071	0.00724005	0.0357329	0.00867961	0	0	0	0.0172144	0	0.0111642	0.00223794	0.00323194	0.0184976	0.036894	0.0570299
atg4c	0	0.053983	0.0355569	0	0.0308517	0	0.0620739	0	0.0227631	0	0.107511	0.100698	0.115649	0	0.027439	0	0.0635681	0.0198384	0.0136287	0.00948555	0.0387159	0.0398006	0.0738995	0.051798
atg4da	0.0935032	0	0.0146413	0	0.00819317	0	0.0168425	0	0	0	0	0	0.0192565	0	0	0	0.0119599	0	0	0.0200517	0.0109408	0.00978772	0.0277931	0
atg5	0.0713977	0.0652723	0.119141	0	0.0484442	0	0.103923	0.124365	0.0555981	0	0.0924193	0.0268452	0.137039	0	0.0651536	0.0906857	0.0456654	0.0198384	0.0369402	0.033391	0.126944	0.0924858	0.0773396	0.112232
atg7	0	0.0391391	0.0209782	0	0.00551271	0	0.0145632	0	0.00967118	0	0.00771537	0.00563764	0.0153484	0	0	0	0.0131822	0	0.00346304	0	0.0031777	0.00573456	0	0
atg9b	0	0	0.00420097	0	0.00784171	0	0.0299712	0	0	0	0.0248123	0.0205074	0.00895612	0	0	0	0.0232319	0.0477259	0.00192574	0	0.00351658	0.00273845	0	0.0339405
atic	0	0.0460187	0.0754113	0	0.0272698	0	0.138204	0.249953	0.109617	0.0961764	0.222644	0.178229	0.119517	0	0.0353482	0	0.107566	0.361841	0.0882097	0.131058	0.15051	0.178484	0.164865	0.182598
atl1	0	0	0.00394637	0	0	0	0.00732894	0	0	0	0	0.00497906	0.00219644	0	0	0	0	0.0242191	0.00587551	0	0.0044634	0.00539752	0	0.0174382
atl2	0.115799	0.0410531	0.0559224	0	0.0117805	0	0.049313	0	0.0135731	0	0.0176062	0.044835	0.0566029	0	0.0244087	0	0.00965266	0	0.0198995	0.0381984	0.0950546	0.115133	0.0344352	0.0976975
atl3	0	0.0271541	0.0225461	0.185987	0.00608413	0	0.0465757	0	0.0801123	0.0597943	0.0123331	0.00473604	0.0675419	0	0	0	0.0319024	0.0234002	0.00280996	0.009306	0.00742033	0.00316529	0.00738548	0.0911953
atm	0.112769	0	0.0023648	0	0	0	0.0157971	0	0	0	0	0	0.0158068	0	0	0	0.028159	0.0246031	0.00374297	0.00414341	0.0125512	0.0139713	0.0132299	0.0188599
atn1	0	0	0.0227625	0	0.00416786	0	0.0304276	0	0	0	0.00724005	0.0863474	0	0	0.0582372	0.022714	0.00930958	0	0.00673026	0.00557075	0.00206618	0	0	0.0358294
atoh1a	0	0	0	0	0	0	0	0	0	0	0	0	0.00460474	0	0	0	0.0333467	0	0	0	0	0	0	0
atoh8	0.086325	0.0096956	0.042575	0.185987	0.0125313	0	0.0304932	0	0.0306393	0	0.0645052	0.127017	0.00332424	0	0.0875438	0.0215499	0.0682786	0.0426311	0.0225284	0.0333967	0.209765	0.283132	0.0868857	0.0751641
atox1	0.956652	0.970198	0.859451	1.23812	0.622397	0.6737	0.672826	0.865703	0.742549	1.02194	0.763609	0.779907	0.92801	0.280006	0.438148	1.00947	0.788988	0.814035	0.468182	0.576848	0.749611	0.763479	0.755778	0.872935
atp10a	0	0.0510341	0.0686879	0	0.00960233	0	0.0501196	0	0.044388	0.0517863	0.0715567	0.122912	0.0343534	0	0.027439	0.0215499	0.0369605	0.0378928	0.0191511	0.00964247	0.0243631	0.02731	0.0371541	0.074876
atp10d	0	0.0099506	0.0193575	0	0	0	0.00306275	0	0	0	0.0175002	0.0352952	0.086076	0	0	0.0534522	0.0166293	0	0.000847228	0.00346515	0.00951373	0.0455605	0.0071011	0.0158466
atp11a	0	0.0755181	0.0352126	0	0.00965423	0.217375	0.0131903	0.213234	0.0196072	0.0599623	0	0.0776947	0.00652111	0	0	0	0.006002	0	0.00307102	0	0.00331285	0.00566448	0	0.0155488
atp11c	0	0.0647922	0.094544	0.313804	0.0155355	0.23101	0.0749052	0	0.0364161	0.0414558	0.0369484	0.0511765	0.0151302	0	0.027439	0	0.006002	0.0358092	0.00436406	0	0.0111622	0	0.0213002	0.0188599
atp13a1	0.0551113	0.0853611	0.0475504	0	0.0244016	0.256277	0.0524513	0.149241	0.0405264	0.0205043	0.0863071	0.068463	0.09758	0	0.0501596	0.0441279	0.0447962	0.0582212	0.0311112	0.0198283	0.0610385	0.0577298	0.0531324	0.0283083
atp13a2	0	0	0.00365635	0	0.00118111	0	0.00639802	0	0	0	0.0189277	0.00501024	0.00683684	0	0	0.0158946	0	0	0.00606177	0.00569229	0.0107447	0.00321852	0	0.0103716
atp13a3	0.0344021	0	0.0038798	0	0	0	0.001789	0	0.0105161	0	0.0256654	0.00529828	0.0165483	0	0	0	0	0	0.0037701	0.00815724	0.015682	0.00868351	0.00848157	0.0169153
atp1a1a.2	0.303708	0.24426	0.272703	0.192541	0.161501	0	0.270271	0.546994	0.123631	0.144362	0.397357	0.327373	0.293781	0.280006	0.0456384	0.092338	0.182887	0.252096	0.130475	0.169403	0.300955	0.363937	0.23042	0.325166
atp1a1b	0	0.0123838	0.00349136	0	0	0	0.00916127	0	0	0	0.00853683	0.0377975	0	0	0	0	0.0240915	0	0.006493	0.00277972	0.00111606	0.00299575	0.0182187	0
atp1a2a	0	0	0.00156868	0	0	0	0	0	0	0	0	0	0	0	0.142378	0.413342	0.0303706	0	0.00466859	0.00176358	0	0.00326385	0	0.0545234
atp1a3a	0	0	0	0	0.00118111	0	0	0	0	0	0	0	0.126952	0	0	0	0.01004	0.0751342	0.00847702	0.0193048	0	0	0	0
atp1a3b	0	0	0.00543442	0	0	0	0	0	0	0	0.017586	0	0	0	0	0	0.0498249	0	0	0	0.00181613	0	0.0138392	0
atp1b1a	0.376164	0.90228	0.914114	0.61698	0.403875	0.219229	0.892031	1.18251	0.479471	0.408196	0.688466	0.903372	0.527837	0.721214	0.239021	0.27114	0.40131	0.264949	0.257265	0.325415	0.883331	0.77194	0.785348	0.588537
atp1b1b	0	0	0.00263773	0	0	0	0	0	0	0	0	0	0	0	0	0	0	0	0.00238366	0	0.00196176	0	0	0
atp1b2a	0.137835	0.265148	0.0476463	0	0.0156177	0	0.0603537	0.374318	0.00599005	0.0420401	0.056335	0.12677	0.0107503	0	0	0.0367103	0.122981	0.15183	0.0118037	0.0212525	0.0107655	0.00276207	0.0439737	0.0701631
atp1b2b	0.0551113	0.0268951	0	0.185987	0	0	0	0	0	0.040063	0	0.00541361	0.0212793	0	0	0.0209885	0	0	0.00196467	0.00557075	0	0.00667533	0.0060008	0.0218605
atp1b3a	0.155743	0.156244	0.220173	0	0.0800652	0.065319	0.23208	0.483334	0.357499	0.051758	0.434202	0.26626	0.192329	0	0.021458	0.185111	0.544212	0.6253	0.19	0.204884	0.307369	0.345118	0.417745	0.395674
atp1b3b	0	0.0217656	0.0119281	0	0.00662342	0.0389019	0.00846603	0	0.0283891	0	0.0351304	0.0151575	0.104813	0.280006	0.0500971	0.0201806	0.0459091	0.079584	0.033739	0.0149081	0.0832415	0.0663679	0.0296147	0.0132155
atp1b4	0	0	0.00928572	0	0	0	0.00279566	0	0	0	0.0490868	0.011982	0	0	0	0	0.0472165	0.108931	0.00792407	0.00893436	0	0	0	0
atp2a1	0	0	0	0	0	0	0	0	0	0	0	0	0	0	0.174461	0.306887	0	0	0	0	0.00152903	0	0	0
atp2a2a	0.582877	0.834333	0.0050416	0	0	0	0.00352926	0	0.0207837	0	0.00721481	0.00503394	0.0142309	0	0	0	0	0	0.000846883	0.00223794	0.00323881	0.00930644	0	0.0358101
atp2a2b	0.227617	0.116853	0.177173	0.185987	0.0678525	0.23101	0.196845	0.154994	0.147203	0.156846	0.129831	0.233053	0.453706	0.267769	0.0982594	0.0677855	0.171986	0.255116	0.109293	0.171826	0.356723	0.402421	0.236448	0.422191
atp2a3	0	0	0.00690227	0	0.00411846	0	0.00751962	0	0.0227328	0	0	0.0114649	0.00753002	0	0	0	0	0	0.000906657	0	0.0207997	0.0336206	0	0
atp2b1a	0.267492	0.376935	0.528751	0.304657	0.0978842	0	0.0569365	0	0.0861454	0.0991869	0.0549162	0.0470296	0.804699	0.280006	0.0630713	0.223035	0.113833	0.127139	0.0899599	0.0798499	0.501559	0.420486	0.310552	0.103672
atp2b1b	0	0	0.00206809	0	0	0	0.0073894	0	0.00928198	0	0	0	0	0	0	0	0	0	0.00197773	0	0	0	0.00673321	0
atp2b2	0	0	0.00117391	0	0.00118004	0	0.001789	0	0	0	0	0	0.00364412	0	0	0	0	0	0.00949955	0.0152713	0.00383571	0	0.0852584	0.0379544
atp2b3b	0	0	0	0	0	0	0	0	0	0	0	0.00533084	0	0	0	0	0	0.0515911	0	0	0	0.00630842	0	0
atp2b4	0.134946	0.0674558	0.300176	0.436881	0.0892429	0	0.19479	0.283688	0.185613	0.156329	0.190518	0.133123	0.186732	0	0.133515	0.0768226	0.0797643	0.0411508	0.0336368	0.0161401	0.0339862	0.0217678	0.128305	0.145189
atp2c1	0.0330233	0	0.012523	0	0.0022663	0	0.0282218	0	0	0	0	0.0212025	0.0245736	0	0.0237239	0	0	0	0.0237515	0.00686121	0.00980302	0.0161579	0.036149	0.0805785
atp5a1	0.666929	0.798558	0.847304	0.710905	0.628575	0.862383	0.939193	0.573352	0.613617	0.672458	0.858222	0.861292	0.949685	1.35789	0.782741	0.649649	0.911934	1.09473	0.649791	0.627256	0.977415	1.03539	0.789374	0.911107
atp5b	1.08405	0.927986	1.13759	1.27491	0.961225	0.725068	1.23994	1.15648	1.0182	0.494233	1.26175	1.28521	1.43351	1.48641	1.25626	1.54763	1.12245	1.58543	1.09739	0.947456	1.50572	1.52267	1.18471	1.11581
atp5c1	0.688092	0.654953	0.968645	0.592979	0.695324	0.409813	0.975333	0.760444	0.940278	0.542941	1.00932	1.03649	1.14142	1.15938	1.1042	1.2607	1.16362	1.27267	0.804902	0.812436	1.32215	1.40769	1.00175	1.08121
atp5d	1.232	1.02196	1.29575	1.05107	0.884185	0.290553	1.13992	1.09785	0.916225	0.743781	1.09454	1.08706	1.54805	1.21509	1.06935	1.31428	1.24244	1.20795	0.985136	0.895775	1.65459	1.5088	1.12812	1.28459
atp5e	2.30183	2.38361	1.8604	1.96167	1.60034	1.51483	1.64538	1.66708	1.50532	1.8313	1.69132	1.65596	2.3929	1.97242	2.38507	2.4296	1.88512	2.03391	1.80887	1.71071	2.52099	2.62859	2.11432	2.12145
atp5f1	1.04669	0.998302	1.36422	1.90468	1.05752	1.13273	1.29125	1.25465	1.05213	0.590442	1.34481	1.41364	1.64828	1.80133	1.22027	0.993282	1.28322	1.55892	1.05697	1.09272	1.53907	1.45042	1.42166	1.3972
atp5g1	0.916861	1.39751	1.22794	1.34453	1.07998	1.18329	1.15068	1.43434	1.02605	0.745287	1.13542	1.07691	1.45455	1.58591	1.44874	1.73053	1.21969	1.29691	1.00383	0.984508	1.46713	1.44647	1.2981	1.32359
atp5g3a	1.42484	1.28321	1.58267	1.60749	1.35814	0.639963	1.58713	1.24866	1.48819	1.08721	1.88452	1.52632	1.96254	1.58856	1.45956	1.77038	1.77239	1.8077	1.37961	1.29232	1.89321	1.61678	1.62523	1.54872
atp5g3b	1.87412	2.05019	2.0824	1.6366	1.7574	1.89701	2.05693	1.8457	1.96427	2.12713	2.11193	2.04895	2.68395	2.47197	2.61345	2.75569	2.2993	2.36342	2.31397	2.05507	2.73142	2.53769	2.44713	2.2519
atp5h	0.762662	1.23463	1.36957	1.80923	1.06564	1.12147	1.30665	1.55805	1.11164	0.875501	1.33982	1.34809	1.55322	1.42249	1.31376	1.59756	1.37053	1.61966	1.12197	1.05404	1.60826	1.64989	1.42582	1.51888
atp5ia	0.251585	0.405098	0.445573	0.304657	0.343768	0.129592	0.496435	0.612428	0.234205	0.143062	0.596535	0.675657	0.339629	0.267769	0.523059	0.716625	0.491765	0.449554	0.249451	0.33947	0.341627	0.374961	0.353944	0.394602
atp5ib	1.28017	1.30316	1.32546	1.21407	0.995472	0.399782	1.10883	1.08767	1.00533	0.984989	1.02242	1.14186	1.67065	1.67334	1.37194	1.53862	1.34498	1.05633	1.02517	0.962171	1.57722	1.57815	1.3003	1.46353
atp5j	1.47332	1.66174	1.62709	1.69379	1.41647	0.517671	1.46316	1.74053	1.14051	0.852234	1.41333	1.45314	1.84244	2.0036	1.79784	1.90071	1.57645	1.57388	1.4025	1.37433	1.82164	1.84612	1.66719	1.67462
atp5j2	1.67358	1.5159	1.42854	1.00897	1.13474	0.853348	1.24608	1.46041	1.24359	1.14919	1.31062	1.32615	1.60054	1.29396	1.3916	1.58761	1.38279	1.49833	1.15006	1.10201	1.51273	1.64535	1.44387	1.56442
atp5l	1.3844	1.70686	1.70014	1.78213	1.53944	0.939919	1.54831	1.76166	1.31371	0.901187	1.49402	1.54822	1.73817	1.91575	1.6074	1.85482	1.68306	1.60246	1.33055	1.30261	1.76171	1.73002	1.73643	1.74196
atp5o	0.6871	0.617012	0.923789	0.832913	0.61422	0.665608	0.90431	1.26919	0.700249	0.49258	0.945652	0.915545	1.1931	1.42249	0.76048	1.10076	0.902207	1.24521	0.735725	0.62388	1.08235	0.992482	0.984433	0.784454
atp5s	0.038664	0	0.00224715	0	0	0	0.00809286	0	0	0	0.0208977	0.0104853	0.0120251	0	0	0	0.0146327	0	0.00336111	0.00446212	0.0347571	0.009572	0.00462613	0
atp6ap1b	0.0303187	0.0369221	0.0402421	0	0.0326757	0	0.0637706	0	0.0848972	0.0215031	0.0550911	0.0659338	0.0959789	0	0.0394575	0.0239372	0.00930958	0.0838403	0.0154307	0.00792714	0.0316727	0.040201	0.0283177	0.104794
atp6ap1la	0	0	0	0	0.00196826	0	0	0	0	0	0.0095107	0	0	0	0	0	0.0147146	0	0.00290016	0	0	0	0	0
atp6ap2	0.15017	0.130405	0.229448	0	0.0667684	0	0.259286	0.399194	0.106586	0.0340207	0.14826	0.263557	0.438689	1.21509	0.0237239	0	0.192252	0.244653	0.0788352	0.057739	0.252142	0.192414	0.238307	0.12508
atp6v0a1a	0	0.022054	0.0159737	0	0.0243617	0	0.0163029	0	0.00928198	0	0.0255226	0.0233456	0.0317008	0	0	0.0224822	0.014203	0.0589456	0.00611442	0.00725217	0.0479738	0.0569895	0.0196429	0.0155488
atp6v0a2a	0	0	0.00287293	0	0	0	0.00558456	0	0	0	0	0.00645276	0	0	0	0	0.0131598	0.0230688	0	0.00635995	0	0.00270836	0	0
atp6v0a2b	0.0468288	0	0.00944157	0	0.0167184	0	0.0149284	0	0.0258159	0.0333143	0.00841088	0.0280778	0.0427619	0.280006	0	0.0158946	0.0275143	0.0246031	0.00755331	0.0187568	0.0366299	0.038086	0.0465959	0.0377071
atp6v0b	0.128041	0.19083	0.23041	0.529872	0.123765	0.185454	0.16971	0.154994	0.103115	0.0998246	0.145109	0.195177	0.402192	0	0.056307	0.227708	0.153004	0.135612	0.0653391	0.102264	0.123028	0.173052	0.115676	0.153521
atp6v0ca	0.522288	0.582168	0.762942	0.798986	0.396347	0.547121	0.602782	0.699866	0.260388	0.562813	0.54798	0.526713	0.831339	1.1347	0.174954	0.48949	0.467128	0.312342	0.329099	0.271926	0.532355	0.603074	0.491541	0.75471
atp6v0cb	0.0579597	0.0282599	0.0446121	0	0.0268126	0	0.0614987	0	0.00604574	0	0.0513841	0.0227635	0.00242133	0	0.0237239	0.0703507	0.127282	0.122482	0.021902	0.0517094	0.0565272	0.0541216	0.0433274	0.0883108
atp6v0d1	0.0935032	0.139438	0.0970291	0	0.0300684	0	0.113094	0.128694	0.0296746	0.150809	0.0428984	0.0802175	0.115256	0.280006	0.0394575	0.0158946	0.094055	0.0451649	0.0321954	0.00869435	0.0940559	0.0679182	0.0572623	0.104986
atp6v0e1	0.11916	0.135128	0.233695	0	0.125031	0.0389019	0.156439	0.279359	0.17265	0.13634	0.143035	0.159334	0.359635	0.267769	0.193142	0.0970673	0.17944	0.208046	0.0895178	0.0924234	0.257581	0.204189	0.347036	0.228594
atp6v1aa	0.172082	0.165755	0.0865919	0	0.0551801	0.124936	0.107616	0.362031	0.0380644	0	0.0308562	0.0809713	0.275167	0.280006	0.0868095	0	0.0529363	0.065525	0.0219257	0.10153	0.111943	0.133881	0.0345644	0.0920599
atp6v1ab	0	0.0186088	0.01904	0	0.00372244	0	0.0153547	0	0.0118032	0	0.0289517	0.0348936	0.073563	0	0.0273765	0	0.0545826	0.0242191	0.0120513	0.00778323	0.0387401	0.0455633	0.0308799	0.0317716
atp6v1b2	0	0	0.00109974	0	0.00614077	0	0.00893177	0	0.013561	0	0.00768246	0.0328352	0.00215126	0	0	0	0.0080688	0	0.000928392	0.00357694	0.00873077	0.0206285	0.0100495	0.0254692
atp6v1ba	0.0634567	0.208547	0.18548	0	0.0672124	0	0.131524	0.124365	0.147304	0.18391	0.0791027	0.085448	0.216507	0.569733	0.132701	0.0766622	0.128798	0.0600263	0.0801244	0.0725059	0.137569	0.143213	0.188072	0.194214
atp6v1c1a	0.0663051	0.01783	0.0639696	0	0.078506	0.230764	0.0473114	0	0.0276956	0.0205043	0.0607694	0.0676192	0.18409	0	0.0471293	0.0478003	0.0884637	0.0566788	0.0324929	0.0589729	0.0974513	0.092093	0.0499837	0.129621
atp6v1c1b	0	0	0.0380638	0	0.0107385	0	0.0137533	0	0.00967118	0	0	0.00718548	0.0710157	0	0	0	0.00803925	0.0242191	0.017723	0.0139327	0.0687893	0.0340684	0.0137336	0
atp6v1d	0	0.0826312	0.0368572	0	0.0179712	0.0642729	0.0262705	0	0	0	0.0176807	0.0578081	0.0400735	0	0	0.0561622	0.0440491	0	0.01514	0.0204381	0.0243302	0.0633676	0.0756611	0
atp6v1e1a	0.0496772	0.0756688	0.0624658	0.214451	0.034586	0	0.089797	0	0.0726395	0.0635432	0.0900873	0.0602499	0.0740123	0.267769	0.0377771	0	0.063253	0.0621665	0.0269814	0.0118314	0.0768245	0.0578566	0.084852	0.052044
atp6v1e1b	0.0744699	0.176242	0.256926	0	0.129464	0.134093	0.181489	0.279359	0.204477	0.0246198	0.148004	0.29264	0.478531	0.849739	0.0946001	0.093867	0.237816	0.220738	0.117119	0.112843	0.210234	0.268356	0.154389	0.222388
atp6v1f	0.0656308	0.0412874	0.0278576	0	0.0112651	0	0.0150162	0.279359	0.0344505	0.0460824	0.0530661	0.0938764	0.091204	0	0	0.10321	0.0135487	0.0790453	0.0380855	0.0636574	0.032529	0.13086	0.0528671	0.203789
atp6v1g1	0.361398	0.594245	0.538223	0.192541	0.374176	0.26016	0.341742	0.524325	0.352097	0.475256	0.267682	0.354015	1.10035	1.2266	0.464303	0.444551	0.445886	0.483374	0.314198	0.25418	0.472808	0.435554	0.359593	0.548868
atp6v1h	0	0.0348592	0.0497547	0	0.0231383	0	0.0411346	0	0.014538	0	0.0305974	0.0129381	0.0555319	0	0.0377771	0.0229756	0.0116324	0.0246031	0.025292	0.00532626	0.0379594	0.0355671	0.0489404	0.0236026
atp7a	0.103484	0.0578919	0.0393025	0	0.00820892	0.0389019	0.0557234	0	0.00873483	0	0	0.0909944	0.0459193	0	0.0244087	0.0239372	0.0100566	0.0242191	0.0143137	0.00581547	0.033225	0.0206557	0.0391814	0
atp8a1.1	0	0	0	0	0	0	0	0	0	0	0	0	0	0	0	0	0	0	0	0.00165285	0	0.00664892	0	0
atp8a2	0	0	0.00630917	0.214451	0.0101134	0	0.00564565	0	0.0341971	0.14611	0.0418737	0.0327455	0.00926607	0	0	0.0647846	0.0087964	0.0590721	0.0203614	0.0128007	0.0416836	0.0824465	0.0237266	0
atp8b1	0	0	0	0	0	0	0	0	0.0192406	0	0	0	0.00158343	0	0	0	0	0	0	0	0	0	0	0
atp8b2	0	0	0	0	0	0	0	0	0	0	0	0	0.00560321	0	0	0	0	0	0	0	0	0	0	0
atp9b	0	0.0109153	0.00263444	0	0	0	0.00715518	0	0	0	0	0.00539194	0.00683169	0	0	0	0.00718022	0	0.00354038	0.00189533	0.00940724	0.0166106	0	0
atpaf1	0.133325	0.02888	0.204351	0	0.0717847	0.27413	0.196967	0	0.0994795	0.0215031	0.125757	0.214591	0.29352	0.458423	0.238633	0.32016	0.195269	0.135392	0.133266	0.127757	0.379325	0.312631	0.260384	0.294524
atpaf2	0.0330233	0.0104082	0.0645784	0	0.0417501	0	0.102085	0	0.105591	0.0255782	0.108943	0.119744	0.200341	0	0.127677	0.0509501	0.141727	0.311666	0.131156	0.0591513	0.326068	0.19022	0.184813	0.16409
atpif1a	1.41455	1.22521	1.64657	2.09628	1.47995	1.31726	1.60282	2.01247	1.39773	1.47393	1.60077	1.58502	1.87477	0.961263	1.8165	1.7657	1.50496	1.63937	1.56573	1.3424	1.84845	1.82499	1.60046	1.64718
atpif1b	0.259261	0.415622	0.454764	0.529872	0.292228	0.0381852	0.307556	0.370743	0.523139	0.624453	0.333159	0.198888	1.39044	1.85182	0.514434	0.869605	0.25914	0.26495	0.505164	0.355646	1.12047	1.15788	0.556541	0.432397
atpv0e2	0.0614957	0.0104082	0.0227988	0	0.00953709	0.0389019	0.0775507	0	0.01767	0.0405064	0.046971	0.0602482	0.0390297	0	0.027439	0	0.16985	0.0714559	0.00700047	0	0.00505477	0	0.0267164	0.0537994
atr	0	0	0.012989	0	0.00314509	0	0.0342906	0	0.00928198	0	0.00972226	0.0113301	0.0378589	0	0	0.0209885	0.0370763	0	0.0036737	0.0232555	0.0256149	0.0148815	0.0119612	0.0163403
atraid	0	0.0248922	0.028358	0	0.0120358	0	0.0173372	0	0	0.111866	0.0242645	0.0113118	0.0144889	0	0	0.0224822	0.00601141	0.0231228	0	0.00317521	0.0104281	0.00583471	0	0.026797
atrip	0	0.0367306	0.045807	0	0.00833437	0	0.0224077	0.128694	0.0179528	0.0340207	0.0258916	0.0282667	0.0354531	0	0.027439	0.0811854	0.034237	0.0496858	0.0144887	0.0449466	0.0217404	0.0220704	0.0580053	0.0390896
atrn	0	0.0699977	0.0240522	0.214451	0	0	0.0154126	0	0	0	0	0.0212634	0.00702694	0	0	0	0.0145496	0	0.00194017	0.0137764	0.00520959	0.0086897	0.0417409	0.0275028
atrnl1b	0.038664	0.0213478	0.0304568	0	0.0168919	0	0.0315809	0	0.0291164	0.081911	0.0425564	0.0661474	0.132891	0	0.0345133	0	0.0357345	0.0408663	0.0166677	0.0270343	0.0186673	0.0176819	0.0505247	0.0609512
atrx	0.425389	0.641618	0.605952	1.05534	0.251449	0.320549	0.660012	0.397043	0.327856	0.141898	0.819639	0.673978	0.509668	1.04721	0.287273	0.306017	0.820568	0.795165	0.230819	0.176663	0.228371	0.261133	0.538459	0.694743
atrxl	0.115581	0.125093	0.0895592	0	0.03017	0	0.0566066	0.552747	0.0581008	0.0725805	0.0670132	0.0762017	0.132425	0	0.0557756	0.0354376	0.0950392	0	0.0295945	0.046167	0.150273	0.13317	0.101903	0.106024
atxn1b	0	0	0.00204673	0	0	0	0	0	0	0	0	0	0.00167002	0	0	0	0	0	0.00864696	0	0.0038535	0	0.0281072	0
atxn1l	0	0	0	0	0	0	0	0	0	0	0	0	0	0	0	0	0	0	0.00631267	0	0.00111606	0	0	0
atxn2	0	0.0109153	0.00479985	0	0	0	0.00305622	0	0	0	0	0	0.013122	0	0	0	0	0	0.00101868	0.00209013	0.017372	0.0118757	0.00757782	0
atxn2l	0.0523548	0.016097	0.0766179	0.185987	0.0200233	0.0853468	0.0718387	0	0.0376365	0.133781	0.0921367	0.14972	0.133302	0.267769	0.138777	0.0828914	0.095328	0.124559	0.0385086	0.0737569	0.109635	0.136057	0.048033	0.0495324
atxn3	0	0.0292059	0.0173567	0	0.00118004	0	0.0172329	0	0.0140271	0.156147	0.0132107	0.0356539	0.0352734	0	0.064089	0.022714	0.0482938	0.077558	0.0185785	0.059379	0.0534687	0.0586739	0.011952	0
atxn7	0	0.0354743	0.023962	0.185987	0.00560253	0	0.0368058	0	0.0231446	0.0755138	0.0379831	0.0149664	0.0433587	0.267769	0.0237239	0	0.04758	0.0383838	0.0231359	0.00822163	0.032671	0.0546997	0.0105694	0.0140054
atxn7l2a	0.0330233	0	0.184856	0	0.103672	0	0.0969909	0.149241	0.0350645	0.0235098	0.0340853	0.0446451	0.0226527	0	0.0674485	0.0426628	0.0378345	0.0684172	0.01968	0.00267956	0.0171204	0	0.0358753	0
atxn7l2b	0	0.0249782	0.0059839	0	0	0	0.017291	0	0.0489285	0.0205043	0.0149302	0.0046753	0.0285465	0	0	0	0	0.0198648	0.00711285	0	0.00705636	0.0101071	0.0125361	0.0155568
atxn7l3	0	0	0	0	0.00221359	0	0.00329776	0	0	0	0.00757154	0	0.00444181	0	0	0	0	0	0.00178172	0	0	0	0	0
auh	0	0.0169445	0.0366208	0	0.0200769	0.08397	0.0842985	0	0.0372798	0	0.0500994	0.0605651	0.0315433	0	0.0237239	0.115619	0.0614363	0.138714	0.0289857	0.0358836	0.0468554	0.0323266	0.0519354	0.0606998
aup1	0.0303187	0.153601	0.258949	0.519109	0.100017	0.161057	0.213466	0.154994	0.14035	0.19636	0.303306	0.23299	0.257847	0	0.0441786	0.221521	0.265125	0.334428	0.10627	0.138279	0.255739	0.242778	0.243296	0.241333
aurka	0.0713977	0.0099506	0.153855	0.402529	0.121024	0.176401	0.143398	0.242049	0.0604525	0.0587365	0.166376	0.144335	0.0578196	0	0.0227206	0.135596	0.152477	0.153976	0.0930832	0.161348	0.134492	0.193886	0.194677	0.0610742
aurkaip1	0.399701	0.249149	0.384237	0.192541	0.313931	0	0.429991	0.378647	0.416592	0.250431	0.472834	0.409626	0.647392	0.951891	0.519099	0.645011	0.420848	0.560036	0.388971	0.27675	0.671731	0.473322	0.431275	0.434901
aurkb	0.147551	0	0.197248	0.536426	0.212353	0.176401	0.251185	0	0.112231	0.0436724	0.509745	0.407182	0.141577	0.547775	0.0695569	0.182773	0.317792	0.516274	0.291327	0.307681	0.402165	0.466025	0.559675	0.245738
auts2a	0	0.176791	0.0658089	0	0.0134933	0	0.0931899	0	0.0599495	0.050894	0.152361	0.108212	0.0078513	0	0.0683171	0.0215499	0.0241034	0	0.00601372	0.0179784	0.00640991	0.0135037	0.0313272	0
auts2b	0.0829567	0.0167867	0	0	0	0	0	0	0.0206252	0.0205043	0.0538057	0.00723379	0.00242997	0	0.103083	0.0339103	0.113083	0.107706	0.00849079	0.0121797	0	0	0	0.0245532
avd	0.0303187	0.0339622	0.0349361	0	0.0281452	0	0.0298489	0	0.0546712	0.0333143	0	0.0338187	0.0132255	0	0.0882051	0.102906	0.0284804	0	0.0133855	0.0229916	0.0170112	0.0131664	0.00694078	0.0159063
aven	0.0344021	0.0307985	0.0583025	0	0.0429572	0.0642729	0.0782951	0	0	0.0205043	0.0739421	0.0852522	0.0517744	0	0	0.0527601	0.0643826	0.0620041	0.0295872	0.0649632	0.053253	0.135609	0.0874471	0.0313954
avl9	0	0.063569	0.0373844	0	0.0152065	0.0389019	0.0336574	0	0.0328819	0	0.0480306	0.0449312	0.0321623	0.267769	0.0338038	0.0224822	0.00686063	0.0177435	0.00353467	0.0157863	0.0240592	0.0307952	0.0350604	0.0504279
avpr1ab	0	0	0.010676	0	0.0162858	0	0	0	0	0	0	0	0	0	0	0	0	0	0	0	0	0	0.00512435	0
axin1	0.139842	0.0729778	0.112054	0.192541	0.0409574	0.176401	0.15554	0.154994	0.127301	0.109738	0.196829	0.201809	0.0623757	0	0.10407	0.091473	0.0800059	0.263872	0.0506641	0.0467778	0.063734	0.105758	0.163252	0.107038
axin2	0.124436	0.0901365	0.0258861	0	0.0028918	0	0.0691741	0.149241	0.0743697	0.0827663	0.144283	0.142679	0.00458347	0	0	0.0224822	0.183506	0.1933	0.0394391	0.0104354	0.00832514	0.0137644	0.0487671	0.238482
azin1a	0	0	0.00746725	0	0	0	0.0059067	0	0.00604574	0	0.0293443	0.00623494	0.0112683	0	0	0	0.0104959	0.0293195	0.00845993	0.0105687	0.00890473	0.0354871	0	0
azin1b	0.0330233	0.0780938	0.0291454	0	0.00512416	0	0.0392606	0	0.0532722	0.0414018	0.032176	0.0728757	0.0451995	0	0.0314712	0.0834407	0.0538813	0.0243253	0.0175447	0.0406283	0.0650208	0.0625055	0.034291	0.0377479
b2m	0	0.0363558	0.0206965	0	0.0315593	0	0.0460195	0.124365	0	0.132348	0.0844579	0.0394964	0.0463094	0	0	0	0.0514766	0.0242191	0.0232365	0.0141572	0.0177551	0.0196676	0.0837339	0
b2ml	0.0935032	0.0846882	0.0738353	0	0.032565	0	0.0481449	0	0.0209591	0.146908	0.060239	0.0500109	0.0677724	0	0.0273765	0.190108	0.0156272	0	0.0241384	0.0457833	0.047249	0.0728244	0.0660866	0.127814
b3galnt2	0.0730016	0.0991318	0.0902293	0	0.0614713	0	0.0769161	0.408053	0.0781951	0.0782953	0.0498765	0.103964	0.0520915	0	0.102278	0.119806	0.128004	0.153273	0.0619262	0.0783718	0.103471	0.0907956	0.100677	0.0849577
b3galt1a	0	0	0.00310678	0	0	0	0	0	0	0	0.00659374	0	0.00598357	0	0	0	0.0198183	0	0	0	0	0	0	0
b3galt2	0	0.0243793	0.0968908	0	0.0351256	0	0.0401009	0	0.0136877	0.0340207	0.0474221	0.0280314	0.0623849	0	0	0	0.00490644	0.018028	0.0224273	0.0715998	0.164826	0.162834	0.0698143	0.0339405
b3galt6	0	0.0120369	0	0	0	0	0.0136332	0	0	0	0.0259767	0.0109065	0	0	0	0	0	0	0.00558399	0.00618967	0.018582	0.0168885	0.017346	0
b3gat1b	0	0	0.0025967	0	0	0	0	0	0	0	0	0	0	0	0	0	0	0	0.000962958	0	0	0	0	0
b3gat3	0.0315992	0.0606997	0.0838016	0	0.026636	0	0.179405	0	0.0708209	0.0654255	0.147457	0.0907437	0.0652275	0.721214	0.0997187	0.0604201	0.124185	0.0516323	0.0388297	0.0227709	0.169124	0.119997	0.206972	0.0452045
b3glcta	0.0276411	0	0.00815115	0	0.0177381	0	0.013386	0	0	0	0	0.0144678	0.00219644	0	0.0227206	0.0221197	0	0.0230688	0.00884203	0.00390321	0	0.00708931	0.0278143	0
b3glctb	0	0	0.00670925	0	0	0	0.00823814	0	0	0	0.00690016	0	0.00890809	0	0	0	0	0	0.00221612	0	0.00654442	0	0.0146994	0
b3gnt2b	0	0	0.0696464	0	0.0162028	0	0.054475	0	0.113616	0.205832	0.018541	0.00579032	0.383898	0	0	0	0	0	0.0333543	0.0342758	0.0273423	0.0427816	0.128407	0.072378
b3gnt3	0	0	0.198938	0	0.0647043	0	0.116169	0.154994	0.00967118	0	0	0	0.0758349	0.458423	0	0	0.00601141	0.0179107	0.0201442	0.00449033	0.0702504	0.0373925	0.0121473	0
b3gnt5a	0	0	0	0	0	0	0.0138064	0	0.00928198	0	0	0	0.0590752	0	0	0	0	0	0.00665189	0	0.00686668	0	0.00617096	0
b3gnt5b	0.0247927	0	0.00215643	0	0.00521395	0	0	0	0.0333743	0	0.00753411	0.00645276	0.0351053	0	0	0	0	0.0246031	0.00331265	0.00200182	0.0153221	0.00850424	0.0203568	0.12398
b3gnt7	0	0	0.0122051	0	0.00913704	0	0.0147992	0	0	0	0.0105778	0	0.0023889	0	0	0	0	0	0.00109844	0	0	0	0	0
b3gnt7l	0	0	0	0	0	0	0.00313432	0	0	0	0.0518943	0	0.00164245	0	0	0	0	0	0.000846883	0	0.00632446	0	0.0236434	0
b3gntl1	0.0344021	0	0.0100095	0	0	0	0.00766288	0	0.0205211	0	0	0	0.0159776	0	0.0166268	0.0215499	0	0	0.0048887	0.0056632	0.00564288	0.0143367	0	0.0235871
b4galnt4b	0	0.0425758	0.0114493	0	0	0	0.00473743	0	0	0	0	0	0.0274822	0	0	0	0	0	0.00202137	0.00482159	0.00572605	0.00505207	0.0152141	0
b4galt1	0	0	0	0	0	0	0	0	0	0	0.00943806	0	0.00178316	0	0	0	0	0	0	0	0.00165771	0	0.00757782	0
b4galt1l	0	0.025537	0.0490806	0.185987	0.0115903	0	0.0465687	0.149241	0.0659004	0.123814	0	0.0363431	0.054381	0	0	0	0	0	0.0283735	0.0220432	0.0580601	0.0952184	0.0728682	0
b4galt3	0	0	0	0	0.00295867	0	0.0023947	0	0	0	0	0	0.0016205	0	0	0	0	0	0	0	0.00102895	0	0.00554246	0
b4galt4	0	0.0281863	0.0257778	0.185987	0.0109281	0	0.0234772	0	0	0	0.007742	0.0105768	0.0395337	0	0.0345133	0	0.0155612	0	0.0173363	0.00286245	0.00516511	0.0051369	0.0445308	0.0234727
b4galt6	0.230508	0.202745	0.528168	0.185987	0.126744	0.103504	0.480702	0.249953	0.228485	0.165694	0.351673	0.283375	0.390787	1.1347	0.183104	0.113976	0.301124	0.404033	0.11038	0.175377	0.334045	0.224804	0.27461	0.416299
b4galt7	0.0220362	0.0104082	0.0843561	0	0.0210632	0	0.0730226	0.149241	0.086397	0.0209003	0.111306	0.116224	0.13653	0	0.148919	0.0235217	0.0517065	0.0755771	0.0248488	0.0204531	0.0427029	0.0640105	0.0976968	0.0673365
b4gat1	0.0315992	0	0.0323387	0	0.00468939	0.0389019	0.00694949	0	0.0120358	0	0.0149676	0.0116528	0.0242842	0	0	0	0.0474805	0.0258219	0.0134675	0.00200182	0.027591	0.00977385	0.0210923	0.0499289
b9d1	0.0247927	0.0565145	0.110651	0	0.0770073	0	0.133666	0.318607	0.115344	0.106861	0.151226	0.127454	0.0872667	0	0.077765	0.0787664	0.239476	0.165164	0.0826052	0.0823456	0.077008	0.0632583	0.173709	0.27908
b9d2	0.0220362	0.0569195	0.094683	0.214451	0.0539852	0	0.150558	0	0.0983091	0.0382323	0.171316	0.110698	0.071854	0.280006	0.027439	0.0209885	0.177147	0.220513	0.0443639	0.0314479	0.0731629	0.0381932	0.106652	0.111311
BAALC	0	0	0.00215643	0	0	0	0	0	0.0124379	0	0	0	0	0	0	0	0.00803925	0	0.00169411	0	0.00143718	0	0	0
babam1	0.159056	0.0633583	0.113626	0.192541	0.0789458	0	0.122248	0.124365	0.117542	0.105818	0.1293	0.137134	0.0767397	0	0.0244087	0.0799865	0.130487	0.192729	0.0561009	0.0385931	0.0341576	0.0297303	0.0791568	0.0394934
babam2	0.0276411	0.079284	0.0595213	0	0.063407	0.0389019	0.0629516	0	0.0255367	0.0657837	0.0887977	0.0757864	0.118097	0	0.0237239	0.0739795	0.054034	0.0832964	0.0283806	0.0240207	0.0332579	0.0390688	0.0868776	0.127559
bace2	0	0.0367631	0	0	0.00277982	0	0	0	0.0180168	0	0.0131167	0.00473604	0	0	0	0	0	0	0.00109038	0.00677738	0	0.00382281	0.0207457	0.0260464
bach1a	0	0	0.0025967	0	0	0	0	0	0	0	0	0	0	0	0	0	0	0	0.00407294	0	0.00169595	0	0	0
bach1b	0	0	0.0190127	0	0	0	0.0126706	0	0.0058032	0	0.015667	0.00580081	0.119336	0	0.021458	0.0271941	0.0135641	0	0.00223317	0	0.00645996	0.00549002	0	0.0103716
bach2a	0	0	0.00823016	0	0	0	0.00864084	0	0	0	0.0070858	0	0.00264231	0	0	0	0	0	0	0	0.00365203	0	0	0
bach2b	0	0.052884	0.0206289	0	0.00301327	0.0389019	0.0162814	0	0.0138675	0	0	0	0.0398412	0	0	0	0.0159542	0.015315	0	0	0	0	0	0
bada	0.0971159	0.0924751	0.0315253	0	0.0120849	0	0.0357333	0	0.0282393	0.0732894	0.0346846	0.0695363	0.0282386	0	0	0	0.0226815	0.0242191	0.0124689	0.0161176	0.00771927	0.0382589	0.0355011	0.0376357
badb	0.0640926	0.0372366	0.131792	0	0.0810424	0.0381852	0.116936	0.124365	0.16746	0.0414018	0.108034	0.133578	0.0824062	0	0.113349	0	0.082068	0.0332135	0.0862346	0.0795274	0.119507	0.102219	0.114213	0.145987
bag1	0.129452	0.0982541	0.103385	0	0.040731	0	0.114144	0.362031	0.0722595	0.0246198	0.15621	0.0747878	0.139483	0.280006	0.0338038	0.0975773	0.0963755	0.14859	0.0879571	0.065343	0.147043	0.174543	0.121531	0.111016
bag2	0.0550678	0.0487135	0.0593062	0	0.0310702	0.0642729	0.0272955	0	0.0217566	0	0.00809542	0.0191267	0.0449402	0	0	0.147225	0	0	0.027095	0.0624919	0.082453	0.0889829	0.0491983	0.0139151
bag3	0	0	0.00664034	0	0	0	0.0072122	0	0	0	0	0.00502055	0.00201323	0	0	0	0	0	0	0.00441644	0.00288265	0	0.0188152	0
bag4	0.0330233	0.0144535	0.0291541	0	0.0142986	0	0.0684713	0.269059	0.0517949	0.0657837	0.0969705	0.135746	0.0670598	0.458423	0.0376813	0.0435819	0.0560189	0.184748	0.035726	0.0560964	0.0678271	0.0571959	0.0465772	0.0515941
bag5	0	0	0.0165114	0	0.00277982	0	0.0113074	0	0	0	0	0.00650723	0.00670298	0	0	0	0	0	0.00882897	0.00469395	0.00487324	0.0148989	0.0139893	0.0127916
bag6	0	0.0977791	0.0911517	0	0.0700617	0	0.126714	0	0.0326394	0.0655172	0.125596	0.125602	0.14734	0	0.0597569	0.0717735	0.0661788	0.0566717	0.0457107	0.0426545	0.0783235	0.112473	0.0683259	0.13807
bag6l	0	0	0.00543442	0	0.0022663	0	0.00705969	0	0	0	0	0	0.00298338	0	0	0	0	0	0.00131393	0	0	0	0	0
bahcc1a	0	0.00968401	0.0251678	0	0.00448946	0	0.0259942	0	0	0	0.0174505	0.0223864	0.00217923	0	0	0	0	0	0	0.00258879	0.00234572	0.00282573	0	0.0149055
bahcc1b	0.111091	0.100234	0.0568316	0	0	0.065319	0.13032	0.309578	0.0717871	0.174076	0.322724	0.153797	0.0633543	0	0.0440658	0.0239372	0.0593418	0.115558	0.00587119	0.00186045	0.0135603	0.00366105	0.0917218	0.0659841
bahd1	0.0344021	0.0436696	0.0265697	0	0	0	0.026602	0	0	0	0.0105715	0.0254866	0.0620618	0	0	0	0.0105128	0.0231228	0.0106401	0.00420914	0.049952	0.106921	0.022514	0.0283798
baiap2a	0	0	0.00874784	0	0.00520384	0	0.00198952	0	0	0	0	0	0	0	0	0	0	0	0	0	0	0	0	0
baiap2b	0	0	0.00972821	0	0	0	0	0	0	0.0205043	0.00711919	0.054471	0	0	0	0	0.024525	0	0.00162941	0.00984628	0.0053972	0.0037121	0	0
baiap2l1a	0	0	0.00220443	0	0	0	0	0	0	0	0	0	0	0	0	0	0	0	0	0	0.00466902	0	0	0
baiap2l1b	0	0.0422261	0.0110043	0	0.00554488	0	0.00590734	0	0.0373941	0	0	0.0300665	0.00192345	0	0	0	0	0	0.0140802	0.0264236	0.0431339	0.0602375	0.00660485	0
baiap2l2a	0	0	0.0198682	0	0	0	0	0	0	0	0	0	0	0	0	0	0	0	0	0	0	0.00271671	0.0159738	0.0473297
bambia	1.24403	0.639571	0.383748	0.214451	0.10488	0.0389019	0.192919	0.124365	0.800858	0.617266	0.241348	0.163929	0.0688956	0.280006	0.0166268	0.0560559	0.084259	0.120469	0.110995	0.169202	0.56204	0.708316	0.518544	0.593511
bambib	0.891924	0.571762	0.177368	0.185987	0.0206408	0.0389019	0.107615	0.149241	0.258598	0.241289	0.102246	0.128424	0.0909439	0	0.043478	0	0.0763302	0.0198648	0.0511448	0.0372408	0.110259	0.0795508	0.0971478	0.12295
banf1	0.728425	0.625181	1.41315	1.9075	1.07388	0.842552	1.34945	1.01432	1.20033	0.881084	1.59925	1.41498	1.04858	0.916679	1.03486	1.21593	1.46943	1.61548	1.07448	1.11309	1.77413	1.75911	1.40862	1.30962
banp	0.0640926	0.0450249	0.0175398	0	0.0147277	0	0.0287017	0	0	0.0235098	0.0429681	0.032691	0.0224253	0	0	0	0.0298318	0	0.00408225	0.00349265	0.020594	0.0237394	0.0327115	0.00968746
bap1	0	0.0467426	0.0747675	0	0.0216493	0.0381852	0.0689934	0	0.0456511	0.0597943	0.088601	0.0916003	0.0490703	0	0	0.0862331	0.074159	0.0688292	0.0232815	0.0262987	0.0676126	0.0340649	0.0353282	0.0355296
bard1	0	0	0.00382724	0	0.00786727	0	0.00818598	0	0	0	0	0.0224833	0.00392347	0	0	0	0.00643132	0	0.00942891	0	0.00774149	0.00319114	0.0121982	0
barhl1a	0	0	0	0	0	0.23101	0.00209073	0	0	0	0	0.00666925	0	0	0.0166268	0.0182333	0.0143944	0.015315	0	0.0151689	0.00226654	0.00379271	0	0
barx1	0	0	0	0	0	0.0642729	0.00178285	0	0.0208683	0	0	0.0288381	0.00201713	0	0	0	0	0	0	0	0	0	0.00803184	0
basp1	0	0	0.0023434	0	0	0	0.00267297	0	0.02156	0	0	0	0	0	0	0	0.01004	0	0.00109844	0	0	0	0	0
batf3	0	0	0.00776925	0	0.0163205	0	0.0279754	0	0	0	0.014152	0.00572428	0.411159	0	0	0	0	0.018028	0.0061131	0.0109087	0.008939	0.0181964	0.0268342	0.0168561
baxa	0	0	0	0	0	0	0	0	0	0	0	0	0.00741934	0	0	0	0	0	0.00189169	0	0.001213	0	0	0
baxa.1	0.243863	0.218957	0.280516	0.192541	0.201294	0.251135	0.337363	0.149241	0.0631593	0.0678171	0.244293	0.237057	0.33008	0.721214	0.21613	0.312617	0.177918	0.17264	0.199281	0.219321	0.413071	0.441825	0.394232	0.288553
baxb	0	0.025537	0.0527163	0	0.051315	0.0381852	0.0378282	0.124365	0.036136	0	0.0142993	0.0272552	0.111755	0	0	0	0.0237531	0	0.00128786	0.0244424	0.0119256	0.00263017	0.042429	0.00968746
baz1a	0	0.0348578	0.0720811	0	0.0314051	0	0.128504	0	0.0577228	0	0.0592485	0.0974672	0.137206	0	0	0	0.0973369	0.0988684	0.0282582	0.098009	0.138675	0.168045	0.0852712	0.0781563
baz1a.1	0.0579597	0.0484969	0.119042	0.391993	0.0139885	0	0.180173	0.128694	0.0238377	0.121267	0.129874	0.114321	0.147839	0	0.0674485	0.0239372	0.209335	0.171498	0.0429254	0.0901287	0.143008	0.18193	0.150931	0.167926
baz1b	0.0499334	0.0120369	0.120643	0.214451	0.024398	0	0.0624685	0	0.059331	0.0866294	0.169915	0.127053	0.0601998	0.280006	0.0560842	0.028071	0.159272	0.331188	0.0489863	0.0248007	0.133217	0.104838	0.121133	0.104615
baz2a	0.0853201	0.146781	0.126852	0	0.0399807	0.0389019	0.192753	0.154994	0.0559946	0.109738	0.182259	0.213459	0.231224	0.267769	0.104807	0.0417549	0.127556	0.304572	0.0706905	0.0818369	0.160167	0.188607	0.203327	0.186675
baz2ba	0.284467	0.360994	0.250224	0.391993	0.0845286	0.14943	0.380045	0.399194	0.0806425	0.109952	0.241453	0.193753	0.270594	0.671884	0.0985631	0.0564995	0.289738	0.491177	0.0453853	0.0866985	0.0927485	0.166193	0.199717	0.185444
bbc3	0	0.0572918	0.0462282	0	0.0145543	0	0.0528868	0	0	0	0.00715449	0	0.0195752	0	0	0	0.00490644	0	0.0314466	0.00815019	0.00591751	0	0.0147587	0
bbip1	0.0895589	0.166929	0.120987	0	0.0926074	0	0.154623	0.277935	0.191154	0.211409	0.255961	0.183624	0.158333	0.441208	0.0774573	0.0446019	0.146137	0.102105	0.0916266	0.0587914	0.114029	0.157744	0.0985877	0.158734
bbox1	0	0.0698939	0.00865883	0	0.0175879	0	0.00493666	0	0.0319803	0	0.0292083	0.042671	0.0240915	0.280006	0	0	0.0581395	0.0469967	0.00712035	0.0016824	0.00705171	0	0	0
bbs1	0	0	0	0	0	0	0	0	0	0	0	0.0177521	0	0	0	0.0345298	0	0	0	0	0	0	0	0
bbs10	0	0	0.0024334	0	0	0	0	0	0	0	0.00779487	0	0	0	0	0	0.030376	0	0.000821335	0	0.00296993	0	0	0
bbs12	0	0	0.00342593	0	0	0	0.0025195	0	0	0	0	0	0.00234003	0	0	0	0.0167201	0	0	0	0.00125531	0	0	0
bbs2	0	0	0	0	0	0	0.0049094	0	0	0	0.0333378	0.00666925	0.00171638	0	0	0	0	0	0.00384615	0	0.0015358	0.00366105	0	0.0144101
bbs4	0	0	0.00682596	0	0	0	0	0	0	0	0	0	0.0018413	0	0	0	0.00947147	0	0.000907053	0	0	0	0.0460473	0
bbs5	0.0426829	0	0.0104523	0	0.00602861	0	0.00757323	0	0	0	0.00531998	0.00593572	0.0104233	0	0	0	0.0157013	0	0.00255829	0.0231141	0.00832284	0.0142254	0.0203036	0.0475904
bbs7	0	0.0174551	0.0312121	0	0.0220259	0	0.0479045	0	0	0.0255782	0.0487664	0.0427921	0.0252652	0	0.0725067	0.0158946	0.0634199	0.0777932	0.0256624	0.0242593	0.0200009	0.0232656	0.0405442	0.0854374
bbs9	0	0	0	0	0	0	0.00180905	0	0.013489	0	0	0	0	0	0	0	0	0	0.00246041	0	0	0	0.00462613	0
bbx	0	0.0562595	0.0500946	0	0.00537818	0	0.0354284	0	0.0135731	0.0414558	0.0651784	0.0220742	0.0272249	0	0.0345133	0.0367301	0.0216319	0	0.0157112	0.0355405	0.0056608	0.0172288	0.0359386	0.0260975
bc2	0.0998306	0.320834	0.333289	0.304657	0.165289	0	0.269841	0.128694	0.366188	0.274261	0.204468	0.225439	0.27481	0	0.103337	0.0771667	0.349329	0.107159	0.122806	0.166622	0.177409	0.206852	0.253057	0.234591
bcam	0.319496	0.358026	0.0282463	0	0.0112759	0	0	0	0.207733	0.175304	0.0689437	0.0187133	0.00898573	0	0.027439	0.105835	0.0966629	0.0179107	0.0148862	0.00362161	0.0303752	0.00900603	0.0190266	0.0454064
bcap29	0.038664	0	0.00939562	0	0	0	0	0	0.0138675	0	0.0132107	0.0187515	0.0114697	0	0.0237239	0	0.00859554	0	0.00226755	0.00186045	0.00576087	0.00336126	0	0
bcap31	0.133733	0.142528	0.113877	0.378528	0.0761811	0.0381852	0.107268	0.242049	0.113515	0	0.155494	0.0773788	0.148266	0.441208	0.134927	0.248469	0.0922707	0.0619336	0.0871244	0.102437	0.0917554	0.0958887	0.155119	0.129919
bcar1	0.103067	0.0359546	0.0897434	0.185987	0.0431204	0.251852	0.0557603	0	0.050034	0.026648	0.0522345	0.142091	0.00219644	0	0	0.028071	0.0223183	0	0	0.0261475	0.00333743	0.00320442	0.0426865	0.188449
bcar3	0	0	0.00743003	0	0	0	0	0	0.0149279	0	0.00843934	0	0.00642225	0	0	0	0.00775368	0	0.00125335	0	0	0	0.00544135	0
bcas2	0.649088	0.64266	0.955509	1.4957	0.648228	0.491931	1.01046	1.5876	0.641943	0.656336	1.13082	0.984952	1.18824	1.26323	0.73991	1.10861	1.07482	1.13848	0.893194	0.907334	1.86834	1.93849	1.05639	0.879163
bcas3	0.121144	0.0112572	0.0266233	0.214451	0.00845894	0	0.0225283	0	0.0138675	0	0.0205956	0.0576646	0.0566051	0	0.0227206	0	0.0603966	0.0500409	0.0176603	0.0114789	0.0298594	0.013054	0.0481119	0.0332556
bcat1	0	0	0	0	0.00393831	0	0	0	0	0	0	0	0.0105816	0	0	0	0	0	0.00374557	0	0.00370262	0	0	0
bcat2	0.0640926	0.0781738	0.136444	0.185987	0.0496493	0	0.125284	0	0.28003	0.0853531	0.192769	0.151767	0.127884	0	0.159883	0.101542	0.237594	0.192548	0.0687241	0.0676861	0.0931242	0.0797348	0.0863161	0.14894
bccip	0.264309	0.372995	0.557537	1.04662	0.404479	0.353368	0.76478	0.756879	0.426304	0.403408	0.719762	0.682105	0.937507	1.02816	0.530783	0.770287	0.545597	0.648163	0.480289	0.448591	0.984964	0.87085	0.573427	0.519594
bcdin3d	0	0	0	0	0	0	0	0	0	0	0	0	0	0.267769	0	0	0	0	0	0	0	0.00759496	0	0
bckdha	0.0977942	0.134125	0.112143	0	0.0461915	0	0.105212	0	0.163401	0.101639	0.151417	0.111175	0.169421	0	0.0497945	0.113294	0.133331	0.302195	0.0915485	0.107154	0.227717	0.175943	0.119199	0.160322
bckdhb	0	0.0271816	0.00755489	0	0.00283103	0	0.00329776	0	0.0105161	0	0.010693	0.00775709	0.00865809	0	0	0	0	0	0.00189148	0.00465978	0.00135217	0.0178249	0.00673321	0
bckdhbl	0	0.00992071	0.0289445	0	0.0115714	0	0.00565872	0	0	0	0.0206912	0.00775709	0.0179898	0	0	0	0.0227452	0	0.00201896	0.00671609	0.00555364	0.00971073	0.0130647	0.0272017
bckdk	0.0330233	0.242474	0.587536	0.185987	0.461781	0.308986	0.765899	0.638328	0.128287	0.0875275	0.190162	0.278376	0.308458	0.267769	0.185602	0.0964337	0.318958	0.168871	0.154762	0.124724	0.219451	0.150229	0.486691	0.570831
bcl10	0.038664	0.0202636	0	0	0.00344698	0	0.00192792	0	0.0191557	0.0422389	0	0.00479864	0.0831914	0	0	0	0	0	0.00827279	0.00160713	0.00824904	0.00708027	0.0173583	0.0168561
bcl11ba	0	0	0	0	0	0	0	0	0.00838201	0	0.0148346	0	0	0	0	0	0.146099	0	0	0	0	0	0	0
bcl2a	0	0	0.0260701	0	0.00925762	0	0.0109514	0	0	0.0205043	0.00635085	0.0253307	0.0138245	0	0	0	0.0176781	0	0.00589685	0.0101672	0.0062583	0.00886649	0	0.0163403
bcl2l1	0.108872	0.146262	0.114295	0.192541	0.067953	0	0.0919735	0.207037	0.0801462	0.183917	0.0842665	0.0981405	0.100954	0	0.124144	0.0714484	0.16995	0.0669656	0.0629163	0.0721614	0.207458	0.240277	0.0875667	0.0916422
bcl2l10	0.19532	0.282308	0.35573	0.214451	0.184245	0	0.355547	0.149241	0.19471	0.129817	0.343596	0.385649	0.331815	0.441208	0.305866	0.55304	0.429659	0.40867	0.14092	0.179889	0.664946	0.676508	0.337516	0.311187
bcl2l13	0.261114	0.114601	0.0853056	0.406993	0.0394692	0.0389019	0.0786431	0.154994	0.0622985	0.116441	0.0930617	0.0965042	0.139428	0.726192	0.133027	0.257024	0.0495314	0.0800801	0.0755586	0.104119	0.291802	0.356566	0.0881985	0.143428
bcl3	0.0276411	0	0	0	0	0	0	0	0	0	0	0	0	0	0	0	0	0	0.000906657	0	0.00265428	0	0	0
bcl6a	0	0.0174551	0	0	0	0	0.00533481	0	0.0237217	0	0.00753411	0.0238796	0.00575755	0	0	0	0	0	0.00107127	0.00177939	0	0	0	0
bcl6ab	0.0647191	0.0324801	0.0149553	0	0.00759243	0	0.0235444	0	0.0706441	0.0405064	0.0161335	0.0576128	0.0726543	0.671884	0.0721641	0.022714	0	0.0497258	0.00621504	0.014194	0.00666616	0.0325337	0.0581965	0.0876117
bcl6b	0	0	0.263863	0	0.14086	0	0.556308	0.672715	0	0	0.0176902	0	0.00645106	0	0	0	0.0188892	0	0.00480565	0	0.00704399	0.00256016	0.00672395	0
bcl7a	0.577139	0.59357	0.676868	0.657689	0.36705	0.298297	0.635272	0.795309	0.317649	0.469348	0.808307	0.851219	0.38914	1.35789	0.50807	0.563386	0.678426	0.674269	0.268976	0.547456	0.423586	0.446973	0.508901	0.569926
bcl7ba	0.387615	0.305205	0.301596	0.436881	0.16863	0.183072	0.243177	0.545356	0.174981	0.12195	0.138788	0.228405	0.312069	0.458423	0.102869	0.300415	0.129556	0.140021	0.118003	0.160034	0.235872	0.223486	0.275478	0.312462
bcl7bb	0.107956	0.160492	0.262249	0	0.14885	0.25556	0.193763	0.4023	0.215006	0.0783805	0.363122	0.321433	0.239218	0.547775	0.401033	0.131396	0.260549	0.140176	0.159837	0.146591	0.189853	0.201686	0.19203	0.222857
bcl9	0	0	0.00397848	0	0	0	0	0	0	0	0.00779487	0	0	0	0	0	0.00785841	0.018028	0.00325495	0.0121054	0.0015895	0	0	0
bco1	0	0	0.0175364	0	0.0219922	0	0.00889178	0	0.00956946	0	0	0	0	0	0.0314712	0	0	0	0.000920633	0	0	0	0	0
bco2b	0	0	0	0	0	0	0	0	0	0	0	0	0	0	0.0227206	0	0	0	0.000891657	0	0.0013446	0	0	0
bcor	0	0	0.00310504	0	0.00295867	0.0381852	0.00632698	0	0	0	0.0308369	0.0187001	0.0181039	0	0	0	0	0	0.00924341	0	0.00260441	0.00319414	0	0.0176235
bcorl1	0	0.0409989	0.0331975	0.185987	0.00733388	0	0.0144198	0.154994	0.0202366	0.0246198	0.0469611	0.0580224	0.0587958	0	0	0.0639229	0.0186849	0.0177435	0.00185787	0.0121076	0.0251752	0.0417911	0.0121064	0
bcs1l	0	0.0169445	0.0481107	0	0.0349904	0	0.0795935	0	0.0854919	0.0255782	0.0678971	0.0557282	0.193948	0	0.0166268	0.127767	0.0377667	0.103521	0.054511	0.0316094	0.157226	0.123535	0.0822802	0.118683
bdh1	0	0	0.00476285	0	0.00718111	0	0.00245506	0	0	0	0.0135662	0	0.00936836	0	0	0	0	0	0.0089216	0	0.00292847	0	0.019515	0
bdh2	0.111374	0.0113295	0.0203969	0	0.0171081	0	0.0315275	0	0.017592	0.0215031	0	0.0191264	0.039591	0	0.0394575	0.0866964	0.00840691	0.0874891	0.0282833	0.0459612	0.0409751	0.0188249	0.0274238	0.0361393
bdnf	0.0303187	0.0418342	0.0193868	0	0	0.114994	0.0229061	0.154994	0	0	0	0.064901	0.00856143	0	0	0.0206063	0	0.0198384	0.00601767	0.00177939	0.00345028	0.00290896	0.0314537	0.0696136
bean1	0	0	0.0250752	0	0.0166379	0	0.0371678	0	0	0	0	0.00539194	0.00700827	0	0	0	0	0	0.000821335	0.0114789	0	0	0	0
becn1	0	0.0099506	0.0425477	0	0.0268033	0.217375	0.0571099	0.124365	0.0124985	0.0255782	0.030102	0.0521459	0.111674	0	0.0377771	0	0.0354936	0.0234002	0.0158279	0.00417265	0.0481048	0.0454755	0.031522	0.0297021
bend3	0	0.0579891	0.0376146	0	0.0210921	0	0.042741	0	0.0375193	0.026648	0.0404693	0.0113612	0.0119315	0	0.0396803	0	0	0	0.0116654	0.0145503	0.0112548	0.00815307	0.0522448	0.0207869
bend5	0	0	0.00207394	0	0	0	0.00660588	0	0	0	0	0	0.00448435	0	0	0	0	0	0	0	0	0	0	0
bet1	0	0.0273528	0.0772348	0.519109	0.0245857	0.0381852	0.0671331	0	0.0240115	0.050894	0.0386854	0.0364979	0.0784617	0	0.0851903	0.0369313	0.0449709	0	0.033731	0.0325992	0.0613858	0.0577826	0.0454181	0.079819
bet1l	0.285499	0.109498	0.235218	0.214451	0.113549	0	0.235438	0	0.273382	0.0768654	0.146318	0.194816	0.258714	0.267769	0.104501	0.119162	0.108888	0.142382	0.0709343	0.0416343	0.128554	0.185378	0.20326	0.201218
bglap	0	0	0.00256239	0	0	0	0.00329373	0	0	0	0.0157833	0	0	0	0	0	0	0	0.00115354	0	0	0	0	0
bgnb	0	0	0	0	0	0	0.00315834	0	0	0	0.0123198	0	0.0127179	0	0	0	0	0	0	0	0	0	0	0
bhlhe22	0	0	0	0	0	0	0	0	0	0	0	0	0	0	0	0	0.0471882	0	0.0112669	0	0	0	0	0
bhlhe40	0	0	0.00262383	0	0	0	0	0	0.0657395	0.0882353	0	0.00492224	0.0350351	0	0	0	0.0087964	0.07671	0.00922253	0.0166325	0.0171289	0.0297544	0.0262962	0
bhmt	0	0.033802	0.0150171	0	0.00593971	0	0.0112818	0	0	0	0.0789249	0.054614	0.0356308	0.441208	0	0.0144491	0.0230882	0	0.0234788	0.0114991	0.00779153	0	0.0583061	0
bicd1a	0	0	0	0	0	0	0	0	0	0	0	0	0	0	0	0	0.0193153	0	0	0	0	0	0.0100495	0
bicd2	0.0303187	0	0.00691585	0	0.00118004	0	0.0080471	0	0	0	0	0	0.002057	0	0	0	0	0	0	0	0	0	0	0
bicra	0.0247927	0.0785153	0.0404821	0.192541	0.00399185	0	0.0868619	0	0.0238984	0.0420401	0.0699787	0.119202	0.0569602	0.267769	0.0276382	0.0699547	0.0498345	0.0755735	0.0366395	0.0269861	0.0578563	0.0513375	0.0613891	0.0855191
bicral	0	0	0.00721081	0	0	0	0.00280703	0	0	0.0255782	0	0	0.0115103	0	0	0	0	0	0	0.00367033	0.00543197	0.00328513	0	0
bida	0.0770851	0.0482955	0.162697	0	0.0571839	0	0.067865	0	0.105732	0.126559	0.149109	0.0897763	0.10623	0	0.232977	0.0644445	0.215445	0.215863	0.102845	0.124032	0.217609	0.276153	0.126755	0.179074
bik	0	0	0.00195696	0	0	0	0.00532824	0	0.0422075	0	0	0	0.00214107	0	0	0	0.0161411	0	0	0	0	0	0.0121976	0
bin1b	0.0330233	0	0.110139	0.343885	0.0248418	0	0.0900794	0.128694	0	0	0.0184171	0.016156	0.0229608	0	0.14553	0.0221197	0	0.0234002	0.0043586	0.00165796	0.0170571	0.00622066	0.068753	0
bin2b	0	0.0437985	0.137237	0.192541	0.081358	0	0.170587	0	0.0534991	0.101175	0	0	0.178177	0.267769	0	0	0	0	0.0108541	0.00201805	0.0117223	0.00388918	0.0333831	0
bin3	0	0.0406215	0.00710773	0	0.00554103	0	0.00777761	0	0	0	0.00875466	0.0113409	0.0173299	0	0	0	0.00857714	0	0.0071569	0.0250363	0.0087382	0.0026713	0.0142819	0.0298522
birc2	0.309569	0.059878	0.0849658	0	0.0325939	0	0.0535492	0	0.109176	0.186089	0.144198	0.150248	0.107324	0	0.0237239	0.197529	0.102328	0.0383053	0.0278692	0.0378622	0.100571	0.0675849	0.0836426	0.0371877
birc5a	0.16761	0.0545683	0.154297	0.192541	0.128476	0	0.19832	0.149241	0.16401	0.116407	0.16249	0.260056	0.0867927	0	0.0442649	0.223907	0.281929	0.387952	0.154577	0.272625	0.183049	0.194563	0.364275	0.480574
birc6	0.335307	0.068306	0.147004	0	0.0901004	0.134093	0.138176	0.253059	0.0805903	0.130474	0.117402	0.113506	0.187117	0.267769	0.0244087	0.0801706	0.117345	0.098987	0.0540851	0.070718	0.131605	0.133344	0.101127	0.276927
blcap	0.364884	0.624696	0.926048	0.584534	0.601034	0.307609	1.05293	0.821169	0.573475	0.527775	0.795737	0.745721	0.873026	0.569733	0.551714	0.639324	0.747453	0.779179	0.450481	0.340475	0.830588	0.74311	0.821234	0.799738
blf	0.142843	0.0735516	0.122405	0	0.113714	0.0381852	0.122119	0	0.106426	0	0.098553	0.0718894	1.64995	1.35084	0.136419	0.0215499	0.0535057	0.0378928	0.367509	0.329632	1.94561	1.97166	0.153872	0.177914
blk	0	0	0.00239565	0	0.0118594	0	0.00735371	0	0	0	0.0173554	0.0298152	0.00528429	0	0	0	0	0	0	0	0.0042132	0	0.0088077	0
blm	0	0	0.00136488	0.192541	0.0028918	0	0	0	0	0.0255782	0.0272443	0.0430171	0.0113501	0	0	0	0.017899	0.0844924	0.00782702	0.00431306	0.0207725	0.0468324	0	0.0174382
blmh	0.0775745	0.201186	0.161194	0.185987	0.144837	0.103504	0.245976	0	0.155051	0.192438	0.232433	0.184673	0.18557	0	0.163573	0.0426628	0.21268	0.209568	0.152838	0.17104	0.203441	0.208824	0.133491	0.328306
blnk	0	0	0	0	0	0	0	0	0	0	0	0	0.0781103	0	0	0	0	0	0	0	0.00126243	0	0	0
bloc1s1	0.107081	0.144842	0.148475	0	0.105238	0.0642729	0.18082	0	0.207705	0.165906	0.129044	0.151273	0.218998	0.267769	0.0582125	0.139951	0.164956	0	0.0892371	0.102833	0.142905	0.125678	0.169173	0.153101
bloc1s2	0.076762	0.13617	0.254327	0	0.178356	0.0770871	0.246558	0.124365	0.174129	0.0549211	0.15235	0.204104	0.281593	1.17242	0.0886816	0.162546	0.155029	0.235125	0.062222	0.0471327	0.161205	0.145769	0.159827	0.247906
bloc1s3	0	0.0158761	0.0457701	0.185987	0.0102468	0	0.0441657	0.242049	0.0519091	0	0.0341196	0.06777	0.0822037	0	0.0166268	0.0229756	0.036668	0.0179107	0.00887274	0.0202361	0.0403138	0.0260636	0.044232	0.0659979
bloc1s4	0.147821	0.231843	0.295727	0.406993	0.126611	0	0.201294	0.309578	0.0695276	0.0431142	0.120233	0.0864434	0.165876	0	0.0276382	0.0838184	0.121137	0.0421297	0.0847196	0.0719722	0.126914	0.133098	0.0764392	0.0791736
bloc1s6	0.0853865	0.221677	0.12411	0	0.103372	0.269195	0.171323	0.124365	0.104914	0.13782	0.117173	0.157343	0.0772314	0	0.298521	0	0.0791849	0.122043	0.0639817	0.051502	0.066195	0.0428303	0.0864446	0.0895631
blvra	0	0	0.0212654	0	0.0161816	0	0.0135333	0	0	0	0.0132107	0.00539194	0.0318273	0	0	0.022714	0.0212892	0.0246031	0.0226455	0.0122292	0.070658	0.0564856	0.00808217	0
blvrb	0	0.00968401	0.00653439	0	0	0	0.00593392	0	0.037649	0.026648	0.00715449	0.00716288	0.0299729	0	0	0	0	0	0.071705	0.0498786	0.369152	0.291367	0.00738548	0.0496664
blzf1	0.223652	0.135288	0.163763	0.214451	0.0751726	0.0381852	0.145523	0	0.0937299	0.0235098	0.144712	0.190083	0.164086	0	0.0937959	0.124149	0.15201	0.143657	0.0743539	0.118535	0.154459	0.184698	0.228123	0.152768
bmb	0	0	0.00889536	0	0.0120324	0	0.0219343	0	0	0	0.0202347	0.0132113	0.00712423	0	0	0.0158946	0.0137743	0.0293195	0.0158073	0.00209013	0.0226416	0.0041967	0.0835838	0
bmf2	0	0.0176404	0	0	0	0	0	0	0	0	0	0	0	0	0	0	0	0	0.00268346	0.00570676	0	0.00440156	0.0102057	0
bmi1a	0.0247927	0.0371933	0.0245453	0	0.0217775	0	0.0362374	0	0.0331432	0	0.0555135	0.0645924	0.0447638	0	0	0.0726811	0.117316	0.0477259	0.018667	0.0242955	0.0288283	0.0107611	0.0445431	0.0415002
bmi1b	0	0	0.079315	0.214451	0.0349671	0	0.0320925	0	0.101026	0.0205043	0.0747719	0.0309074	0.0605655	0	0.142844	0.0577056	0.132422	0.0602443	0.0208212	0.0514498	0.0590742	0.0612654	0.072585	0.0587279
bmp15	0	0.00992071	0.00281685	0	0.0034018	0	0.00309545	0	0	0	0	0.00730455	0.00448356	0	0	0	0	0	0	0	0.0031539	0.00311447	0	0.0174382
bmp16	0.417547	0.489809	0.262907	0	0.0658265	0	0.192574	0.658712	0	0.0517863	0.00861675	0.0142805	0.0327168	0	0	0	0	0	0.00670796	0.00159887	0	0	0	0.00968746
bmp1a	0	0.0221089	0.0366666	0	0.00588649	0	0.0338719	0	0.0303356	0	0.0382939	0.064429	0.00498773	0	0	0.0182333	0	0.0234002	0.0118121	0.00193985	0.00473106	0.00588031	0.0468472	0.0455473
bmp2a	0.189034	0.113237	0.00501099	0	0.00232529	0	0	0	0.0144025	0	0.0148717	0.0107059	0.00922858	0	0	0	0	0	0.00536722	0.00557075	0	0	0	0
bmp2b	0.1376	0.0766989	0.00488585	0	0.00594165	0	0.0137272	0	0.17812	0.294388	0.158184	0.198074	0.00891756	0	0	0.0182333	0.0214504	0	0.0127083	0.0269517	0.00163651	0	0.075991	0.0798405
bmp2k	0	0.0383884	0.0498463	0	0.0207077	0	0.0567833	0.128694	0.0281636	0.0235098	0.0134765	0.0314924	0.0773099	0	0	0	0.0330225	0.0246031	0.00575694	0.0294848	0.0345344	0.0272875	0.0214027	0
bmp3	0	0	0	0	0.00500369	0	0	0	0	0	0	0	0	0	0	0	0	0	0	0	0.00324873	0	0	0
bmp4	0.913829	0.301882	0.00258818	0	0.00232529	0	0.00825481	0	0.147634	0.0405064	0.0884022	0.0580241	0	0	0	0	0.00965266	0	0.0165008	0.0409425	0.0231392	0.00883291	0.0776012	0.199056
bmp5	0.115799	0.0271541	0.0174093	0	0.0347319	0.286936	0.362151	0.309578	0.0810928	0.0246198	0.253677	0.225997	0	0	0	0	0.0572396	0.0760963	0.0180033	0.00581531	0.00558369	0	0.0399995	0.0155488
bmp6	0.74448	0.247148	0.0387412	0	0.00993918	0	0.0360938	0	0.127089	0.165143	0.0232556	0.13806	0.00492621	0	0	0	0.00799774	0	0.0351648	0.0219245	0.0477989	0.0988801	0.0451619	0.0414591
bmp7a	0	0	0.00932868	0	0	0	0.00570763	0	0.0414858	0.0549211	0	0	0	0.280006	0	0	0	0	0.00296207	0.00277972	0.0116768	0.0202915	0.0184449	0
bmp7b	0	0	0	0	0	0	0.00228104	0	0	0	0.00756438	0	0	0	0	0	0.00601141	0	0.00694215	0	0	0	0	0
bmp8a	0	0	0.046407	0	0.00597355	0	0.0058953	0	0	0	0	0.00369595	0.00354166	0	0	0	0	0	0.008645	0.0126954	0.029307	0.0121129	0.0136873	0.0157259
bmper	0	0.0539617	0.00489773	0.192541	0	0	0	0	0.0909733	0.0698262	0.00841088	0.0300961	0.00869981	0	0	0	0	0	0.00381851	0.0148856	0.0367736	0.0228326	0.0246776	0.0718786
bmpr1aa	0.0750216	0.0508247	0.0208797	0	0.0245573	0.269912	0.0919701	0.128694	0.124648	0.100042	0.257047	0.29975	0.0452967	0	0.0338038	0.0891213	0.0467665	0.0634089	0.0181351	0.044253	0.0259788	0.0378959	0.0924079	0.140169
bmpr1ab	0	0.0222448	0.0240155	0	0	0	0.0381484	0	0	0	0	0.0601311	0.00500281	0	0	0	0	0.0258219	0.00204731	0	0	0	0.0257178	0.0132155
bmpr1ba	0	0.0208776	0.0022764	0	0	0	0.00541153	0	0	0	0.0339104	0.0426361	0.00758643	0	0.0996625	0.318451	0.0185647	0.0841303	0.00248467	0.0117178	0	0.00290896	0.0124492	0
bmpr2a	0	0.0167867	0.125426	0	0.0219235	0.0389019	0.11087	0.283688	0.00873483	0.0205043	0.0299217	0.0362574	0.00572349	0	0	0.0310403	0.0612173	0.0390977	0.00363034	0	0.00175001	0.0039658	0.0566465	0.0260913
bmpr2b	0	0	0.00266955	0	0.00935312	0	0.00872533	0	0	0	0	0	0.00191943	0	0	0	0.0144875	0	0.00220527	0	0	0	0.0128464	0
bms1	0.399443	0.117245	0.181928	0.391993	0.115648	0.0770871	0.222731	0.128694	0.176284	0.114214	0.338479	0.35917	0.415793	0	0.200332	0.409893	0.304408	0.379117	0.221358	0.222775	0.565764	0.597703	0.356134	0.401259
bnc2	0.0220362	0	0.0117842	0	0	0	0.0177168	0	0.0204903	0.0205043	0.0406122	0	0	0	0	0	0.006002	0	0.00327857	0.00424495	0.0111196	0.00564727	0.018294	0.0373061
bnip1b	0	0.0107311	0.0271521	0	0.0208159	0	0.0239515	0	0.0144025	0.0235098	0	0.0116778	0.0304743	0	0	0.0215499	0.010621	0.0566717	0.0117881	0.00954882	0.0338219	0.0627644	0.00559274	0.0231632
bnip2	0	0	0.0511951	0	0.0136398	0	0.0385571	0	0	0	0	0.00978306	0.0106919	0	0.0244087	0	0.023266	0.0293195	0.0103328	0	0.0232621	0.00290896	0.00796138	0
bnip3	0	0	0	0	0	0	0	0	0	0	0.0314559	0	0	0	0	0	0	0	0	0	0.00292008	0	0	0
bnip3lb	0	0.0808945	0.0493387	0	0.033428	0.0381852	0.0365256	0	0.0449291	0	0.0350249	0.0268921	0.106527	0	0	0.0367301	0.0526772	0.0267499	0.0616757	0.0208284	0.105036	0.0929714	0.0235284	0.0953123
bnip4	0.0344021	0.213244	0.11502	0	0.0947476	0	0.0825275	0.283688	0.215708	0.305198	0.11111	0.137103	0.0599406	0.280006	0	0.0576053	0.131093	0.102057	0.0470044	0.128975	0.0388839	0.0235772	0.260888	0.190832
boc	0.0843355	0.213696	0.0431544	0.406993	0.01428	0.0389019	0.0756995	0	0.178455	0.166943	0.42305	0.346402	0.0243643	0	0.16283	0.0646526	0.280793	0.584536	0.0281433	0.0238837	0.0146285	0.034832	0.102631	0.347189
bod1	0.0886352	0.226185	0.295915	0.529872	0.198978	0.129592	0.257036	0.213234	0.285388	0.189428	0.322767	0.296482	0.215927	0	0.173096	0.132524	0.401941	0.350728	0.142757	0.218038	0.246723	0.249635	0.31798	0.194028
bod1l1	0	0.0313513	0.0234035	0	0	0	0.0270186	0	0	0.0246198	0.0469604	0.0352768	0.0138822	0	0	0	0.0155609	0.0429612	0.00510249	0.0143098	0.0240693	0.0332601	0.00644837	0
boka	0	0	0.0114323	0	0.00279643	0	0.00594499	0	0.0676715	0	0	0	0.0434685	0	0	0	0.0134301	0	0.0147715	0.00618047	0.0409298	0.0179784	0.0264141	0
bokb	0	0.0642836	0.0049218	0	0	0	0.0175407	0	0	0	0.0295288	0.0288234	0.00470671	0	0	0	0.0315805	0	0.00537044	0.00798454	0.0589456	0.0796469	0.0119612	0
bola1	0.141667	0.211907	0.120073	0.192541	0.104728	0.0642729	0.144451	0.124365	0.138417	0.0420074	0.131958	0.173869	0.242336	1.15938	0.170845	0.151196	0.180585	0.156885	0.155316	0.112423	0.147529	0.201461	0.234424	0.186417
bola3	0.163848	0.23018	0.439321	0.402529	0.284287	0.0389019	0.29207	0.154994	0.142038	0.0352131	0.274182	0.31759	0.50759	1.13031	0.392871	0.38547	0.221277	0.39756	0.21998	0.261581	0.619775	0.539911	0.376621	0.303528
bop1	0.0276411	0.0623542	0.101837	0	0.121157	0.168081	0.173851	0.304235	0.139043	0.0431142	0.250508	0.267913	0.280744	0.267769	0.263658	0.379974	0.074631	0.304527	0.134721	0.158804	0.384468	0.375305	0.115063	0.219684
bora	0.107081	0.0099506	0.0191092	0	0.0149609	0	0.0244406	0	0	0	0.036187	0.0607158	0.00659339	0	0	0.0419579	0.0195915	0.0177435	0.0105506	0.0416511	0.010341	0.0104703	0.0290077	0
borcs5	0.13643	0.0210928	0.0411967	0.406993	0.00671586	0.08397	0.0462503	0	0.0286764	0.07993	0.167066	0.137309	0.0871188	0.267769	0.0227206	0.131415	0.094443	0.109311	0.0260089	0.0203817	0.0654469	0.0758031	0.122453	0.0856742
borcs7	0.119789	0.162003	0.217842	0	0.126938	0	0.154448	0.124365	0.162139	0.112522	0.30561	0.170289	0.203977	0	0	0.26336	0.21143	0.212807	0.12212	0.126431	0.27297	0.272963	0.152096	0.303197
borcs8	0.129844	0.0460159	0.0824345	0	0.0737592	0.065319	0.0402682	0	0.0250542	0.0205043	0.0825007	0.0615236	0.0590493	0	0.0440658	0.259641	0.0749658	0.119798	0.0474378	0.04444	0.0647355	0.120408	0.0313473	0.142031
bpgm	0	0.0096956	0.050809	0	0.0263171	0	0.0538212	0	0.0238733	0.114148	0.0203807	0.026292	0.0667028	0.756665	0	0	0.0427562	0.0293195	0.0148289	0.00258879	0.0132399	0.0171746	0.0273876	0.102141
BPHL	0	0.139218	0.0668789	0	0.0225894	0	0.0445034	0	0.0511877	0.0414018	0.0259197	0.0407664	0.0665038	0	0.0839634	0.0379289	0.017294	0.0307068	0.0230812	0.0259096	0.045538	0.0183664	0.0701016	0.0395721
bpifcl	0.0730662	0.0670376	0.0284486	0	0.0122794	0	0.0103481	0	0	0	0.0264371	0	0.744146	0.721214	0	0	0.00715783	0	0.0278875	0.0015698	0.0137942	0.00534688	0.01358	0
bptf	0.147505	0.0859269	0.139427	0.406993	0.0250943	0.0381852	0.15105	0.128694	0.0685525	0.105419	0.25865	0.295015	0.162106	0.267769	0.0396803	0.105208	0.225694	0.375104	0.0737736	0.0784979	0.212901	0.266011	0.150311	0.185658
braf	0	0	0	0	0	0	0	0	0	0	0.0184014	0	0	0	0	0	0.00837359	0	0.000962958	0	0.00313492	0	0.00682762	0
brap	0	0.0275611	0.0164668	0	0.0211277	0	0.0121635	0	0.0118032	0	0.00756438	0.00976353	0.0191538	0	0.0508217	0	0.0267913	0.0390977	0.0183022	0.00614997	0.0224771	0.0165183	0.0292257	0.0312457
brat1	0	0	0.00927301	0	0.00453247	0	0.00731046	0.149241	0	0	0.02704	0.00678184	0.0163867	0	0	0	0.00823398	0	0.00932775	0.0048023	0.0153462	0.0223273	0.00554246	0.0471561
brca2	0	0	0.0268431	0	0.0169539	0	0.0141033	0	0.0115017	0	0	0.0114085	0.0238169	0	0	0.0557908	0.0233137	0.0178985	0.00180542	0.00489496	0.0159287	0.0289555	0.0115727	0.0132155
brd1a	0.0660013	0.0407089	0.029997	0	0.00252123	0	0.0361898	0	0	0.0340207	0.0487227	0.0238494	0.0164616	0	0	0.0144491	0.0327843	0.077558	0.0132217	0.0133638	0.0189285	0.0357315	0.0548173	0.0374355
brd1b	0.248672	0.147761	0.19992	0.313804	0.0795222	0	0.249197	0.397043	0.0443543	0.0788694	0.25155	0.271293	0.219455	0	0.081599	0.122982	0.210402	0.185452	0.0717041	0.0583947	0.168027	0.179942	0.239643	0.1997
brd2a	0.320159	0.271886	0.204126	0.378528	0.0344065	0	0.231504	0.249953	0.245881	0.217007	0.379331	0.383247	0.361289	1.02816	0.244502	0.148326	0.301527	0.547926	0.0989301	0.091184	0.304742	0.313024	0.214536	0.32595
brd2b	0	0	0.00602216	0	0	0	0.00313352	0	0	0	0.0181974	0	0.00450763	0	0	0	0.00715783	0	0.00165792	0	0.012073	0	0	0
brd3a	0.121331	0.202419	0.206295	0.519109	0.112979	0.23101	0.17946	0	0.130841	0.137712	0.318282	0.312224	0.182419	0.280006	0.0764727	0.116648	0.322496	0.367293	0.149504	0.12041	0.204181	0.275093	0.208595	0.328996
brd3b	0.288705	0.210159	0.440765	0.629422	0.195611	0.237268	0.491281	0.674885	0.134335	0.244435	0.451284	0.580496	0.23351	0.280006	0.219478	0.234208	0.562055	0.463541	0.171172	0.137919	0.279856	0.332921	0.324247	0.565783
brd4	0.227328	0.113392	0.357025	0.71165	0.0639678	0	0.341021	0.568662	0.126455	0.0757196	0.187243	0.319148	0.281204	0.267769	0.0714423	0.258797	0.364381	0.225885	0.103918	0.0741716	0.201877	0.210415	0.248647	0.38056
brd7	0.0247927	0.365324	0.236827	0.497199	0.229352	0.777846	0.357919	0.128694	0.269822	0.102146	0.389843	0.634681	0.235936	0.267769	0.392985	0.271671	0.547837	0.710375	0.249513	0.323144	0.283159	0.399067	0.332042	0.467859
brd8	0	0.0827343	0.0582271	0.378528	0.0262841	0	0.102984	0.213234	0.0242972	0.0205043	0.109057	0.124935	0.0723864	0.280006	0.046348	0.0235217	0.115275	0.0388179	0.038011	0.0369687	0.0580342	0.0956361	0.0598941	0.133781
brd9	0.151977	0.243444	0.363563	0	0.156462	0.269912	0.363619	0.628185	0.173484	0.194074	0.278594	0.385966	0.187585	0	0.190733	0.151599	0.312039	0.458589	0.120681	0.192752	0.23544	0.296606	0.250072	0.364623
brdt	0.058368	0.0556233	0.148613	0	0.0342915	0	0.149706	0.318607	0.0722378	0.0255782	0.077224	0.104766	0.0771124	0.267769	0.0858506	0.109657	0.0988251	0.0761471	0.0287756	0.0891241	0.10969	0.120661	0.0955775	0.147417
brf1a	0	0	0.0061906	0	0	0	0.0128377	0	0.0331684	0.040063	0	0.00563764	0.0521143	0	0.0464445	0.0206063	0.0139249	0.0198648	0.0106294	0.0200297	0.0142015	0.00848402	0.0122255	0
brf1b	0.0647208	0.0267007	0.0630868	0	0.0342151	0	0.0560348	0	0.0115017	0	0.0394815	0.0241155	0.0239697	0.280006	0.0244087	0.0760042	0.00576975	0.0411508	0.0248649	0.0213929	0.0505732	0.0269806	0.0333048	0.0703382
brf2	0.0303187	0.0177082	0.053772	0	0.00382459	0.217375	0.0226267	0	0.039083	0	0	0.0584905	0.0562987	0	0	0	0.0426488	0.0446345	0.0220027	0.0254739	0.0372963	0.0366788	0.0195603	0.043909
bri3	0.0523548	0.0107311	0.128392	0.622868	0.0612198	0.0770871	0.123211	0	0.0745303	0	0.089685	0.110109	0.104448	0.267769	0.0481326	0.129305	0.0401558	0.0711252	0.0659016	0.0169104	0.0591821	0.047124	0.127069	0.0879192
bri3bp	0	0	0.0188406	0	0.020616	0	0.0248907	0	0	0	0.017343	0.0364741	0.00837147	0	0.0560842	0	0.0174646	0.0640384	0.00875088	0.025655	0.0226446	0.0209143	0.0293082	0.0330228
bricd5	0	0	0.0133705	0	0.0158258	0	0.0232656	0	0	0	0.0153427	0	0.0021134	0	0	0	0.0284146	0	0.00315838	0	0	0	0	0
BRINP3 (1 of many)	0	0	0.00515167	0	0.00520817	0	0.0023947	0	0	0	0	0	0	0	0	0	0	0	0	0	0	0	0	0
brinp3a.1	0	0	0	0	0	0	0	0	0	0	0	0.00682656	0	0	0	0	0	0	0	0.00484788	0	0.0109559	0	0
brinp3a.2	0	0	0.00516887	0	0	0	0.00627787	0	0	0	0	0	0	0	0	0	0	0	0.00208513	0	0	0	0	0
brip1	0	0	0.0128698	0	0.00519858	0	0.00705013	0	0.00613555	0	0.0122201	0.0173374	0.0117786	0	0	0	0.013502	0.0198384	0.00901546	0.00908122	0.0149503	0.0293448	0.0140506	0.0159063
brk1	1.27457	1.25192	1.45268	1.29811	1.13581	0.443117	1.19675	1.5616	1.15654	0.954562	1.26835	1.16072	1.33368	1.58856	1.0535	1.26109	1.20849	1.3129	0.831656	1.00696	1.14552	1.14076	1.23989	1.3068
brms1	0.0865815	0.0504269	0.0373902	0.214451	0	0	0.0453665	0	0.0207682	0	0.0448658	0.0272772	0.064188	0	0.0735423	0.0799839	0.0414986	0	0.016438	0.0315896	0.0952789	0.107827	0.0311874	0
brms1la	0.4791	0.183098	0.306983	0.185987	0.174747	0.0389019	0.279589	0.304235	0.317801	0.232916	0.466121	0.385129	0.213782	0	0.165151	0.106911	0.436924	0.48629	0.174653	0.126138	0.304763	0.234949	0.44285	0.292829
brms1lb	0.0606644	0.058636	0.0417401	0	0.0135821	0	0.0474897	0	0	0	0.0955444	0.054668	0.0283808	0	0.0166268	0.0823033	0.0584592	0.0414281	0.0413352	0.0602681	0.0328084	0.0375756	0.0531618	0.0639301
brox	0	0.0297219	0.033402	0	0.00268504	0	0.0141643	0.124365	0.013561	0.0617421	0	0.0274686	0.0251561	0	0	0	0	0	0.0040629	0.0115461	0.00853142	0.00876827	0.00808217	0.0475201
BRPF1	0	0	0.00452028	0	0	0.23101	0.0189885	0	0	0	0	0	0.0139793	0	0.061934	0	0.0302026	0	0	0.00524979	0.00991155	0	0	0
brpf3a	0	0	0.00204032	0	0.00597511	0	0.0100733	0	0	0	0	0.00400828	0.00649287	0	0.0396803	0	0.0125501	0	0.0099	0.00382907	0.0106653	0.00272808	0	0
brpf3b	0	0.0113295	0.0145581	0.192541	0	0	0	0	0	0	0	0.0121196	0.00582704	0	0	0	0	0	0.000907053	0	0.00377282	0.00838843	0.00767311	0
brsk2b	0	0	0	0	0	0	0	0	0	0	0	0.0114901	0.00271347	0	0	0	0.006002	0	0.00131361	0.00441196	0	0	0	0
brwd1	0.0550678	0.0545174	0.0457264	0	0.0107137	0	0.0357125	0.149241	0	0.0235098	0.0407054	0.125304	0.0528299	0	0.036333	0.0158946	0.0739418	0.0676163	0.0210214	0.00964376	0.0285086	0.0147546	0.0411249	0.0828024
brwd3	0	0	0.00259075	0	0	0	0.00535981	0.149241	0	0	0.0154561	0.0052319	0	0	0	0.0339363	0.00823229	0	0.0044866	0.00265507	0.00153216	0.00298463	0.00756209	0
bsdc1	0.163796	0.131255	0.339763	0.343885	0.220783	0.0389019	0.316739	0.273606	0.215979	0.181366	0.28437	0.249678	0.275839	0.267769	0.12404	0.0926833	0.214304	0.203123	0.139565	0.134259	0.221641	0.228521	0.361619	0.306094
bsg	0.987259	1.07254	1.35696	1.44187	0.893785	0.737573	1.28842	1.9559	0.709227	0.695385	1.33616	1.32781	1.32161	0.951891	0.817016	1.0969	1.00866	1.22225	0.590134	0.75187	1.03409	1.00591	1.13375	1.24673
btaf1	0	0.147691	0.0451841	0	0.0314242	0	0.0301596	0	0	0.0340207	0.0170439	0.0746974	0.080714	0.280006	0.0237239	0.0388396	0.0314954	0	0.0209242	0.00267956	0.0478103	0.0488299	0.0293148	0.132569
btbd10a	0	0.0490145	0.0296626	0	0.0315375	0	0.0660012	0	0.0217124	0.040063	0.111732	0.0765273	0.0520124	0.280006	0.0393473	0	0.0585291	0.109052	0.0153414	0.0288451	0.0393368	0.0778739	0.0813172	0.0295033
btbd10b	0.259386	0.377551	0.817065	0.695498	0.526783	0.321238	0.89793	0.927771	0.282488	0.188596	0.805	0.691777	0.311492	0	0.201017	0.228318	0.325393	0.302213	0.232629	0.231632	0.340958	0.366111	0.621186	0.447913
btbd11a	0	0	0.00379757	0	0	0	0	0	0.0192922	0	0.0103661	0	0.00242133	0	0	0	0	0	0	0	0	0	0	0
btbd17b	0	0	0.00564242	0	0	0	0	0	0	0	0	0.011442	0.0124267	0	0	0.0275088	0.0100566	0	0.00262798	0.00405994	0.0105107	0.0148148	0.0122039	0
btbd2a	0	0	0.00720953	0	0.00234539	0.0381852	0.011965	0	0.00873483	0.0246198	0.0385889	0.0408599	0.0240411	0	0	0.0310403	0.0139454	0	0.00223305	0.00176358	0.0110479	0.0351321	0.0461971	0
btbd3a	0	0	0.00559375	0	0	0	0.0057586	0	0	0	0.00868752	0	0	0	0	0	0.00727736	0	0	0	0	0	0	0
btbd6a	0	0.0515714	0.0146107	0	0.00662358	0	0.0720657	0.149241	0.022345	0	0.0234433	0.0357362	0	0	0	0	0.121726	0.0717509	0.000981646	0.0127443	0	0	0	0
btbd6b	0	0.178327	0.540325	0.214451	0.14476	0	0.33725	0.433942	0.147	0.182508	0.151931	0.261675	0.0292586	0	0.0227206	0.0651695	0.198344	0.163696	0.0208997	0.0834757	0.0475893	0.0585826	0.0729278	0
btbd9	0	0	0.00442193	0	0.00221359	0	0.0078329	0	0	0	0.0095107	0.0119699	0.0075233	0	0	0	0	0	0.00224641	0.00188816	0.0108163	0.0115503	0.00995021	0
btc	0	0.0596808	0.00759968	0	0	0	0.00486887	0	0.145057	0.0814654	0.0303701	0.0294916	0.00279678	0	0	0.0310403	0	0	0.00176764	0.00460525	0.00579655	0.00666318	0.0128513	0
btd	0.0638426	0	0.00452229	0.185987	0	0	0.00261114	0	0.013561	0.0215031	0.0174027	0	0.00730373	0	0	0	0.0169298	0	0.00773405	0.014925	0.0032187	0	0.00682762	0.0144101
btf3	2.61327	2.77269	2.88184	2.96648	2.76266	3.12027	2.97554	3.05122	2.93171	3.1239	2.93381	3.04438	2.7942	3.05916	3.08215	3.06574	2.94465	3.06645	2.75803	2.86001	2.93524	3.07601	2.94256	2.95204
btf3l4	0.389242	0.783272	0.899814	1.44144	0.703493	0.367396	1.03601	1.29325	0.761677	0.546609	1.08691	0.968229	1.22504	0.857417	1.25193	1.48905	0.90901	1.01143	0.9027	0.870893	1.35831	1.29222	1.06384	1.23902
btg1	1.63275	1.78346	1.05654	0.832913	0.405658	0.387748	0.534062	1.04947	0.678539	0.847246	0.544901	0.58602	0.706783	1.04721	0.222724	0.478796	0.609406	0.441738	0.416185	0.345522	1.02518	0.835263	0.915921	0.951928
btg2	0.705775	1.28093	0.978066	1.54554	0.340658	0.727844	0.689635	1.21687	0.67862	0.876002	1.13741	1.54684	0.676642	1.34917	1.21817	1.00281	0.95109	1.12858	0.343543	0.305469	0.737799	0.971469	0.793467	1.08899
btg3	0.241514	0.12492	0.291157	0.815409	0.132503	0.123013	0.269651	0.128694	0.230489	0.213368	0.513652	0.453939	0.412564	0.857417	0.115731	0.165029	0.524849	0.520284	0.186941	0.217451	0.634525	0.568195	0.473561	0.322532
btk	0	0	0.035589	0	0.0276623	0	0.00608137	0	0	0	0	0	0.0222346	0	0	0	0	0	0.0668736	0.0594626	0.261265	0.196477	0.0908464	0.0163403
btr02	0.0656308	0.0971	0.00401127	0	0.00232529	0	0	0	0	0	0	0	0.0016205	0	0	0	0.006002	0	0.00411213	0.0196343	0.0117883	0.00861736	0	0
btr04	0.0426829	0.0360038	0.0638188	0	0.0599388	0	0.0436414	0	0.0682035	0.0352131	0.0648039	0.0610065	0.0736037	0	0.0846255	0.0863449	0.0815992	0.0410441	0.0432984	0.0490145	0.0680593	0.0746841	0.0671294	0.037857
btr18	0	0	0	0	0	0	0.00197071	0	0	0	0.00690016	0	0.00366352	0	0	0.0672242	0	0	0.000906657	0.0126972	0	0.00617361	0	0.011946
btr23	0	0	0.00413403	0	0	0	0.00787156	0	0	0	0	0	0.00529636	0	0	0	0	0	0.000792786	0.00393718	0.00324851	0.00282573	0.00651986	0
btr29	0	0	0.00384893	0	0.00235414	0	0	0	0	0	0.00844775	0	0	0	0	0	0	0	0	0	0.00676611	0.00640379	0	0.00968746
btr31	0	0	0	0	0	0	0.00663115	0	0	0	0	0	0.00214191	0	0	0	0	0	0	0	0	0	0	0
bub1	0	0	0	0.214451	0	0	0	0	0	0	0	0.0132588	0	0	0	0	0	0	0	0.00907843	0	0.00479539	0	0
bub1ba	0	0	0.00868002	0	0.00800259	0	0.0232078	0	0.0115017	0	0.0534729	0.0212936	0.00932582	0	0.0419187	0.112477	0.0338517	0.0359265	0.00974763	0.0220921	0.0206296	0.0338652	0.0539356	0
bub1bb	0	0	0.0055467	0	0	0	0.00737142	0	0	0	0	0	0.0026661	0	0	0	0	0	0	0	0.00453744	0	0	0
bub3	0.201889	0.186573	0.286586	0.974188	0.180647	0.21295	0.373501	0.242049	0.158116	0.141679	0.328239	0.504891	0.237167	0.280006	0.162077	0.412755	0.387669	0.836023	0.304479	0.533409	0.462665	0.429021	0.528036	0.564628
bud23	0.20611	0.109563	0.171762	0	0.121055	0.0642729	0.169375	0.128694	0.168247	0.0643155	0.241498	0.21101	0.350185	0.441208	0.181475	0.201829	0.108153	0.26425	0.218292	0.205261	0.42109	0.38104	0.229457	0.184896
bud31	1.16837	1.02305	1.34073	1.61055	1.10507	1.32331	1.51588	1.13976	0.992733	1.45765	1.58886	1.43797	1.572	1.58872	1.23111	1.32299	1.52874	1.61927	1.24905	1.07907	1.66144	1.66147	1.5146	1.39834
bves	0.182598	0.258468	0.0055316	0	0	0	0	0	0	0	0.00943382	0.00630692	0	0	0	0.0698229	0	0	0.00272821	0	0.00152903	0	0	0.0272626
BX000477.2	0	0.0176527	0.0214619	0	0.00187669	0.264432	0.0134922	0	0	0	0.0184084	0.0704963	0.00151487	0	0	0.0206063	0.0154562	0.0579281	0.00291346	0	0.0116271	0.00964793	0.0387067	0.031263
BX000534.2	0.0496772	0.10211	0.097232	0.214451	0.0100859	0.0381852	0.106013	0.249953	0.0721614	0.0420074	0.136039	0.0881087	0.100694	0.280006	0.090613	0.0838881	0.0827349	0.114545	0.0231157	0.0593765	0.0677897	0.151721	0.145346	0.0825207
BX000701.3	0	0	0.0138631	0	0	0	0.00329373	0	0	0	0	0	0.00378523	0	0	0	0	0	0	0	0	0	0	0
BX000703.1	0.0247927	0.0096956	0.0145617	0	0.00295867	0	0.00267632	0	0	0	0.00756438	0.00639799	0.00756854	0	0	0.0215499	0	0.0242191	0	0	0.00791511	0.00565539	0	0
BX004770.2	0	0	0	0	0	0	0	0	0	0	0	0	0.00343069	0	0	0	0	0	0.00121158	0	0.00419167	0	0.014565	0
BX004873.5	0.0499334	0	0.0149751	0	0.00653936	0	0.00586492	0.207037	0	0	0.0133507	0	0.0117469	0	0	0	0.00798294	0	0	0.0118319	0.00176812	0.0104506	0	0
BX004873.6	0	0.0456156	0.00721308	0	0.00814083	0.290476	0.0181485	0	0	0	0.0575722	0.0260352	0.012707	0	0.0237239	0.0367301	0.0230493	0.0178985	0.000878348	0.00994692	0.00252332	0.0115658	0.0314569	0.0565217
BX004873.8	0	0	0.00262383	0	0	0	0.00180905	0	0	0	0	0	0.00201323	0	0	0	0	0	0.000878348	0	0	0	0	0
BX004876.1	0	0	0	0	0	0	0	0	0	0	0	0	0	0	0	0.0409473	0	0	0	0	0	0	0	0.011946
BX005073.3	0.18903	0.0738504	0.262804	0	0.11907	0.065319	0.228601	0.242049	0.144579	0.0382323	0.39631	0.240116	0.394967	0	0.644365	0.139656	0.352428	0.249753	0.180167	0.0775465	0.467723	0.263174	0.312005	0.190125
BX005085.3	0	0	0.00174097	0	0	0	0	0	0.0100058	0	0.00711919	0.0114457	0.00214191	0	0.0227206	0	0	0	0	0.0100531	0.00295279	0.00320442	0	0
BX005085.4	0	0	0.00268481	0	0	0	0.0048909	0	0	0	0.00531998	0	0	0	0	0	0	0	0	0	0.00140571	0	0	0
BX005085.6	0	0	0.00569478	0	0	0	0	0	0	0	0.0104128	0	0	0	0	0	0	0	0	0	0.00570743	0	0	0
BX005085.8	0	0	0.0168168	0	0	0	0.0307041	0	0	0	0.0457274	0.00455535	0.0239704	0	0	0	0.00823229	0.0246031	0.00312994	0.00160713	0.0179592	0.0114885	0.0120912	0.0188599
BX005223.1	0	0	0	0	0	0	0	0	0	0	0	0	0.0116866	0	0	0	0	0	0	0	0	0	0.011886	0
BX005331.1	0	0.028696	0.00652945	0	0.00638393	0	0	0	0	0	0	0.0198745	0.00233418	0	0	0	0	0	0	0.00497321	0.00521959	0.01568	0	0
BX005417.2	0	0	0.00990285	0	0	0	0.0153396	0	0	0	0	0.0169763	0.00338489	0	0	0	0	0	0.00101868	0	0.00292496	0	0	0.0141453
BX005448.1	0	0	0	0	0	0	0.00998213	0	0	0	0	0	0	0	0	0	0	0	0.000930987	0	0.00283233	0	0	0
BX005448.2	0	0	0.00453521	0	0.0123222	0	0.00606782	0	0	0	0.035444	0.0140827	0.00172042	0	0	0.0326824	0.00823229	0.0410968	0	0	0.00159465	0.00668884	0	0.0103716
BX005448.3	0	0.0281089	0	0	0.00589516	0	0.0143461	0	0	0	0.00724005	0.035018	0.0149015	0	0	0	0.0186437	0.0429336	0.00276425	0.00227732	0.0161057	0.0244627	0.0175638	0.0103716
BX088653.1	0	0	0.0027801	0	0	0	0	0	0	0	0	0	0	0	0	0	0	0	0	0	0.00164585	0	0.00544135	0
BX088712.2	0	0.0157757	0.00174097	0	0	0	0	0	0	0	0.00659374	0.00568533	0	0	0	0	0.00775368	0	0.000919441	0.00200182	0.0017628	0.00945048	0.00935464	0
BX247865.5	0	0	0.00424076	0	0	0	0	0	0	0	0	0	0.00226149	0	0	0	0.00715783	0	0	0	0.00165763	0	0	0
BX248122.1	0	0.0343845	0.00667426	0	0.00782325	0	0.00714689	0	0.00604574	0	0.0328527	0.0261527	0.0211177	0	0.0511629	0	0	0	0.00481059	0	0.0146533	0.0288573	0.0144921	0
BX248331.1	0	0	0	0	0	0	0	0	0	0	0	0	0	0	0	0	0	0	0.0029248	0	0.00243843	0	0	0
BX255935.3	0	0	0	0	0.00521634	0	0.00313352	0	0	0	0.00649768	0.0161807	0.00634876	0	0	0.0239372	0.0080688	0	0.00216243	0.00390529	0	0	0	0
BX276122.1	0	0	0.013663	0.192541	0.00310583	0	0.00557705	0	0.00604574	0	0.0261957	0.0257264	0.01824	0	0.0237239	0	0.0124427	0.0690604	0.00758889	0.0025123	0.00684269	0.0225254	0.024409	0.0465591
BX276122.2	0.0247927	0	0.0201301	0	0.00414357	0	0.0109627	0.128694	0.0126285	0	0.0260843	0.0404354	0.0255715	0	0	0.0473751	0.061545	0.0357715	0.014942	0.0198148	0.0184813	0.0478968	0.0358015	0
BX284696.1	0.0330233	0.0206109	0.120809	0	0.0276925	0	0.0692932	0	0.0458441	0.0481511	0.120767	0.124589	0.12164	0.267769	0	0.11021	0.134833	0.188497	0.0616347	0.0874974	0.181497	0.0958236	0.175064	0.0931288
BX294383.3	0	0	0.00905239	0	0.00235414	0	0.0128202	0	0	0	0.0218695	0.0179326	0.0102522	0	0	0.0201806	0	0	0.00963874	0.00784801	0.00425754	0.00729858	0	0
BX294653.1	0	0	0	0	0	0	0	0	0.00599005	0	0.00790534	0.00541361	0.00450332	0	0	0.0358932	0	0	0.000981646	0.0021736	0.00647564	0.00553471	0.00787188	0
BX321873.1	0	0	0.00505893	0	0	0	0.0188161	0	0.0129542	0.0235098	0.0270545	0.0147011	0.00509251	0	0	0.0383863	0.047382	0.0716924	0.0136213	0.0200098	0.0105901	0.0138638	0.0189515	0
BX321875.1	0	0	0	0	0	0	0	0	0	0	0	0	0	0	0	0	0	0	0.000846883	0.00384073	0.00401922	0.0062334	0	0
BX321887.1	0	0	0.00670461	0	0.00184273	0	0	0	0	0	0	0	0.00167002	0	0.0377771	0	0	0	0	0.00980508	0	0.00630067	0	0
BX321887.3	0.0330233	0.0210812	0.0235864	0	0.0268133	0	0.0141444	0	0.0138675	0.0657488	0.0219616	0.011982	0.0181462	0	0	0.0741063	0.00702276	0.0231228	0.000930987	0.00588804	0.027942	0.0190821	0.0123583	0
BX322587.1	0	0	0	0	0	0	0	0	0	0	0	0	0.00454607	0	0	0	0	0	0	0	0.00158827	0	0	0
BX322597.1	0	0.0109153	0.0451362	0.192541	0.0213284	0	0.039476	0	0.0401095	0	0.0661189	0.0626094	0.0361631	0	0	0	0.0398705	0	0.0140881	0.0117536	0.0274701	0.0254224	0.0184354	0.0155568
BX322597.2	0	0	0.00497994	0	0	0	0.00198952	0	0	0	0	0	0	0	0	0	0	0	0	0	0.00173897	0	0	0
BX323023.2	0	0.0682257	0.00798101	0.192541	0.00723628	0	0.0210036	0	0.00838201	0	0.0329696	0.0133963	0.0257554	0	0	0	0.0355437	0.0796995	0.00586294	0	0.0128993	0.0041165	0.0209296	0
BX323560.1	0	0	0.00634516	0	0	0	0	0	0.0115017	0	0.00868752	0	0.00627993	0	0	0	0.0234867	0	0.000885198	0	0.00306594	0	0.0152491	0
BX324003.3	0	0.0120815	0.00222818	0.185987	0.00366304	0	0	0	0.00957075	0	0	0.021588	0.00211736	0	0	0.0392862	0	0	0	0.002502	0.00181613	0.00390188	0	0
BX324003.4	0.0815326	0	0.00408496	0	0	0	0.00228104	0	0	0.0405064	0.0316555	0.0188862	0.00211736	0	0	0.0158946	0	0.0390977	0.00283765	0.00178734	0.00840739	0.00574784	0.015183	0
BX324003.5	0	0	0.00235049	0	0	0	0.00851293	0	0.0105161	0	0.0189534	0.0151213	0.0157174	0	0.0518591	0.0409473	0	0	0.00361952	0.0122721	0.00731847	0.00965386	0	0.00968746
BX324142.1	0	0	0	0	0.00249311	0	0	0	0	0	0.0172479	0	0.00208781	0	0	0	0	0	0.00486201	0	0	0	0.00617096	0
BX324179.1	0	0	0	0	0.00362246	0	0	0	0	0.026648	0	0.0131695	0.00590883	0	0	0	0	0	0.00343755	0	0.0033051	0	0	0
BX324179.2	0	0.0112572	0.0167314	0	0.00138339	0	0.0163545	0	0.00929168	0.0205043	0.029829	0.0250835	0.0117636	0	0	0.0201806	0.0331905	0.0304536	0.00896869	0.00462889	0.0108322	0.0108078	0	0
BX324188.1	0	0	0.00226392	0	0	0	0.00339151	0	0	0	0.00896335	0	0.00176109	0	0	0	0	0	0	0	0.00154544	0	0	0
BX324216.5	0	0	0.0116677	0	0.00638393	0	0.00875827	0	0.0103252	0	0.0149141	0.0140864	0.00375593	0	0	0	0	0	0.000878348	0.00160713	0.0177019	0	0.00860921	0.0149055
BX470115.2	0.0276411	0.0388706	0.0201307	0	0.0122678	0.0389019	0.0146698	0	0.0317945	0	0.00649768	0.023953	0.0221489	0	0.0237239	0	0.0214779	0.0258219	0.00857802	0.0138768	0.00528221	0.0145187	0.0162662	0.0438385
BX470189.1	0.0247927	0	0.0154261	0	0.0133312	0	0.0299855	0	0.0274391	0	0.0848317	0.0408832	0.0148426	0	0	0	0.0457923	0.0756099	0.0196019	0.0235714	0	0.00306114	0.048965	0.0862436
BX470200.2	0	0	0.00514268	0	0	0	0.00836128	0	0	0	0	0.00632265	0.00140567	0	0	0	0.00823229	0	0	0.00186045	0.00633315	0.00624185	0	0
BX470259.1	0.158269	0.170888	0.0953662	0.378528	0.0409288	0.166491	0.149194	0.128694	0.0670099	0.0717721	0.212473	0.210608	0.106405	0	0.0901691	0.182182	0.173494	0.0852748	0.0377941	0.0632457	0.0721311	0.0529463	0.0719899	0.269907
BX470259.2	0	0.0113972	0.0192066	0	0.00185681	0	0.0449156	0	0.00967118	0	0.0122089	0.0231969	0.00636029	0	0	0.0239372	0.030884	0.0332135	0.00413495	0.0181996	0.0120729	0.00458678	0.034732	0.121216
BX510309.2	0	0.0239425	0	0	0	0	0	0	0	0	0	0.0096665	0	0	0	0	0	0	0	0.00177939	0	0	0	0
BX511034.1	0	0	0.00171673	0	0.00542836	0	0.0124199	0	0	0	0.0456186	0.0163968	0.0110908	0	0	0	0.0211663	0.0304536	0.000930987	0	0.00210206	0	0.0074653	0
BX511034.3	0	0.0109153	0	0.214451	0	0	0	0	0	0	0	0	0	0	0	0	0	0.0198384	0	0.00439435	0	0.00874052	0	0
BX511078.2	0.0303187	0	0.0190807	0	0	0	0.00299374	0	0	0	0	0.0254308	0.00829552	0	0	0.0221197	0	0	0.0012679	0	0.0111084	0	0	0
BX511078.3	0	0	0.019087	0.214451	0.0160503	0	0.0315467	0.128694	0.0487668	0	0.0412682	0.0453675	0.0413818	0	0	0	0.0192091	0.0625568	0.0264476	0.0341741	0.0250788	0.0298268	0.00672395	0.0236929
BX511155.1	0.0426829	0	0.00262729	0	0	0	0.00216326	0	0.0100058	0	0	0	0.00672353	0	0	0	0.00794255	0.0336029	0.00216227	0.012469	0.00126243	0.00390188	0	0
BX511215.1	0	0	0.00221167	0	0	0	0.00267924	0	0	0	0.012347	0.0151597	0	0	0	0	0	0	0	0.00385795	0	0	0.0276526	0
BX511215.2	0	0	0.0029035	0	0	0	0	0	0	0	0.00896335	0.015371	0	0	0	0	0	0	0	0	0.00122727	0.00204962	0.00660485	0
BX511246.1	0	0	0.0184206	0	0.00196826	0	0	0	0	0	0.0067659	0.0150566	0.0107502	0	0	0.0221197	0.0191999	0.0383838	0.0165227	0.0142954	0.030627	0.0280756	0.0155312	0.0522176
BX530067.1	0	0	0.00695609	0	0	0	0.00551777	0	0	0	0.00641175	0.00581269	0.00237671	0	0	0	0	0	0	0.00267956	0	0.0031089	0	0
BX530097.1	0.0496772	0	0.0211064	0.192541	0.00729037	0	0.0263773	0	0.023654	0.0338071	0.0301333	0.0240921	0.00755621	0	0.0244087	0.0209885	0.00870327	0.0412987	0.0186587	0	0.00879338	0.0112238	0.0102992	0.0179061
BX537120.1	0	0	0	0.185987	0	0	0	0	0	0	0	0	0	0	0	0	0	0	0	0	0	0.00328513	0	0.0158466
BX537120.2	0	0	0.00333911	0	0	0	0	0	0	0	0	0	0	0	0	0	0	0	0	0	0.00329698	0	0	0
BX537341.1	0.0303187	0.0897738	0.171124	0.313804	0.0698564	0	0.172858	0.4286	0.0931581	0.139609	0.236546	0.257429	0.1013	0.267769	0.0856436	0.204953	0.179052	0.159735	0.0949493	0.081264	0.122648	0.166166	0.13234	0.199592
BX544877.1	0.0499334	0	0.00360124	0.185987	0	0	0.0107574	0	0.0163146	0	0	0.00750144	0.0156455	0	0	0.0460038	0	0	0	0.00571268	0.00792626	0.00590994	0	0.0290508
BX547930.4	0	0.0181028	0	0	0	0	0	0	0	0	0	0.0110115	0	0	0	0	0	0	0	0	0	0	0	0
BX547992.1	0	0	0	0	0.00309016	0	0	0	0	0.040063	0	0.0167401	0.012435	0	0	0	0	0	0.010536	0.0213441	0.0108693	0.0141947	0	0
BX548000.1	0	0.0202636	0.0210785	0	0.00384256	0	0	0	0.0104429	0	0	0.00741697	0.0173171	0	0	0.0224822	0	0.0246031	0.00911912	0.00474823	0.0100624	0.0130905	0.00860921	0
BX548028.1	0.0607002	0.268157	0.467734	0.509511	0.0376428	0	0.35395	0	0.135134	0.0753216	0.179582	0.207235	0.372997	0.280006	0.0932725	0.238435	0.135433	0.0979527	0.0971381	0.103663	0.298823	0.324383	0.309477	0.261348
BX548067.1	0	0.0483051	0.0147582	0	0.0105141	0	0.0397123	0	0.013561	0.0333143	0.0278817	0.0493173	0.0183553	0	0.0490962	0.152847	0.0385937	0.123135	0.013708	0.0190255	0.0106826	0.0267734	0.0321558	0.0127916
BX548067.2	0	0	0.00265635	0	0.00249311	0	0	0	0	0	0.00531998	0.0154563	0.00164747	0	0	0	0	0.0404002	0.0142339	0.014324	0.007676	0.00724069	0.0060008	0.0157259
BX548173.1	0.0276411	0.0598817	0.0450046	0.214451	0.0154504	0	0.033788	0	0.0371103	0.0333143	0.0290936	0.0291126	0.0385238	0	0	0.0350836	0.0513546	0.152823	0.00807935	0.0212885	0.0148309	0.0253356	0.0529385	0.0188599
BX548173.2	0	0	0.00245992	0	0	0	0	0	0	0	0	0	0.00343069	0	0	0	0.012002	0	0	0	0	0	0	0
BX569782.1	0	0	0.00644583	0	0	0	0.00304078	0	0.0188487	0	0	0	0	0	0	0	0	0	0	0	0.00327572	0	0	0
BX571715.1	0	0	0.00214982	0	0.0038154	0	0	0	0.012143	0	0.0067659	0	0.0031335	0	0	0	0	0	0	0	0	0	0	0
BX571760.1	0	0	0.00206809	0	0.00593839	0.08397	0.00956785	0	0	0	0.00757154	0	0.0053751	0	0	0	0.0137087	0	0.000907053	0.00190021	0.0109627	0.00273845	0.00741174	0.032995
BX571878.2	0	0.0243793	0.0108102	0	0.0117884	0	0.00650868	0	0.00956946	0	0	0.0283354	0.00473953	0	0	0.0224822	0.0202496	0.0179107	0.0022155	0.00265507	0.00275608	0.0105806	0.0113532	0
BX572103.2	0	0	0.00474928	0	0	0	0	0	0	0	0	0.0179843	0	0	0	0	0.0090543	0.0246031	0	0	0.00121603	0.00624185	0	0
BX572103.4	0	0	0.00282086	0	0	0	0.00180905	0	0.00599005	0	0.007742	0	0	0	0	0	0	0	0	0	0.00145972	0	0	0
BX572103.5	0.0426829	0.0180262	0.0263865	0	0.0138638	0	0.0511819	0	0	0	0.0931448	0.0754643	0.0510925	0	0	0.0392218	0.0856572	0.0601344	0.014607	0.0194169	0.0184737	0.0180839	0.040574	0.0491619
BX572619.1	0.15164	0.0243793	0.127605	0	0.0880382	0	0.174338	0	0.11584	0.0680525	0.107551	0.0560639	0.0913926	0	0.102669	0.0421562	0.0412288	0	0.0254713	0.0346971	0.0741031	0.0651832	0.109934	0.0867849
BX629344.1	0	0.0144535	0.00668032	0	0	0	0.00604906	0	0	0	0.0198585	0.0103748	0.00386053	0	0	0	0	0.0258219	0.0012679	0.00200182	0.00898816	0.0158219	0.00462613	0
BX640547.3	0	0	0.00613052	0	0	0	0.00328147	0	0	0	0.0156985	0	0.00396786	0	0	0	0.00823229	0	0.00785266	0	0.00325101	0	0	0
BX640584.2	0	0	0.00425037	0	0.00556621	0	0	0	0.0272841	0	0.0123527	0.00616772	0.00367775	0	0	0	0.0175952	0.0356421	0.00351333	0.00989515	0.00196176	0.00994885	0.00660485	0
BX640584.3	0	0.0279802	0.0218189	0	0.0107287	0.223639	0.0232108	0	0.0126285	0.03951	0.0278785	0.026686	0.00617081	0	0	0.0209885	0.0274097	0.0410213	0.00333159	0.0103061	0.00700051	0.0116145	0.0296915	0.0141453
BX649198.1	0	0	0.00897375	0	0.00330166	0	0.0108682	0	0.0100058	0	0.0243031	0	0.0116612	0	0	0.040353	0.00823229	0	0.00364668	0	0.00191424	0	0	0.0425301
BX649250.1	0	0.0465306	0.0551297	0	0.0147244	0	0.0468801	0	0.0573058	0	0.0432524	0.0664498	0.0783078	0	0.086361	0	0.0710894	0.0998372	0.049264	0.0229176	0.0749918	0.0695349	0.056023	0.0637528
BX649308.3	0.0344021	0	0.0100478	0	0.00550172	0	0.0133898	0	0	0	0.00843934	0.00503394	0.00935005	0	0	0.0215499	0.0144875	0	0.0031493	0.00467994	0.00320019	0.00943599	0.0108999	0.0155568
BX649416.4	0	0	0	0	0	0	0.00274261	0	0.0115017	0	0	0	0	0	0	0	0	0	0.0127962	0	0.00321977	0	0.025626	0
BX649417.3	0	0	0	0	0.00349699	0	0.0120191	0	0	0	0.00875466	0.0136865	0	0	0.0508217	0	0.00490644	0	0.00170229	0	0.0071266	0.00290896	0.00758324	0.0157259
BX649434.3	0	0	0	0	0	0	0.00569683	0	0	0	0	0.00718337	0.00366352	0	0.0166268	0	0.0136483	0	0	0	0	0.00725453	0.0127447	0.0169153
BX649453.3	0.0607002	0	0.0284912	0	0.0136727	0	0.0142422	0	0.0104429	0.0235098	0.00649768	0.0264242	0.0130651	0	0	0	0.035031	0.0400853	0.00693233	0.0100118	0.00713462	0.00204962	0.00633146	0.0311056
BX649497.2	0	0.015691	0	0	0.0034018	0	0	0	0	0	0	0.00682656	0.0038729	0	0	0	0	0	0	0	0	0.013165	0	0.0238505
BX649556.3	0	0.0169445	0.00270306	0	0	0	0	0	0	0	0.0095107	0	0	0	0	0	0	0	0.000878348	0	0	0.0138901	0	0
BX649620.2	0.0220362	0.0591219	0.0276784	0	0.00983786	0	0.0213535	0	0.0124985	0.051758	0.0489771	0.0516872	0.0368718	0	0.0273765	0.028071	0.0316344	0	0.00888876	0.00178734	0.0155955	0.00660973	0.022288	0.0272626
BX663505.1	0	0	0	0	0	0	0.0035417	0	0	0	0	0	0.00248202	0	0	0	0	0	0	0	0.0012205	0	0	0
BX663613.1	0	0	0	0	0	0	0.00742705	0	0	0	0.00892607	0.0128967	0.00143657	0	0	0.0206063	0.0160579	0.0394879	0.0044192	0.00398795	0.00367519	0.00409711	0	0.0341916
BX663613.2	0.0315992	0.0292834	0.00481552	0	0.00463147	0	0.0115163	0	0	0.0235098	0.0310789	0.023406	0.00367113	0	0	0	0.0278246	0.0243253	0.00119144	0	0.0044358	0	0.0060008	0
BX664605.2	0	0	0.0166387	0	0.00187669	0	0.0116046	0	0.0201141	0.0255782	0.00835234	0.0352349	0.0158538	0	0	0	0.0322925	0.018028	0.000968318	0.0016824	0.0186436	0.015256	0.00675257	0.0127916
BX664622.5	0	0	0.00518765	0.192541	0	0	0.00347438	0	0.00957075	0	0	0.0163554	0.0075256	0	0	0	0.0148658	0.0304536	0	0	0	0	0.0159037	0.0188599
BX682558.1	0	0	0.0213785	0	0.025269	0	0.0366524	0	0	0	0.103128	0.0831629	0.0298785	0	0.0419187	0.0766112	0.0569625	0.124747	0.0257788	0.0680256	0.0673968	0.0657828	0.0462409	0.0370419
BX855614.1	0	0.0136986	0.0102956	0	0	0	0.00616532	0	0	0.0255782	0.00915338	0.00936939	0.0166458	0	0	0.022714	0.00852665	0	0	0.00165285	0.00726645	0.00683931	0	0
BX855614.3	0	0	0.00267991	0	0	0	0	0	0.012143	0	0	0	0.00354166	0	0	0	0.00601141	0.0425016	0.00886279	0	0.00145934	0	0	0.0149812
BX855614.4	0	0.0333112	0.0132663	0	0	0	0.0181515	0	0.00599005	0.0255782	0.0241191	0.0417037	0.0162104	0	0	0.0182333	0.00576975	0	0.000893043	0.00616141	0.0113139	0.00640169	0.0259984	0.0347662
BX897726.1	0	0.0369079	0.0228655	0	0.0103032	0	0.0386571	0	0	0.0333143	0.0267553	0.0340568	0.0333091	0.280006	0	0.0441177	0.0395572	0.0853978	0.0174562	0.00952225	0.0117578	0.0280372	0.0680849	0.0370735
BX901907.6	0	0	0.00411494	0	0	0	0	0	0	0	0	0	0.00430617	0	0	0	0.0144875	0	0	0	0.00210786	0	0	0
BX901974.1	0	0.0159754	0.00271938	0	0.00362119	0	0.00275231	0	0	0	0	0.0251909	0.00441607	0	0	0	0.00873239	0	0.00177787	0.00176358	0.0043042	0.0103918	0.00767311	0.0158466
BX908731.1	0.0344021	0.0167867	0.0487741	0	0	0	0.0712405	0	0	0	0.0677403	0.022336	0.0373185	0.267769	0	0	0.0187404	0.0410335	0.00648287	0.00175331	0.0242217	0.017346	0.0368283	0.0897269
BX908782.1	0	0	0.00435784	0	0.00184273	0	0	0	0.0237217	0	0	0	0	0	0	0	0	0	0.0064388	0	0	0	0.0236598	0
BX914205.3	0	0.0545589	0.0023434	0	0.010593	0	0.00421348	0	0	0	0.00649768	0.00622514	0.00633131	0	0	0	0	0.015315	0.00101868	0.00191702	0.00347846	0.0122231	0	0
BX927081.1	0	0	0.00487119	0	0	0	0.00220975	0	0	0	0.0202535	0.011926	0	0	0	0.0224822	0	0	0.00518558	0.00433752	0.00592039	0.0198963	0.00660485	0.00968746
BX927164.2	0.162062	0	0.0259579	0	0.0306405	0	0.0264371	0	0.0188249	0	0.0845455	0.0496101	0.0307812	0	0	0.0206063	0.0604307	0.0258219	0.0208123	0.0333365	0.0266541	0.0117194	0.0559303	0.0864741
BX927234.1	0	0	0	0	0	0	0	0	0	0	0	0	0.00581917	0	0	0	0	0	0	0	0.00792422	0	0	0
BX927244.1	0.305813	0.304447	0.18403	0.499791	0.106809	0.172995	0.118371	0.464572	0.108627	0.0654255	0.0847666	0.18078	0.200341	0	0.0930924	0.324853	0.164526	0.180881	0.0793239	0.187798	0.135832	0.190219	0.24605	0.294552
BX927290.1	0	0.0104082	0.0166209	0	0.00305264	0	0.0048909	0	0.00929168	0	0	0.0170635	0.00659323	0	0	0.0776058	0	0	0.00198269	0	0.01001	0.00307272	0.0268951	0.0279951
BX927308.3	0.0344021	0.0290181	0.00260628	0	0	0	0.00877081	0	0	0.0235098	0	0.016239	0	0	0	0.0206063	0.00775368	0	0.00107534	0.00474823	0.00383767	0.00913415	0.0217994	0
BX936303.1	0	0	0.00385989	0	0.00536762	0	0	0	0	0	0	0	0.00214191	0	0	0	0	0	0	0	0.00311488	0	0	0
BX936303.2	0	0	0.00365135	0	0.00947258	0	0.00521709	0	0	0	0	0.030274	0.00166737	0	0	0	0	0.0330585	0.00131361	0.00581531	0.00170696	0	0.00718084	0
BX936350.1	0	0.0383477	0.01677	0	0	0	0.0359589	0.128694	0	0	0.0299498	0.0510094	0.0234648	0	0	0.0215499	0.0235004	0	0.0062255	0.00713136	0.0208772	0.00794398	0.0190761	0.011946
BX936382.1	0	0	0.00339113	0	0	0	0.0029659	0	0	0	0	0	0	0	0	0	0	0	0.00354339	0	0	0	0.0127447	0
BX936412.1	0	0	0	0	0.00223567	0	0	0	0	0	0	0	0.00209395	0	0	0	0.00903516	0	0	0	0.00200891	0	0	0
BX942815.1	0	0.0426617	0.00282512	0	0	0.08397	0.0143214	0	0	0	0	0.0434198	0.00384288	0	0	0.0239372	0.0164404	0.0642596	0.00755162	0.00710957	0.00296454	0.015335	0.0183609	0.0155568
BX957234.1	0	0	0.00207594	0	0	0	0	0	0	0	0	0	0	0	0	0	0	0	0.00109038	0	0.00964315	0	0	0
BX957252.1	0	0	0	0	0	0	0	0	0	0	0.0105778	0	0.00242133	0	0	0	0	0	0.000971668	0	0.00138901	0	0	0
bxdc2	0.279232	0.279797	0.412202	0.722413	0.327158	0.0381852	0.40666	0.283688	0.326531	0.426519	0.674887	0.4724	0.548825	0.267769	0.505933	0.67223	0.455333	0.611744	0.522255	0.549612	0.931868	0.882488	0.520885	0.564876
bysl	0.635783	0.236084	0.432805	0.686984	0.337405	0.347655	0.509291	0.52625	0.345207	0.365304	0.53985	0.57243	0.757771	0.849739	0.609524	0.594681	0.615197	0.871668	0.551101	0.507544	0.914961	1.06916	0.61385	0.528121
bzw1a	0.95567	1.18721	1.30063	0.930795	1.1238	1.98279	1.34817	1.98567	1.07425	1.0368	1.22786	1.42238	1.32926	1.22065	1.11817	0.867939	1.48014	1.54756	0.993394	1.10161	1.46398	1.5011	1.45462	1.32014
bzw1b	0.552107	0.498473	0.41806	0.214451	0.342256	0.430176	0.704422	1.03283	0.713092	0.360517	0.562105	0.609069	0.715869	1.02816	0.796148	0.626129	0.319854	0.472019	0.390697	0.415337	0.569351	0.557045	0.678923	0.577598
bzw2	0	0	0.00394225	0	0.0074629	0	0.00299723	0.124365	0	0	0	0.0348449	0	0	0.0795107	0.0392218	0.00840691	0.0198384	0.00106487	0.0105109	0	0	0.0298022	0
c10h21orf59	0	0.0298013	0.182923	0	0.0575243	0	0.14163	0	0.0624338	0	0.115173	0.145832	0.191899	0	0.140519	0.0702399	0.0948722	0.0987511	0.087588	0.0668379	0.148008	0.0713516	0.22268	0.153206
c13h10orf11	0	0.0167867	0.0117475	0	0	0	0.012459	0	0	0	0.0145794	0	0.00937409	0	0.0338038	0	0	0	0.00535331	0.00369871	0.0100038	0.00894155	0	0
c17h14orf159	0	0.03618	0	0	0	0	0	0	0	0	0.00875466	0	0.0361385	0.267769	0	0	0.00460959	0	0.00447331	0.00209013	0.00634728	0.00361651	0	0
c18h3orf33	0	0.0672566	0.00215643	0	0.00636813	0	0.00424406	0	0	0	0.0149086	0.0112246	0	0	0	0.0645054	0.00735534	0	0.00991811	0.0059753	0.0104153	0.0203257	0.020934	0
c19h1orf109	0.0550678	0.0705568	0.0628867	0.192541	0.0294045	0.065319	0.0973627	0	0.063352	0.0801568	0.168056	0.194504	0.105213	0	0.101391	0.180519	0.147945	0.0985721	0.0694825	0.0986811	0.169073	0.148847	0.165513	0.129014
c1d	0.141327	0.344319	0.34058	0	0.226434	0.504791	0.325445	0.154994	0.32443	0.306327	0.480565	0.480497	0.62954	0.726192	0.445687	0.822393	0.385128	0.396223	0.384242	0.388933	0.782129	0.799781	0.568785	0.427191
c1galt1b	0.0247927	0	0.0663737	0	0.0110219	0	0.0360804	0	0	0	0.0286328	0.0349648	0.0885278	0	0.0508217	0	0.0158744	0.0497258	0.0148136	0.0266441	0.0593849	0.0727021	0.0549884	0.0465374
c1galt1c1	0.135943	0.0508034	0.0863593	0	0.0398025	0.065319	0.149585	0	0.0284678	0.0671544	0.0642381	0.075314	0.105605	0	0	0.0235217	0.102152	0.0304727	0.0370475	0.036304	0.078122	0.0579185	0.0896082	0.0641739
c1qbp	0.416697	0.359602	0.665408	0.378528	0.366379	0.442964	0.609514	0.965091	0.510163	0.259635	0.634266	0.7269	1.25029	1.22065	0.924372	1.07628	0.486775	0.980659	0.72963	0.715069	1.47374	1.49363	0.78494	0.774072
c1ql3a	0.0247927	0	0.00199009	0	0	0	0	0	0	0	0	0	0.00592678	0	0	0	0	0	0.00215884	0	0	0	0	0
c1ql3b.1	0	0	0	0	0	0	0.00619138	0	0	0	0	0	0	0	0	0	0	0	0	0	0.00158827	0	0	0
c1qtnf12	0.128064	0.0113295	0.00138958	0.528256	0	0	0.0114497	0	0.0605721	0.0660757	0.150178	0.230841	0	0	0	0	0.0138192	0	0.0115649	0.00581531	0	0	0	0.0682339
c1qtnf4	0	0	0.00200604	0	0	0	0	0	0	0	0	0	0	0	0	0	0.029555	0	0	0	0	0	0	0
c1qtnf9	0	0	0.00413511	0	0	0	0.00329015	0	0	0.0215031	0.00952364	0.0111805	0	0	0.0237239	0.0229756	0	0	0	0	0	0	0.00644837	0
c23h20orf24	0.802161	0.643278	0.737916	1.0954	0.472305	0.28004	0.578024	0.846599	0.817919	0.477749	0.673679	0.785893	1.26099	1.17242	0.751147	0.82273	0.625469	0.75293	0.497257	0.494695	0.933354	0.796484	0.783945	0.854182
c2cd2	0	0	0.0155061	0	0.00349699	0	0.0155071	0	0	0.0205043	0	0.0167737	0.0125273	0	0.0377771	0	0	0	0.00105754	0.00465978	0.00410027	0	0.00512435	0
c2cd2l	0	0	0	0	0.00790796	0	0	0	0	0	0	0	0.00442638	0	0	0	0	0	0.00448932	0.00204075	0.00140865	0.00591469	0	0.0144101
c2cd3	0	0.0159754	0.00348362	0	0	0	0.0128972	0	0	0	0.0144991	0.0127917	0.006559	0	0	0	0.012002	0.0408663	0.00585651	0.00258879	0.0077528	0.0133059	0.00675257	0.0253528
c2cd4a	0	0	0	0	0	0	0.00339151	0	0	0	0	0	0.00238442	0	0	0	0	0	0.00245673	0	0.00193926	0	0	0
c2cd5	0	0.0593731	0.0358097	0	0.0112717	0	0.039711	0	0.0365942	0	0.0643107	0.0336504	0.0760606	0.280006	0.0273765	0.0365009	0.0405722	0.0258219	0.00700632	0.0251805	0.0475686	0.0363504	0.0296436	0.0520562
c2h1orf27	0.0303187	0.0369543	0.0209057	0	0.0263922	0.065319	0.0063996	0	0.0852928	0	0.0294727	0.0115559	0.0570683	0	0	0	0.00899106	0.0267499	0.0127618	0.0154632	0.0495057	0.0306032	0.0222111	0.0641066
c6	0	0	0	0	0	0	0	0	0	0	0.0156671	0	0	0	0	0	0	0	0.000894907	0	0	0	0	0
c6.1	0	0	0.0230658	0	0.00347962	0	0.00650372	0	0.0474141	0.0405064	0.057861	0.0271787	0.00612463	0	0.0371212	0	0.0163813	0.018028	0.0108271	0.00385795	0.0178406	0	0.0164809	0.014163
c6ast1	0	0	0	0	0	0	0	0	0	0	0	0	0	0	0	0	0	0	0	0.0201165	0	0.011724	0	0
ca10a	0	0.10509	0.00222818	0	0	0	0.00517604	0	0.0182335	0	0	0.0231548	0	0	0	0	0.0401403	0	0.00729214	0.00788476	0.0131388	0.0228931	0.0937561	0.209815
ca16b	0	0	0.0245547	0	0.00614535	0	0.00425586	0	0.0103252	0	0	0	0	0	0.0345133	0	0	0	0	0	0	0	0.0508889	0.156945
ca2	0	0	0.0145024	0	0	0	0	0	0	0	0.0136297	0	0.0228612	0	0	0	0	0	0	0	0.00159465	0	0.0549547	0
ca6	0	0	0.00317748	0	0.00491293	0	0.002703	0	0.149414	0.157633	0.0309558	0.00908294	0	0	0	0.0239372	0	0	0	0	0	0	0	0
ca8	0	0.0424197	0.0270604	0	0	0.134093	0.0102475	0	0.0641379	0	0.00875466	0.0120621	0.00133052	0	0	0	0.0145842	0	0.00828485	0.00416842	0.00325466	0	0	0
ca9	0	0	0	0	0	0	0	0	0	0	0	0	0.0059133	0	0	0	0	0	0	0	0	0	0.00651986	0
cab39	0	0	0	0	0.00362246	0	0.00381855	0	0	0	0.00892607	0	0	0	0	0	0	0	0.00324686	0	0.00235128	0	0	0
cab39l	0.108361	0.206848	0.222904	0	0.134804	0	0.251969	0.128694	0.256225	0.0999743	0.221587	0.153266	0.117345	0.280006	0.0684744	0.0902684	0.23134	0.181122	0.049571	0.0738158	0.129315	0.0742997	0.144028	0.271275
cab39l1	0.103385	0.174457	0.16659	0.185987	0.0468362	0.21295	0.0903685	0.154994	0.0446227	0.0382323	0.113489	0.134976	0.185599	0.267769	0.061934	0.0388396	0.0512583	0.0446345	0.0617283	0.0477417	0.155561	0.172939	0.139693	0.119813
cabin1	0	0	0.0243718	0	0.00400812	0	0.0126253	0	0	0	0.0249054	0.0276611	0.00793507	0	0	0.022714	0.0158835	0.015315	0.00323326	0.00427404	0.00487012	0.0158201	0.0423262	0.0141453
cables2a	0	0	0.00421975	0	0.00562445	0	0.00799047	0	0	0	0.00915338	0	0.00183249	0	0	0	0.00490644	0.0293195	0	0.00275848	0.00699035	0.00311447	0.0200425	0.0218605
cabp2a	0.0730662	0.0515821	0	0	0	0	0	0	0	0	0	0	0.0250537	0	0	0	0	0	0	0	0	0.00472965	0	0
cabp2b	0	0	0.00456658	0	0	0	0	0	0.012143	0	0	0	0.00133052	0	0	0	0	0	0	0	0.00938913	0	0.00672395	0
cabp5a	0	0	0	0	0	0	0	0	0	0	0	0	0	0	0	0	0	0	0	0.00402528	0	0.00801838	0	0
CABZ01001434.1	0	0	0	0	0	0	0	0	0	0	0	0	0.00506494	0	0	0	0	0	0	0	0	0	0	0
CABZ01001464.1	0	0	0.00306025	0	0.00369556	0	0	0	0	0	0	0	0.00238442	0	0	0	0	0	0	0	0	0	0	0
CABZ01002702.1	0	0	0.00692754	0	0.00758285	0	0.00651845	0	0	0	0	0.0145401	0.0116171	0	0	0	0.0285432	0	0.00636071	0.00666838	0.0129061	0.00584171	0	0
CABZ01002718.1	0	0.0176527	0.00437395	0	0	0	0.00262524	0	0	0	0.00875466	0	0.00842772	0	0.0377771	0	0.0265861	0.0179107	0.00740497	0.00428139	0.00443395	0	0	0.0328653
CABZ01003344.1	0	0	0	0	0	0	0.00291162	0	0	0	0	0	0.00191857	0	0	0	0	0	0.0061126	0	0	0	0	0
CABZ01003344.2	0	0	0.00705276	0	0	0	0.00263849	0	0	0	0	0	0.00228538	0	0	0	0	0	0	0	0	0	0	0
CABZ01008480.1	0	0	0.00511838	0	0.0077861	0	0.00278232	0	0	0	0	0	0	0	0	0.0182333	0	0.0209072	0.0041593	0	0	0.00378169	0	0.0188599
CABZ01009451.1	0	0	0	0	0.00375455	0	0	0.128694	0	0	0.00573938	0	0	0.267769	0	0	0	0	0.00173167	0.00286245	0.00143718	0.00644604	0	0
CABZ01009710.1	0	0	0.00648761	0	0	0	0.00331603	0	0	0	0	0	0.00780532	0	0	0	0.00490644	0	0.00439208	0.0130282	0.00624588	0.00819319	0.00682762	0
CABZ01012141.2	0	0	0	0	0.00799618	0	0	0	0.0163146	0	0	0	0	0	0	0	0.006002	0	0.00205659	0	0.00432507	0	0	0
CABZ01012147.1	0.130695	0.0181583	0.0470475	0	0.0291976	0	0.0482358	0	0.0480181	0.0771615	0.0928354	0.0684431	0.095274	0	0.0548155	0	0.067537	0.0889704	0.033434	0.0503533	0.0808311	0.0657928	0.0468615	0.0273608
CABZ01015530.2	0	0	0.00661121	0	0	0	0	0.154994	0	0	0.0116091	0.0113331	0.00838712	0	0	0	0.00766583	0	0.0094209	0.00176358	0.00330242	0.00703851	0.00835539	0
CABZ01017723.1	0	0	0.00471479	0	0	0	0.00289902	0	0	0	0	0.00394426	0.00877235	0	0	0.0224822	0.0180395	0	0	0	0.00306912	0	0	0.0273528
CABZ01017733.1	0	0	0.00416288	0	0	0	0.00197071	0	0	0	0	0	0	0	0	0	0	0	0	0	0	0	0.00771786	0
CABZ01017734.1	0	0	0.00478209	0	0	0	0	0	0	0	0	0.0110551	0.00702669	0	0	0	0	0.0177435	0.00874828	0.0181613	0	0	0.00767311	0
CABZ01020840.1	0	0.015691	0.0398684	0	0.00901794	0	0.0270075	0	0	0	0.00757154	0.00447155	0.0795717	0	0	0	0	0	0.00975707	0.00401732	0	0	0.0829535	0
CABZ01021433.1	0	0	0.0310832	0.192541	0.0236618	0	0.0229812	0	0.0214644	0	0.0210585	0.0700824	0.0178985	0	0.0338038	0.0411691	0.0139853	0.0234002	0.01214	0.00334036	0.0189101	0.0513352	0.0272573	0.0261464
CABZ01021450.1	0	0	0	0	0	0	0	0	0	0	0	0.0134122	0	0	0	0	0	0	0	0.00905344	0	0	0	0
CABZ01021450.2	0	0	0.0469875	0	0.0151139	0	0.054398	0.149241	0.013561	0	0.0457302	0.0703158	0.0416063	0	0.0338038	0.0209885	0.0475358	0	0.0248049	0.0186709	0.0351455	0.0677483	0.0193292	0.0422917
CABZ01021450.3	0	0	0.00646861	0	0	0	0	0	0	0	0.00889348	0.00946167	0.00230478	0	0	0.0144491	0	0	0.00290213	0	0.00346319	0.00973122	0	0
CABZ01021453.1	0.0971159	0.0157245	0	0	0.0112913	0	0.0062235	0	0.00957075	0	0.00896335	0.00599456	0.0141574	0	0	0.078533	0	0	0.0100198	0.00586628	0.0110065	0.00255807	0.00462613	0.0144101
CABZ01021454.1	0.0865815	0.0239425	0.0132203	0	0	0	0.0048909	0	0	0.0405064	0.00659374	0.0337158	0.00236831	0	0	0	0	0	0.00531532	0	0.00146855	0.00299575	0	0.0188599
CABZ01023254.1	0	0	0.00357241	0	0	0	0	0	0.0117554	0	0	0	0.00176438	0	0	0	0	0	0	0	0	0	0	0
CABZ01024856.1	0	0	0.00399995	0	0	0	0.00309841	0	0	0	0	0	0.00408337	0	0.0464445	0	0.00643132	0	0	0	0	0	0	0
CABZ01024885.1	0.0614957	0.221723	0.268748	0.343885	0.11008	0.0770871	0.178851	0.128694	0.132714	0.113781	0.172217	0.247497	0.22237	0.458423	0.0849063	0.139451	0.112245	0.12214	0.0581206	0.102069	0.0832799	0.114711	0.113206	0.19994
CABZ01028407.1	0	0.0157757	0.0184366	0	0	0	0.00682706	0	0	0	0.0156878	0.0163615	0.0137396	0	0	0	0.00575299	0.0209072	0.00300214	0.00536851	0.00911932	0.0109612	0.0272465	0.0307712
CABZ01028770.1	0.0788528	0	0.0463633	0	0.00922939	0	0.0145058	0	0.00967118	0.0420401	0.00875466	0.00650723	0.0108211	0	0	0	0.00766583	0.0205618	0.0190138	0.0101177	0.00925233	0.00579326	0.0267866	0.0366421
CABZ01030107.1	0	0	0.0119785	0	0.0142314	0	0	0	0	0	0	0	0	0	0	0	0	0	0.00167466	0	0.00711796	0	0	0
CABZ01032351.1	0	0	0.00510054	0	0	0	0	0	0	0	0	0	0	0	0	0	0	0	0.00576362	0	0	0	0.0294419	0
CABZ01032454.1	0	0	0.00917048	0	0	0	0	0	0	0	0	0.0054527	0	0	0	0	0.00799774	0	0.000885198	0	0	0.00338047	0	0.0155488
CABZ01032472.1	0	0	0.0408393	0.400438	0.00849089	0	0.0551951	0.128694	0.0393084	0.0209003	0.0384948	0.0255966	0.032415	0	0	0.0454273	0.048279	0.0513854	0.00534522	0.00178734	0.0321071	0.0196149	0.0423634	0.0675781
CABZ01032476.1	0	0	0	0	0	0	0	0	0	0	0	0	0	0	0	0	0	0	0.00197441	0	0.00330348	0	0	0
CABZ01032488.1	0	0.0652023	0.00411954	0	0.00501421	0	0.00968973	0	0.0140127	0	0.00843934	0	0.0131573	0	0	0	0.00715783	0	0.0120907	0.0120325	0.0152826	0.0240574	0.0273293	0.00968746
CABZ01032846.1	0	0	0	0	0	0	0.0023947	0	0	0	0	0	0	0	0	0	0	0	0.000885198	0	0.00163627	0	0	0
CABZ01033178.2	0	0	0	0	0	0	0	0	0.0103252	0	0.0070858	0	0.00213015	0	0	0	0	0	0	0	0	0	0	0
CABZ01033180.1	0	0	0	0	0	0	0	0	0	0	0	0	0.00853229	0	0	0	0	0	0	0	0	0	0	0
CABZ01033394.1	0.0529854	0	0.00255449	0	0	0	0	0	0	0	0	0.0147399	0.00311493	0	0	0	0	0	0	0.00176358	0.00221409	0.00591297	0	0.0155882
CABZ01033540.1	0	0	0.0092322	0	0	0	0.00300981	0	0	0	0.00844775	0.0125915	0.00444146	0	0	0	0.006002	0	0	0.00367461	0.010421	0.00723007	0	0
CABZ01034089.2	0.0303187	0.0111936	0.00775637	0	0.00569849	0	0.0174955	0.154994	0.0252107	0.0414558	0.0433288	0.0179049	0.00349313	0	0.0377771	0.0239372	0	0.0209072	0.00281744	0.00178734	0.00384215	0.00742283	0.00738548	0
CABZ01034529.1	0	0	0.00267907	0	0	0	0	0	0.00929168	0	0	0	0.140828	0	0	0	0	0	0	0	0	0	0	0
CABZ01034691.1	0	0	0	0	0	0	0.00313432	0	0	0	0.00649768	0.00554282	0	0	0	0	0	0	0	0	0.00122918	0.0063189	0	0
CABZ01034698.4	0	0	0.00632049	0	0	0	0.0035417	0	0	0	0	0	0	0	0	0	0.0119599	0.0246031	0	0	0	0.0051699	0	0
CABZ01037298.1	0	0.0660618	0.0257392	0	0.0102438	0	0.0624433	0.128694	0.029354	0.0884303	0.108643	0.0821913	0.0147584	0	0.048897	0	0.278672	0.205492	0.0253783	0.0115903	0.00357083	0	0.0278114	0.0127916
CABZ01038161.1	0	0	0	0	0	0	0.00421348	0	0	0	0	0	0	0	0	0	0	0	0.00132402	0	0.00113291	0	0	0
CABZ01041962.1	0	0.0587153	0.0527187	0	0.0119262	0.0381852	0.0662042	0	0.013489	0.0333143	0.0737204	0.0468181	0.0273036	0	0.0273765	0	0.061846	0.0598005	0.0284401	0.0280928	0.058381	0.0356019	0.0367828	0.104387
CABZ01043017.1	0	0	0	0	0	0	0	0	0	0	0	0	0	0	0	0	0	0	0	0	0.00255466	0	0.0127447	0
CABZ01043646.1	0.0344021	0.207019	0.15969	0.185987	0.101117	0.161057	0.125587	0.124365	0.175866	0.183602	0.147713	0.220753	0.132912	0.280006	0.0817927	0.111982	0.0807294	0.0790032	0.0768039	0.184404	0.106805	0.183216	0.112991	0.291459
CABZ01044099.1	0	0	0.001645	0	0.00184273	0	0	0	0	0	0	0	0.00226269	0	0	0	0	0	0	0	0	0	0	0
CABZ01045617.1	0	0	0.00542246	0	0	0	0.00622179	0	0	0	0	0	0.0035841	0	0	0	0	0	0.0189114	0	0.00212538	0	0.00627379	0
CABZ01046348.1	0	0	0	0	0	0	0.00300981	0	0	0	0	0	0.0021285	0	0	0	0	0	0	0	0.0019253	0	0	0
CABZ01048402.1	0	0.0185537	0.014998	0	0.0101265	0	0.00315445	0	0.00599005	0	0	0.0247162	0.0163521	0.280006	0	0.028071	0.0261453	0.018028	0.002782	0.00160713	0.00415399	0.01525	0.0237369	0
CABZ01049925.1	0	0.0615103	0.0311466	0	0.00705884	0	0.0430562	0	0	0	0.00573938	0.0588807	0.062252	0.267769	0	0.0367301	0.0145001	0	0.0038982	0.0122833	0.0204673	0.0214175	0.0300246	0
CABZ01050166.1	0	0	0.00610196	0	0	0	0.00597312	0	0	0	0	0	0.0235043	0	0	0	0	0	0	0.00280771	0.00454332	0.00629146	0	0
CABZ01050249.1	0	0	0.00301927	0	0	0	0.00337307	0	0	0	0	0	0.00170927	0	0	0	0	0	0	0	0	0	0	0
CABZ01050663.1	0	0	0.0298635	0	0	0	0.033273	0	0.0195072	0.0340207	0.0597761	0.078544	0.0332453	0	0	0.0358932	0.0412134	0.0230688	0.00535703	0.00186045	0.00803207	0.0081473	0.0334738	0.0825425
CABZ01051641.2	0	0	0	0	0	0	0	0	0	0	0	0	0	0.280006	0	0	0	0.0498727	0	0.00875131	0	0	0	0
CABZ01051902.1	0	0	0.00265635	0	0	0	0.00309841	0	0	0	0	0	0.00169447	0	0	0	0	0	0.00299652	0	0.00531867	0	0.0102992	0
CABZ01052290.1	0	0	0.00612781	0	0	0	0.00267297	0	0	0	0	0	0.0319441	0	0	0	0	0	0.00133049	0.00201805	0.00337387	0.00388144	0.00952109	0.0140054
CABZ01052431.1	0.0648201	0	0.00944967	0	0.00991719	0	0.028534	0.128694	0	0.040063	0	0.0430014	0.0359667	0	0	0	0.0140972	0	0.00724335	0.00275848	0.018418	0.027745	0.0147802	0
CABZ01052487.1	0	0	0.00554344	0	0.00118004	0	0	0	0	0	0	0	0.00972615	0	0.0273765	0	0	0	0.00273822	0	0.0015358	0	0.00651986	0
CABZ01052576.1	0	0.0600263	0.067166	0	0.024146	0.0381852	0.0573558	0	0.00604574	0.0588925	0.0231167	0.0609533	0.035779	0	0.0276382	0.0580129	0.0382728	0.040772	0.0184553	0.0148693	0.0434363	0.0524968	0.0247023	0.0562968
CABZ01053483.1	0	0	0.0112588	0	0.00665759	0	0.0073595	0	0	0	0	0	0.00528651	0	0	0	0	0	0.000920633	0	0	0	0	0
CABZ01054391.1	0	0	0.00727012	0	0	0	0.00892884	0	0	0	0	0	0	0	0	0	0	0	0	0	0.00577614	0	0	0
CABZ01054394.1	0	0.0120369	0.00611277	0	0.0129872	0	0.0233731	0	0.0286125	0	0.0144343	0.0242704	0.00687171	0	0.0569205	0	0.0132318	0	0.00227519	0.00808571	0.00947183	0.0102815	0.00462613	0.0163403
CABZ01054394.2	0	0	0.00652515	0	0.00504504	0	0.0154611	0	0.00802257	0.0471522	0.00463732	0	0.00958664	0	0.0273765	0	0.0413221	0.0179107	0.00316501	0.00222075	0.00310778	0.0154846	0.0253714	0.023498
CABZ01054405.1	0	0.0120369	0.0136637	0	0.00502655	0	0.0113847	0.128694	0	0.0333143	0.007742	0.00501024	0.00140567	0	0.0394575	0	0.029582	0.0243253	0.00290045	0.00885164	0.00837493	0.00633688	0	0
CABZ01055017.1	0.0247927	0.0136986	0.031941	0.536426	0.0222157	0	0.0238457	0.124365	0.00873483	0.0690514	0.0337468	0.0876686	0.00966008	0	0.0166268	0.022714	0.0303342	0.097658	0.0128573	0.0139409	0.0228053	0.0437767	0.0572598	0.080476
CABZ01055522.1	0	0	0.00600862	0	0	0	0.0170719	0	0	0	0	0.0053803	0	0	0	0	0.0222265	0	0	0	0.00157385	0	0.00554246	0.0132155
CABZ01057122.1	0	0	0.0157385	0	0.00221359	0	0.0498553	0	0	0	0	0	0.0111391	0	0	0	0.0274664	0	0.00576846	0	0.00164585	0	0.0125207	0
CABZ01057159.1	0	0	0	0	0	0	0	0	0	0	0	0	0.0188953	0	0	0	0	0	0	0	0	0	0	0
CABZ01058261.1	0.104073	0.0099506	0.152718	0	0.0807614	0	0.200553	0.154994	0.0238863	0.0727304	0.319765	0.238454	0.0778295	0	0.0884435	0.195484	0.245984	0.271803	0.175732	0.188893	0.208556	0.235033	0.338388	0.282603
CABZ01058650.1	0.0949412	0.0889072	0.077921	0	0.0640336	0.0841114	0.116695	0	0.0875331	0.040063	0.175502	0.159742	0.0941212	0	0	0	0.0847306	0.210175	0.0421732	0.0465795	0.0855305	0.0810479	0.0744978	0.0440468
CABZ01058720.1	0	0	0.024357	0	0	0	0.00757189	0	0.013489	0	0	0	0.00345264	0	0	0	0.00601141	0	0.0123238	0	0.00926744	0	0.0131145	0
CABZ01059104.1	0	0	0	0	0	0	0	0	0.0164879	0	0.00635085	0	0	0	0	0	0	0	0	0	0.00194852	0	0	0
CABZ01059120.1	0	0	0.0117203	0	0.0200317	0	0.0204895	0	0.0100058	0	0.0347772	0.0369671	0.0100787	0	0.021458	0.0614947	0.00903516	0.0602215	0.00810885	0.0102403	0.0127243	0.032904	0.0346788	0
CABZ01059627.2	0	0.0270882	0.002787	0	0	0	0	0	0	0	0	0.0157554	0.00310967	0	0	0	0	0	0.0016601	0	0.00516278	0	0	0
CABZ01060490.1	0	0	0.00215548	0	0	0	0.00686109	0	0	0	0	0	0.00178316	0	0	0	0.00746204	0	0.000968318	0.00176358	0.00121603	0.00624185	0.00848157	0.0103716
CABZ01061495.1	0	0	0.0230258	0	0	0	0.0142448	0	0.0124985	0	0	0	0.0168603	0	0	0	0.0147854	0	0.0197654	0	0.00498728	0	0	0
CABZ01061549.1	0	0	0.00421163	0	0.00235414	0	0	0	0	0	0	0	0	0	0	0	0	0	0	0	0.00146914	0	0.00771786	0
CABZ01062996.1	0	0	0.00220075	0	0	0	0.00260395	0	0.0058032	0	0	0	0	0	0	0	0	0	0	0	0	0	0	0
CABZ01063884.1	0.0638426	0	0.0237649	0	0.0190963	0	0.0237779	0	0	0.0340207	0.0415999	0.0727152	0.0345309	0	0	0.0638627	0.0565538	0.068783	0.00540093	0.0234377	0.0397225	0.020133	0.0213176	0.0674054
CABZ01063885.1	0	0.0167665	0.0237618	0	0	0	0.0208763	0	0.00967118	0	0.02412	0.0108695	0.0269556	0	0	0	0.0417868	0.0178985	0.00716897	0.0273471	0.0129093	0.0114851	0.0143608	0
CABZ01064859.1	0	0	0.0227315	0	0.0116445	0	0.0137086	0	0.0469257	0	0.0255853	0.0178	0.0127575	0	0.0345133	0	0.036798	0.0695906	0.00210668	0	0.0106594	0.0130384	0	0.0132155
CABZ01064859.2	0	0	0.00773879	0	0	0	0.00266383	0	0.0129542	0	0	0	0.0140948	0	0	0	0	0	0	0	0.0061555	0	0	0
CABZ01065076.1	0	0.0663745	0.0225588	0.185987	0.00266936	0	0.00936108	0.149241	0	0.0698262	0.0169477	0.029562	0.0382795	0	0.027439	0.0663089	0.0169796	0.083678	0.0296897	0.0383086	0.0461616	0.0341517	0.102753	0.0878356
CABZ01065131.1	0	0.046115	0.0345318	0	0.0237629	0.0381852	0.0294225	0	0.0341862	0	0.0676892	0.0369324	0.0329602	0.267769	0	0.0594788	0.102176	0.0866454	0.0174173	0.00390621	0.0506262	0.0738456	0.0927699	0.0404392
CABZ01065684.1	0	0	0.00230675	0	0	0	0.0108014	0	0	0	0	0.0101487	0	0	0.0396803	0.0158946	0	0	0	0.00251045	0	0	0	0
CABZ01066312.1	0.180085	0.310325	0.00599433	0	0.00509574	0	0	0	0	0	0.00896335	0	0.0151356	0	0.021458	0	0.0401652	0.066866	0.00782697	0.0023845	0.0186806	0.0198501	0.00682762	0
CABZ01066696.1	0	0	0	0	0	0	0.00278026	0	0	0	0	0	0.00217923	0	0	0	0	0	0.00633111	0	0.00319998	0	0	0
CABZ01066717.1	0	0.0227694	0.0201719	0	0.00986123	0	0.0384907	0	0.0199806	0	0.0652875	0.0305997	0.0226961	0	0.0754584	0	0.018662	0.0359386	0.0201125	0.00165796	0.0326418	0.0123398	0.0551631	0.0889877
CABZ01066717.2	0.0315992	0	0.00185127	0	0	0	0.00705112	0	0	0	0.0644682	0	0.00736617	0	0	0	0.00803925	0	0.00298215	0	0.00145934	0	0	0
CABZ01066813.1	0	0	0	0	0	0	0	0	0	0	0	0	0.00214191	0	0	0	0	0	0.00121158	0	0	0	0	0
CABZ01066926.1	0.0714674	0.0665332	0.106138	0	0.0328007	0.0381852	0.0842591	0	0.0722218	0.20278	0.170056	0.154439	0.127853	0.280006	0.102607	0.0731384	0.234125	0.371385	0.100544	0.0640132	0.205691	0.181188	0.090719	0.0909674
CABZ01067060.1	0.0638426	0.0370749	0.0340464	0	0.00631478	0	0.0354285	0	0.00604574	0	0.0602242	0.0680146	0.0470676	0.441208	0	0.0229756	0.0122296	0	0.00907835	0.0168893	0.0425554	0.0397798	0.0345817	0.0163403
CABZ01067244.1	0	0	0	0	0	0	0	0	0	0	0	0	0	0	0	0	0.00766583	0	0.00109844	0	0.00140865	0	0	0
CABZ01067681.1	0	0.0180262	0.0086528	0	0.00324413	0	0.0156433	0	0	0	0	0.00504869	0.0102763	0	0	0.0209885	0.0172691	0.0357715	0.00801433	0.0288649	0.0015895	0.00722009	0.0088077	0
CABZ01068248.1	0.195349	0.324554	0.372502	0.313804	0.299389	0.08397	0.507067	0.52625	0.274384	0.46194	0.472972	0.641632	0.44977	0	0.396157	0.758741	0.465261	0.560048	0.493161	0.592365	0.561275	0.669561	0.605047	0.489372
CABZ01068322.1	0	0	0.00424692	0	0	0	0	0	0	0	0	0	0	0	0	0	0	0	0	0	0	0	0	0
CABZ01069006.1	0.0330233	0	0.00994264	0	0	0	0.00331603	0	0	0	0.0315662	0.0258686	0.0116831	0	0.0314712	0	0	0.0397032	0.00544768	0.013373	0.0043697	0	0.00767311	0.0180416
CABZ01069015.1	0	0	0.00453007	0	0	0	0.00482244	0	0.0182335	0	0.0070858	0.0176816	0	0	0	0	0	0	0	0	0	0.0116062	0.0102057	0.0288883
CABZ01069016.1	0	0	0.00561815	0	0	0	0	0	0	0	0.00573938	0	0.00305384	0	0	0.0367301	0.00803925	0	0.00185047	0	0.0022954	0.0125541	0	0.0127916
CABZ01069020.1	0	0	0	0	0	0	0	0	0	0	0	0	0	0	0	0	0	0.0234002	0	0.00188816	0	0	0	0.0158466
CABZ01069022.1	0	0	0.00242234	0	0	0	0.00539583	0	0	0	0	0	0	0	0	0	0	0	0.00107127	0	0.00158331	0	0	0
CABZ01069595.1	0	0	0.0174053	0	0.00391928	0	0.0158197	0	0	0	0.00676519	0	0.00654348	0	0	0	0	0	0.000891657	0	0	0	0	0
CABZ01071909.3	0	0	0.00417898	0	0	0	0.00570979	0	0	0.0333143	0.00835234	0.0227269	0	0	0	0.0392862	0.00587664	0	0.000893043	0.00403723	0.00179131	0.00670424	0.00559274	0
CABZ01072157.1	0	0	0	0	0	0	0	0	0	0	0	0	0	0	0	0	0	0	0	0	0.00781821	0	0	0
CABZ01072487.2	0	0	0.00519487	0	0	0	0.0136495	0	0	0	0.00658801	0.0190772	0	0	0	0.0252755	0.00601141	0	0.00183412	0.00185802	0.00683474	0	0.00803184	0.0140054
CABZ01072765.1	0.0247927	0	0	0.214451	0	0	0	0	0.0193208	0.0338071	0	0.00958542	0	0	0	0	0	0.0293195	0.00362064	0.00213946	0.0015358	0	0.00860921	0
CABZ01072827.1	0.0853201	0.0238264	0.0300148	0	0.00433507	0	0.017967	0	0	0	0.0157712	0.0321415	0.0446794	0	0	0.0182333	0.0239025	0	0.0155885	0.0105321	0.0261763	0.0298753	0.0617463	0.0594097
CABZ01072853.1	0	0.0099506	0.0105278	0	0.00468082	0	0	0	0	0	0	0	0	0	0	0.022714	0	0	0	0.00447072	0.00115172	0.00298463	0.00672395	0
CABZ01072952.1	0	0	0.00196788	0	0	0	0	0	0	0	0	0	0.00189801	0	0	0	0.0181254	0	0.00375679	0.00185802	0.00358562	0.0199348	0	0
CABZ01073424.1	0	0.0415829	0.0128428	0	0.00598429	0.23101	0.00943047	0.154994	0.0127755	0.0246198	0.0135657	0.0306399	0.0445214	0	0	0	0.0259606	0.0178985	0.0119053	0.0302243	0.0157822	0.0432683	0.0160285	0.0231632
CABZ01074276.1	0.118296	0.0597132	0.02823	0	0.0268007	0	0.0432228	0.154994	0.0245309	0.0527661	0.0358929	0.0227096	0.0507724	0	0	0	0.0611657	0	0.0147464	0.00374861	0.0490463	0.0311598	0.05642	0.058412
CABZ01074309.1	0	0	0	0	0	0	0	0	0.0109953	0	0	0.0119408	0	0	0	0	0.00964093	0	0	0	0.0067671	0	0	0.0218605
CABZ01074397.1	0	0.00992071	0.00829948	0	0	0	0.00628157	0	0	0.0420401	0	0.00605868	0.0044466	0	0	0	0	0	0	0	0	0	0	0
CABZ01074745.1	0.693607	0.482446	0.886916	1.60706	0.831559	0.646277	0.913725	0.610529	0.668138	0.779688	1.40295	1.18285	0.526563	0.693494	1.13568	0.998551	1.5835	1.68556	1.03336	1.05447	1.46153	1.55405	1.17174	1.02648
CABZ01074913.1	0	0	0	0	0	0	0	0	0	0	0	0.00632873	0	0	0	0	0	0	0	0.00326509	0	0	0	0
CABZ01075125.1	0	0.0109153	0.847839	1.08428	0.692542	0	1.32404	0.304235	0.0274644	0	0.0707358	0.036556	0.63721	0.857417	0	0.0777323	0.0170616	0	0.0658917	0.00193985	0.0547481	0.00942875	0.124157	0
CABZ01075125.2	0	0	0.00518506	0.185987	0	0	0.00635418	0.128694	0.00873483	0.0215031	0.00849631	0.0126514	0.0048305	0	0	0	0.0250359	0	0.000807384	0	0.00584182	0.0155586	0	0
CABZ01075191.1	0	0	0.00277461	0	0	0	0	0	0.0152817	0	0	0	0	0	0	0	0	0	0	0	0	0	0	0
CABZ01075352.1	0.0986542	0.015691	0.00148213	0	0	0	0.00934283	0	0	0	0	0	0.00276748	0	0	0	0.00643132	0	0.000892099	0.00204075	0.00506545	0.00584425	0.017976	0
CABZ01075618.1	0	0.0096956	0.0193821	0	0	0	0	0	0	0.0246198	0.0116091	0.00501049	0.00182152	0	0	0	0.00823398	0.0390977	0.00126085	0.00805335	0.00264432	0.00334077	0	0
CABZ01076275.1	0	0.015691	0.0103196	0	0.00229958	0	0	0	0	0	0.00943806	0	0.0165592	0	0	0.0158946	0	0.015315	0.0013581	0.00560541	0	0.00283945	0	0
CABZ01077217.1	0.0330233	0.0209541	0.0755657	0	0.0349239	0.0389019	0.0607729	0	0.023367	0	0.0652871	0.0428734	0.143	0	0	0	0.0687497	0	0.0287598	0.0163631	0.056737	0.00727546	0.0653214	0.0103716
CABZ01077218.1	0.0344021	0	0.0062501	0	0	0	0.002703	0	0.0115017	0	0	0	0	0	0	0	0.00964093	0	0.00284473	0	0	0	0.0233523	0
CABZ01077220.1	0	0	0.00363852	0	0.00962908	0	0	0	0.0058032	0	0.0362952	0.0130322	0.0016205	0	0	0	0	0	0.00889107	0.0140293	0.0176618	0.00278517	0.0234353	0
CABZ01078055.1	0.0656308	0.157363	0.159996	0.400438	0.0781104	0	0.0968325	0.207037	0.10057	0.305199	0.11529	0.318744	0.0800307	0.458423	0.0283366	0.113365	0.239767	0.152821	0.0677511	0.163234	0.154198	0.269239	0.172926	0.274808
CABZ01078218.1	0	0	0	0	0	0	0	0	0	0	0	0	0	0	0	0	0.0125925	0	0.00106398	0	0	0	0	0
CABZ01078427.1	0	0	0.00324565	0	0	0	0.00306102	0	0	0	0	0	0	0	0	0	0.0192794	0	0.000891657	0	0.00146914	0	0	0
CABZ01078594.1	0.250839	0.172488	0.0194129	0.214451	0.00393223	0.134093	0.00779321	0	0.00928198	0	0.00753411	0.0171016	0.00213015	0	0.487997	0.328036	0	0	0.00636461	0	0.00617663	0.00646949	0.0139903	0.0487901
CABZ01078608.1	0.0220362	0.0099506	0.0612003	0	0.018506	0.235228	0.0356416	0.154994	0.0386847	0.0638922	0.0326695	0.042162	0.0251724	0	0.0314712	0.0144491	0.0331896	0.0209072	0.0282285	0.0127945	0.0474066	0.0251916	0.0230024	0.0494184
CABZ01078737.1	0	0	0.00240866	0	0	0	0.0151406	0	0	0	0	0	0.0643045	0	0	0	0	0	0	0	0.00160648	0	0	0
CABZ01079241.1	0	0	0.00669882	0	0.00373413	0	0.0029773	0	0	0	0.00724005	0.00607838	0.00162743	0	0	0	0	0.0179107	0	0.00267956	0.00595572	0.00319414	0	0.0155488
CABZ01079302.1	0	0	0.00679985	0	0	0.0381852	0	0	0	0	0.00805936	0.00645614	0.00167964	0	0	0	0	0	0	0	0	0.0133879	0.0257707	0
CABZ01079490.1	0	0.0482794	0.0310911	0	0.0107849	0	0.0462433	0	0	0	0.0499643	0.0316308	0.0231963	0	0	0.0182333	0.00460959	0	0.0105005	0.00952225	0.00673436	0.0163561	0.0207412	0
CABZ01080015.1	0	0	0	0	0.00246285	0	0.00673298	0	0	0	0	0	0.00236831	0	0	0	0.0099244	0	0	0	0	0	0	0
CABZ01080229.1	0	0	0	0	0	0	0.0056664	0	0	0	0	0	0.00417672	0	0	0	0	0	0.000891657	0	0	0	0	0
CABZ01080371.1	0	0	0.00690363	0.185987	0	0	0.00535105	0	0	0.0657837	0.00756438	0	0.00575202	0	0	0	0	0	0.0168273	0.0179799	0.0277328	0.0273818	0.00554246	0.0214
CABZ01080375.1	0	0.0177082	0.0124526	0	0	0	0.0136193	0	0	0	0	0.0170491	0.0131055	0	0	0.0206063	0.0100566	0	0.00372951	0	0	0	0	0
CABZ01080518.1	0	0	0.00117391	0	0.00138339	0	0.00274261	0	0	0	0	0	0	0	0	0	0	0	0.00304534	0	0	0	0	0
CABZ01080702.1	0.0344021	0.110178	0.070607	0.192541	0.0201665	0.0381852	0.061784	0	0.0641673	0.0754766	0.070269	0.0911825	0.047176	0	0	0.0806295	0.092235	0.0524423	0.0208029	0.00648684	0.0088036	0.0186886	0.0644869	0.116557
CABZ01080918.1	0	0	0.00679707	0	0	0	0.00561897	0	0	0	0.00841088	0.0063025	0.00242133	0	0.0396803	0	0	0.0198384	0.000894907	0	0.00122918	0.0067441	0	0
CABZ01081190.1	0	0	0.00310533	0	0	0	0	0	0	0	0.00531998	0	0	0	0	0	0	0	0.0019469	0	0	0	0	0
CABZ01081674.1	0	0	0.00828807	0	0.0022416	0	0.0137763	0	0	0	0.0228347	0.0174967	0.00458604	0	0	0.0158946	0	0	0.00192396	0.00540123	0	0.00311447	0.00767311	0
CABZ01081730.1	0.0426829	0	0.00213634	0	0	0	0.00309545	0	0	0	0	0	0	0	0	0	0	0	0	0	0	0	0.00953299	0
CABZ01081748.1	0	0	0	0	0.00605268	0	0	0	0	0	0	0	0	0	0	0	0	0	0	0	0.00154457	0	0	0
CABZ01081752.1	0.0220362	0.059653	0.0300598	0	0.0155707	0	0.0364271	0	0.0215201	0.0215031	0.0671901	0.02907	0.0481439	0	0.109341	0.0450715	0.0381598	0.0606471	0.0296721	0.00213946	0.0484028	0.0401695	0.0363938	0.0269369
CABZ01081752.2	0	0	0.0101174	0	0	0	0	0	0.00957075	0	0	0	0.00173242	0	0	0	0	0.0231228	0.000947831	0	0.00541341	0.00278083	0	0.0202726
CABZ01081752.3	0	0.00968401	0.0139083	0	0.00185681	0	0.0162494	0	0	0.026648	0.0145283	0.0115058	0.0212624	0	0	0	0.0463425	0.0473419	0.00149635	0.0110468	0.0107946	0.0106966	0	0.0174382
CABZ01081777.1	0	0	0	0	0	0	0.00180905	0	0	0	0	0	0	0	0.0791587	0	0	0	0.00128003	0	0.00304462	0	0.0181623	0
CABZ01081909.1	0	0.0515638	0.106155	0	0.0282703	0.065319	0.0898729	0	0.12238	0.0831772	0.0591358	0.0919462	0.0456357	0	0	0.0215499	0.0263536	0.147056	0.0240811	0.0303819	0.0200884	0.0436067	0.0669038	0.0940663
CABZ01083838.1	0	0	0.001645	0	0.00420154	0	0	0	0	0	0	0	0.00790418	0	0	0	0	0	0.00198269	0	0.0027659	0	0	0
CABZ01084225.1	0	0.0120369	0.0157974	0	0.0132324	0	0.0225783	0	0.0463333	0	0.0201479	0.0129232	0.00798894	0.267769	0.0276382	0	0.0204505	0	0.0167955	0.0236068	0.0199626	0.0155779	0.0154801	0
CABZ01084230.2	0	0	0	0	0	0	0	0.213234	0.023367	0	0	0.00599456	0.00158343	0	0	0	0	0.0205618	0.00100467	0	0.00140499	0	0	0
CABZ01084612.1	0	0.0113295	0.00415969	0.185987	0	0	0.00647148	0	0.0291932	0	0.00790534	0.0196742	0.00723696	0	0.0338038	0	0.0199306	0	0.00227519	0	0.00160577	0.00608898	0	0.011946
CABZ01084613.1	0	0	0.0063601	0	0.00118004	0	0.0241568	0	0.0118032	0	0.0190343	0	0.00732615	0	0.0314712	0	0	0	0.00896388	0	0.00510825	0.0169371	0	0
CABZ01084942.1	0	0	0	0	0	0	0	0	0	0	0	0	0.00419479	0	0	0	0	0	0.00133049	0	0.0027584	0	0	0
CABZ01084963.1	0.0220362	0.0837496	0.0562506	0.528256	0.0256298	0	0.0441554	0	0.0141581	0.026648	0.0230013	0.0598447	0.0280104	0.280006	0	0.111665	0.00718022	0.0856206	0.0249007	0.0293752	0.027614	0.0530414	0.00462613	0.0998748
CABZ01085052.1	0	0.0437519	0.0107326	0	0.00185681	0	0.00704369	0	0.0058032	0	0.0105778	0.0166122	0.0018867	0	0	0	0	0	0.00180464	0.00193985	0.00414189	0.00845765	0.0197497	0
CABZ01085069.1	0	0	0	0	0	0	0	0	0	0	0	0	0.0165162	0	0	0	0	0	0	0	0	0	0	0
CABZ01085140.1	0	0.0113972	0.00279232	0	0	0	0.00313473	0	0	0	0	0.00646968	0	0	0	0	0	0	0.00541552	0	0.00243843	0	0	0
CABZ01085177.1	0	0	0.00412802	0	0	0	0.00570763	0	0	0	0	0	0	0	0	0	0	0	0	0	0.00153216	0	0	0
CABZ01085657.1	0	0	0.00610724	0	0	0	0.00669614	0	0	0	0	0	0	0	0.0227206	0	0	0	0.00227519	0	0.00350663	0	0	0
CABZ01088149.1	0.0247927	0.0157245	0.021618	0	0.0104023	0	0.01992	0	0.019896	0.0616443	0.0374015	0.0448874	0.0156255	0	0	0.0432564	0.0244499	0	0.00252259	0.00286245	0.00522687	0.00283945	0.0237831	0.0290508
CABZ01088271.1	0.139135	0.0158761	0.158909	0.843676	0.110404	0.101482	0.224111	0.783283	0.106763	0.026648	0.244245	0.16105	0.221213	0	0.279808	0.233527	0.159465	0.246053	0.174111	0.129732	0.274742	0.26434	0.135975	0.132694
CABZ01088567.1	0	0.0271541	0.00387135	0	0	0	0.00309054	0	0.0058032	0	0	0.00645614	0.00484869	0	0	0.0577186	0.00947147	0	0.00268788	0.00451525	0.0035023	0.0349617	0	0
CABZ01089151.1	0	0	0.00333581	0	0	0	0	0	0	0	0	0	0	0	0	0	0	0	0.000920225	0	0	0	0.00500532	0
CABZ01090029.1	0	0	0.00654733	0	0	0	0.00916367	0	0.00604574	0.0205043	0.017294	0.0359889	0.0106776	0	0	0	0.0246481	0.0975384	0.00230196	0.0241602	0.00690908	0.0193883	0	0.014163
CABZ01092943.1	0	0	0.00156868	0	0	0	0	0	0	0	0	0	0	0	0	0	0	0	0	0	0.00160648	0	0	0
CABZ01092944.1	0	0	0.0469603	0	0.00185681	0	0.0450799	0	0.0703275	0	0.0336713	0.0249137	0.0327558	0	0	0	0.017124	0.0267499	0.00874209	0.002502	0.0287381	0.0270869	0.0271633	0.0140054
CABZ01094849.1	0	0	0	0	0.00392718	0	0.00313432	0	0	0	0.00768246	0	0	0	0	0	0	0	0	0	0	0	0	0
CABZ01100467.1	0	0	0.00461703	0	0	0	0	0	0	0	0	0	0.00234132	0	0	0	0	0	0.00129022	0	0	0	0	0
CABZ01101812.1	0	0	0.0026526	0	0	0	0	0	0	0	0	0	0	0	0	0	0	0	0.00266564	0	0.00181533	0	0.0101892	0
CABZ01109481.1	0	0	0	0	0	0	0	0	0	0	0	0	0.0345485	0	0	0	0	0	0	0	0	0	0	0
CABZ01109604.1	0	0	0.00218064	0	0	0	0	0	0	0	0	0	0.0018413	0	0	0	0	0	0	0	0.00254294	0	0	0
CABZ01111496.1	0	0	0.018514	0	0	0	0.0198677	0	0	0	0	0	0.00310659	0	0	0	0	0.0234002	0.00269366	0.00413777	0.00277311	0.00346572	0	0.0139151
CABZ01111833.1	0	0	0.00543091	0	0	0	0.00322692	0	0.00599005	0	0.00849631	0	0.00262858	0	0	0	0	0	0	0	0.00328868	0	0	0
CABZ01111913.1	0	0	0	0	0	0	0	0	0	0	0	0	0.00257894	0	0	0	0	0	0.00128786	0	0.0017728	0	0	0
CABZ01111915.1	0.511302	0.940571	0.774295	1.07811	0.645879	0.678891	0.736315	0.647839	0.601579	0.622047	0.65937	0.867762	0.821963	0.589648	0.925521	1.19104	0.678426	0.843616	0.659339	0.908763	0.896746	1.1386	0.868957	1.07212
CABZ01112210.1	0	0	0.00585845	0	0.0116319	0	0.00252053	0	0.0174752	0	0.00896335	0.0191771	0.034078	0	0.0166268	0	0	0	0.016564	0.00981917	0.0136996	0.0297374	0.031462	0.0158466
CABZ01112215.1	0	0	0.00573481	0	0	0	0	0	0	0	0	0	0.00509057	0	0	0	0	0	0	0	0	0	0.00814572	0
CABZ01112317.1	0	0	0	0	0	0	0.0179493	0	0	0	0.00676519	0	0	0	0	0	0	0	0.00106487	0	0.0060499	0	0	0
CABZ01112656.1	0	0	0.00218064	0	0	0	0	0	0	0	0	0	0.00206995	0	0	0	0.006002	0	0.00878767	0	0	0	0	0
CABZ01112804.1	0.0550595	0.0598434	0.0425312	0.304657	0.0403722	0	0.0581305	0	0.0336084	0	0.0267338	0.023612	0.0547938	0.267769	0.036333	0	0.0965734	0.0304536	0.0415859	0.0260008	0.0345158	0.0157369	0.0491267	0.036049
CABZ01112804.2	0	0.0176404	0.00810637	0	0.00602724	0	0.00298586	0	0	0	0	0	0.00564485	0	0	0	0	0	0	0	0	0.00411512	0.00554246	0.0157259
CABZ01114051.1	0	0	0.00271938	0	0	0	0	0	0	0	0	0	0.00213015	0	0	0	0	0	0.0017756	0	0.00289143	0	0	0
CABZ01114898.1	0	0	0.00486006	0	0	0	0	0	0	0	0.00910525	0	0.00408095	0	0	0	0.00870327	0	0.000792786	0	0.00403067	0	0	0
CABZ01115396.1	0	0	0.0345765	0	0.015051	0	0.0332158	0.154994	0.0345214	0.0382323	0.0310902	0.0370815	0.0177193	0	0.0569205	0	0.0492117	0.0198648	0.0232619	0.0146322	0.0226185	0.0296979	0.0542563	0.0318483
CABZ01118004.1	0	0.0113972	0.0245365	0	0.0117723	0.0389019	0.014319	0	0.0278801	0	0.0161548	0.0139999	0.00151487	0	0	0	0.0162825	0	0.023383	0.00384507	0.00463853	0.00643542	0.0461113	0.0215167
CABZ01118154.1	0	0	0	0	0	0	0.0170621	0.128694	0	0	0.00712946	0.0209779	0.00202274	0	0	0	0	0.0177435	0.00386315	0	0	0	0.00796138	0.00968746
CABZ01118267.1	0.0344021	0.114874	0.03933	0.343885	0.0343429	0.0770871	0.0188432	0	0.0279222	0.0340207	0	0.058276	0.0204465	0	0	0	0.00947147	0.0399351	0.00657352	0.00728406	0.0169877	0.0166178	0.0506675	0.0716939
CABZ01118678.1	0	0	0	0	0	0	0	0	0	0	0	0	0.0077052	0	0	0	0	0	0.00156452	0	0	0	0	0
cachd1	0.0344021	0.109796	0.0450218	0.192541	0	0	0.0468648	0	0.0361224	0.060455	0.0628963	0.0951879	0.0552089	0.267769	0.048098	0	0.0958851	0.0925079	0.0096698	0.0100227	0.0141566	0.0235412	0.0419125	0.0602181
cacna1aa	0	0	0.00533351	0	0	0	0	0	0	0	0	0	0.00155828	0	0	0	0	0	0.00231142	0	0	0	0	0
cacna1g	0.20238	0.0891781	0	0	0	0	0	0	0	0	0.00861675	0	0	0	0	0	0	0	0.00156236	0	0	0	0.00808217	0
cacna1ha	0	0.00968401	0.00699574	0	0.0028918	0	0.00490627	0	0.0117554	0	0.0281112	0.0124546	0.00296524	0	0	0	0	0	0.000893397	0.00190021	0.00862572	0	0.0232128	0
cacna2d1a	0	0	0.00138958	0	0.00118111	0	0	0	0	0	0	0	0.00427206	0	0.048098	0	0	0	0	0	0.00292496	0	0	0
cacna2d2a	0.0640926	0.0610875	0.0384429	0	0.0133276	0	0.00505278	0	0.0058032	0	0	0.0151169	0.0533468	0	0	0	0	0	0.00961005	0.0335844	0.0602108	0.0419217	0.0228321	0.0384035
cacna2d3	0	0.0315656	0.00223413	0	0.00232529	0	0.00274261	0	0	0	0	0	0.0111094	0	0	0	0	0	0.00957569	0	0.012559	0.00284214	0.0127083	0.0357378
cacna2d4a	0	0	0.00653179	0	0	0	0.00517084	0	0.0103252	0	0.00844775	0	0.00178316	0	0	0	0.0126461	0	0	0	0	0	0	0
cacnb1	0	0	0	0	0.00156514	0	0	0	0	0	0.00843934	0.0115433	0.00242133	0	0	0	0	0.0205618	0.000892099	0	0	0	0	0
cacnb2a	0	0	0.00701411	0	0	0	0.00317712	0	0	0	0	0	0	0	0	0	0	0	0	0	0	0	0.00935464	0
cacnb2b	0	0	0.00230349	0	0	0	0	0	0	0	0.00756438	0	0.0222863	0	0	0	0.00715783	0	0.00199071	0	0.00337216	0	0	0
cacng1a	0	0	0.0026525	0	0	0	0	0	0	0	0	0	0	0	0.070925	0.0898607	0	0	0	0	0	0	0	0
cacng2b	0	0	0	0	0.00736412	0	0	0	0	0	0	0	0.00151487	0	0	0	0	0	0	0	0.0014808	0	0	0
cacng3b	0	0	0.00230349	0	0.00232529	0	0	0	0	0	0.0193324	0	0	0	0	0	0	0	0.0031857	0	0	0	0	0
cacng6b	0	0	0.00235811	0	0	0	0	0	0	0	0	0	0	0	0	0	0	0	0.00315868	0	0	0	0	0
cacng7b	0	0	0.00542072	0	0	0	0	0	0	0	0	0	0.00430462	0	0	0	0	0	0	0	0.00276412	0	0	0
cacng8b	0	0.0185537	0.0142325	0	0.00340291	0.273413	0.00772996	0.124365	0	0	0	0.0793693	0.00250028	0	0	0	0	0	0.00170096	0.0402201	0	0	0.0172331	0.0132155
cactin	0.0986542	0.157929	0.118362	0	0.0371224	0	0.100553	0.249953	0.0624442	0	0.142942	0.121981	0.253226	0.280006	0.0511629	0.14768	0.132048	0.136841	0.0870931	0.0772785	0.157226	0.173389	0.116498	0.102321
cacul1	0	0.0474261	0.0598849	0	0.0326141	0.0381852	0.0564474	0	0.0115017	0.0333143	0.0470334	0.0433619	0.0538996	0	0.0244087	0.0224822	0.0587764	0.0387152	0.023005	0.0235754	0.063302	0.0559783	0.0837932	0.0499671
cacybp	0.191977	0.408259	0.393086	1.00671	0.238131	0.361855	0.367111	0.149241	0.241263	0.0803372	0.441469	0.403635	0.450343	0.280006	0.0812661	0.141314	0.392081	0.407483	0.170316	0.351462	0.35109	0.38417	0.447166	0.403455
cad	0.0276411	0.0909733	0.15466	0.192541	0.0859051	0.0841114	0.283145	0.128694	0.0948304	0.23893	0.277609	0.319951	0.318755	0.849739	0.138745	0.302853	0.305695	0.610157	0.188548	0.176616	0.478581	0.589942	0.224771	0.178289
cadm1b	0	0	0	0	0	0	0	0	0	0	0	0	0	0	0	0	0	0	0.00549824	0	0	0	0.0151392	0
cadm3	0	0	0	0.402529	0	0	0.00278232	0	0	0	0.0105778	0.00644182	0.00824415	0	0	0	0.0130337	0	0.00217519	0.0023845	0.00102464	0.012188	0	0
cadm4	0	0	0.00376464	0	0	0	0.0184058	0	0	0	0.0160229	0.00502055	0.00906888	0	0	0	0.0235922	0	0.0057196	0.00550805	0.0131646	0.0212541	0.0204575	0.0362705
cadps2	0	0	0	0	0.00223567	0	0	0	0	0.0343664	0	0	0.00293238	0	0	0	0.0240212	0.0293195	0.00149635	0.00165796	0	0	0.00682762	0
cahz	0.0276411	0.0768811	0.0311567	0	0.0326007	0	0.017688	0.128694	0.039569	0.0414018	0.0199235	0.0287223	0.0844265	0.267769	0	0.028071	0.027136	0.015315	0.148151	0.267408	1.29867	1.30155	0.108045	0.0941384
calb1	0	0	0.00182998	0	0.00118004	0	0	0	0	0	0	0	0	0	0	0	0	0	0.00702956	0	0	0	0	0
calb2b	0	0	0.00203047	0	0.00832891	0	0.00247429	0	0	0	0.0176757	0	0	0	0	0	0	0	0.00178012	0	0.00158331	0	0	0
calcoco1a	0	0.0217489	0.0145116	0	0.00324808	0.122872	0.0541871	0.213234	0.0156152	0	0.0199114	0.0421246	0.0557468	0	0	0.112088	0.0898949	0.056547	0.000928392	0.00655444	0.0113386	0.0064124	0.052462	0.0721623
calcoco1b	0	0	0.00769299	0	0	0	0	0	0	0	0	0	0	0	0	0	0	0	0.00227634	0	0	0	0	0
calcoco2	0	0	0	0	0.0127634	0	0.00579815	0	0	0	0	0	0.0114208	0	0	0	0	0	0	0	0.00175619	0.00325744	0	0.0289866
calcrla	0	0	0.287021	0	0.0684325	0	0.0430029	0	0.0124985	0	0	0	0.00597359	0	0	0.0926045	0	0	0	0	0.0026748	0.00336126	0	0
calcrlb	0	0	0.0045486	0	0	0	0.00502632	0	0	0	0	0	0.00557552	0	0	0	0	0	0	0	0	0	0	0
calhm2	0	0	0	0	0	0	0.00491574	0	0.00956946	0	0.00711919	0	0	0	0	0	0	0	0.00170569	0	0	0	0	0
calm1a	0.193229	0.289465	0.837369	1.18606	0.50675	0.456465	0.429426	0.616366	0.323958	0.262401	0.282351	0.39758	0.367814	0.589648	0.0661525	0.115192	0.44245	0.779517	0.585928	0.544143	1.59301	1.63873	0.452119	0.295074
calm1b	0	0.00968401	0.0245061	0	0.0384783	0	0.050102	0	0.0205841	0.0431142	0.0396522	0.0599138	0.0444664	0	0.0394575	0	0.0458012	0.0436846	0.0186449	0.0414094	0.04144	0.0484342	0.016854	0.0176235
calm2a	0.482691	0.506246	0.586257	0.995246	0.462219	0.256965	0.357195	0.957417	0.656807	0.734639	0.381954	0.553799	0.307819	0.280006	0.262838	0.358175	0.608163	0.648988	0.44288	0.778353	0.721306	1.09001	0.825412	1.10472
calm3a	1.12331	0.914902	1.13534	1.53732	0.927532	0.851437	1.00584	1.35612	1.51313	1.27812	1.51351	1.34238	1.03413	1.29396	0.81015	0.81569	1.95035	2.02376	1.214	1.20753	1.4145	1.59711	1.58634	1.52893
calm3a.1	0.298911	0.143661	0.102746	0.214451	0.0265193	0	0.1083	0.273606	0.0613007	0	0.120064	0.188877	0.167067	0.458423	0.197601	0.131033	0.100954	0.0742576	0.0340022	0.0508371	0.220684	0.289826	0.0728515	0.0904459
calm3b	0.960218	0.883624	1.33045	1.45339	1.09201	0.671315	1.1879	1.35323	1.09041	1.1176	1.49833	1.32065	1.31537	1.67334	1.04224	1.22693	1.53865	1.65952	1.13391	1.20254	1.69713	1.70487	1.27827	1.31516
calr	0.15803	0.372086	0.262572	0.622868	0.090219	0.0389019	0.192423	0.213234	0.246916	0.206406	0.170898	0.223594	0.233449	0.458423	0.118536	0.141308	0.0997834	0.12922	0.0689315	0.0600951	0.0602605	0.0359113	0.292589	0.364476
calr3a	0.320871	0.33648	0.157076	0.569113	0.0721587	0.0389019	0.0833157	0.326614	0.280605	0.21801	0.206186	0.244926	0.262831	1.02816	0.157015	0.0987031	0.165692	0.142209	0.0677639	0.0702938	0.0610281	0.0746016	0.268847	0.307102
calr3b	0.300524	0.505269	0.303347	0.343885	0.130059	0.240198	0.218199	0.974295	0.375697	0.214955	0.224304	0.246681	0.490516	0.849739	0.0654613	0.0770444	0.153724	0.257134	0.0960275	0.0628385	0.18296	0.116781	0.235408	0.119986
calua	0.130882	0.269082	0.399841	0	0.114892	0.21118	0.395302	0.450979	0.26255	0.286633	0.342568	0.364607	0.356101	0.756665	0.217194	0.0215499	0.0579635	0.102433	0.0455112	0.028841	0.053439	0.00334978	0.194773	0.286908
calub	0.145853	0.108763	0.0890547	0	0.0389897	0	0.121803	0.425538	0.0641718	0.0833564	0.11307	0.110272	0.0350541	0	0	0.0439641	0.0580947	0.0234002	0.0195405	0.0217907	0.0376372	0.0288181	0.0975584	0.114347
caly	0	0	0.00215643	0	0	0	0	0	0	0	0	0	0	0	0	0	0.00575299	0	0.00131361	0	0	0	0.0114862	0
camk1b	0.0344021	0.116123	0.00798317	0	0.00349699	0	0.00450686	0	0.0102343	0	0	0	0.195781	0.267769	0	0.0367301	0	0	0.00576261	0.0091664	0.0217276	0.009617	0.00787188	0
camk2b1	0.0315992	0	0.0144573	0.192541	0.00450106	0	0.00641612	0	0.00928198	0.0340207	0.00835234	0.0208301	0.0417572	0	0	0	0	0	0.00705439	0.028419	0.030423	0.0645056	0	0
camk2d1	0	0	0.001645	0	0	0	0	0	0.115852	0.0340207	0	0	0.119292	0	0	0	0	0	0	0.0174993	0	0	0.0160503	0.0132155
camk2g1	0.139652	0.134557	0.140637	0.192541	0.0544995	0	0.0878549	0	0.0928337	0.026648	0.103701	0.0898041	0.0450304	0	0.0403507	0.0958088	0.0981471	0.0907834	0.0136192	0.056738	0.0356274	0.0533195	0.0981078	0.111942
camk2g2	0	0.144249	0.0951302	0.185987	0.0423382	0.0642729	0.0954598	0.277935	0.0441736	0.0414558	0.0749179	0.10481	0.0674107	0.267769	0	0.0215499	0.0736571	0.0992708	0.0438549	0.0270951	0.135741	0.119846	0.0578763	0.0232725
CAMK2N1	0	0	0	0	0	0	0.00293013	0	0	0	0	0	0	0	0	0	0.00715783	0	0.0085125	0	0	0	0.00653072	0
camk2n1a	0.0499334	0.0971023	0.306449	0.343885	0.102726	0	0.172973	0.609363	0	0	0.0967345	0.250348	0.0508447	0	0	0	0.108279	0.0198384	0.0470651	0.0359777	0.0528239	0.0491607	0.104167	0.126101
camk2n2	0	0	0.0354086	0	0.034294	0	0.0368617	0	0	0	0	0	0.00209486	0	0.138221	0.0144491	0	0	0.00273543	0.00311858	0	0	0	0
camkk1a	0	0	0.0103121	0	0	0	0	0	0	0	0	0	0	0	0	0	0	0	0.0059334	0	0.00354722	0	0	0
camkmt	0	0	0	0	0	0	0.00274261	0	0	0	0	0	0.00749225	0	0	0	0	0.0205618	0.00289224	0.00799514	0.00840026	0.0170789	0.0150028	0.0283083
camlg	0.0891368	0.129288	0.144	0.192541	0.135298	0.123532	0.185275	0.253059	0.117111	0.156119	0.306	0.33633	0.142484	0.280006	0.021458	0.187525	0.218353	0.219319	0.108264	0.173412	0.137603	0.158529	0.224303	0.288352
camsap1a	0	0.0360197	0.00230971	0	0.00460437	0	0	0	0	0	0	0.00502055	0.00219644	0	0	0	0.006002	0	0	0	0.0081671	0.00344999	0.00587919	0
camsap1b	0.0303187	0.0326924	0.0470158	0	0.00148825	0	0.0273011	0	0.0274183	0.0695795	0.0498462	0.0501276	0.0497569	0	0	0.0357201	0.0178749	0.0742722	0.00380907	0.0379659	0.0399121	0.0460445	0.0671037	0.045618
camsap2a	0.0315992	0.0506652	0.0268917	0.185987	0	0	0.0375795	0	0.0204943	0	0.0424765	0.0282141	0.0178183	0.267769	0	0	0.0163938	0.018028	0.00106508	0.00572809	0.0086765	0.0038496	0.0060008	0
camsap2b	0	0	0.0104636	0	0	0	0.00313352	0	0	0	0	0	0	0	0	0	0	0	0.000846883	0	0.00121603	0	0.00771786	0
camsap3	0	0.01783	0.0417398	0	0.00400812	0	0.0171207	0	0.00599005	0.040063	0.0172479	0	0	0	0	0	0.0105128	0	0.0282409	0.0151084	0.0478855	0.0286099	0.0203658	0.0218605
camta1b	0	0	0.00283656	0	0	0	0.00454237	0	0.0115017	0	0.00841088	0	0.0121965	0.458423	0	0	0.0087964	0	0.00131361	0	0.00175001	0.0124519	0	0
camta2	0	0.0201038	0.00270587	0	0.00235414	0	0	0	0.022954	0	0.0153575	0	0.00965686	0	0	0	0.00727736	0	0.00419616	0	0.0118015	0.0133818	0.0101892	0
cand1	0.192494	0.103711	0.158551	0.304657	0.087965	0	0.183838	0.124365	0.116797	0.124863	0.206465	0.199074	0.239191	0.547775	0.0582372	0.237769	0.141296	0.288978	0.0867845	0.104213	0.28735	0.233142	0.206785	0.229962
cant1a	0.0344021	0.0914321	0.254807	0	0.147412	0.205393	0.405138	0.149241	0.237669	0.161489	0.241308	0.142284	0.12296	0.267769	0.109375	0	0.10119	0.0605475	0.056438	0.0397634	0.105813	0.0758747	0.101767	0.245154
cant1b	0	0	0.00240917	0	0	0	0.0153439	0	0	0	0	0.00666925	0.00720246	0	0	0	0	0	0	0	0	0.00296241	0	0.0155882
canx	0.665522	0.675655	0.711854	1.1368	0.241152	0.363212	0.636794	0.579648	0.611662	0.555082	0.698165	0.690367	1.1242	0.899631	0.571689	0.47648	0.681925	0.983845	0.374034	0.304459	0.929732	0.873717	1.01023	0.806002
cap1	0	0.0211145	0.0850971	0	0.0175263	0	0.0572678	0	0.053526	0.0660216	0.0245792	0	0.111601	0	0	0	0.00576975	0.0209072	0.0133851	0.00933968	0.075572	0.021036	0.0264548	0
cap2	0	0.148716	0	0	0	0	0	0	0	0	0	0	0.0174346	0	0.0314712	0.155339	0	0	0.000873463	0	0.00249358	0.00814412	0.00756209	0
capga	0	0	0	0	0	0	0	0	0	0	0	0	0	0	0	0	0.00460959	0	0	0	0	0	0.0202814	0
capgb	0.0656308	0.0339616	0.294575	0.406993	0.208923	0.173027	0.160852	0.269059	0.161917	0.100777	0.131056	0.207942	0.0302331	0	0	0	0.0321767	0	0.0172117	0.051001	0.00418048	0.00253954	0.00952109	0
CAPN1	0	0	0	0	0	0	0	0	0	0	0	0	0.00368601	0	0	0	0	0	0.000847228	0	0.00368323	0	0	0
capn10	0	0	0.00580375	0	0	0	0.00789166	0	0	0	0.0220608	0	0.00634963	0	0	0	0	0	0.00101868	0	0.00283521	0	0.00787188	0
capn15	0	0	0.00269036	0	0.00196826	0	0.001789	0	0	0	0	0.0124387	0.00691259	0	0	0	0.00899106	0	0.00184031	0	0.00146914	0.0037121	0	0.0163403
capn1a	0	0.0099506	0.008435	0	0	0	0	0	0	0.0405064	0.00658801	0.0054527	0.003172	0	0.0345133	0	0	0	0.0126091	0	0.00159465	0	0	0
capn1b	0	0	0	0	0	0	0	0	0	0	0	0	0	0	0	0	0	0	0.00497046	0	0.00131377	0	0	0
capn2a	0.0426829	0	0.0870993	0.185987	0.0318373	0	0.0325649	0	0.172748	0.0814648	0	0.00723379	0.00841079	0	0	0	0	0	0.00784655	0.016572	0	0.00316529	0.036487	0.0718907
capn2b	0	0	0.00598119	0	0	0	0	0	0.0618134	0	0	0	0	0	0	0	0	0	0	0	0	0	0.0146263	0
capn5a	0	0	0.00213899	0	0	0	0.00293013	0	0	0	0	0	0	0	0	0	0	0	0	0	0	0	0	0
capn7	0	0.0243793	0.0256572	0	0.016709	0	0.0194963	0	0.013561	0	0.0295958	0.0290399	0.00932892	0	0.0693577	0	0.006002	0.0178985	0.00203873	0.00708384	0.0128402	0.00654581	0.0127247	0
capn8	0.151956	0.220711	0.460197	0.343885	0.268185	0.299062	0.297062	0.124365	0.374491	0.544781	0.187595	0.342827	0.143037	1.02816	0.543165	0.82934	0.0500392	0.0404266	0.433298	0.623193	0.625267	0.899395	0.626373	0.719912
capn9	0	0	0	0	0	0	0	0	0	0	0.00896335	0	0.0040372	0	0	0	0.0090543	0	0	0	0	0	0	0
capns1a	0.147253	0.109141	0.263646	0	0.147914	0	0.185731	0.128694	0.398274	0.46906	0.175457	0.128797	0.0820297	0.458423	0.0345133	0	0.0156892	0.0387152	0.0467372	0.0484654	0.0557744	0.0522702	0.070426	0.145985
capns1b	0.252756	0.553428	0.503338	0.71165	0.36195	0.551939	0.386398	0.366413	0.623353	0.59792	0.412162	0.410253	0.244387	0.721214	0.0924255	0.15115	0.0837257	0.304975	0.139873	0.206137	0.189268	0.188835	0.215231	0.310499
caprin1a	0.410281	0.322726	0.276935	0.304657	0.159746	0.139025	0.382271	0.408053	0.179162	0.0809658	0.323205	0.458851	0.35635	0.441208	0.172204	0.371353	0.536093	0.612539	0.231499	0.240322	0.373927	0.355374	0.349097	0.475057
caprin1b	0.252614	0.410874	0.496787	0.519109	0.297134	0.637906	0.654324	1.13505	0.305792	0.43794	0.424033	0.42129	0.613822	0.441208	0.564334	0.52693	0.341176	0.616772	0.33803	0.313857	0.46722	0.458535	0.457273	0.441802
caprin2	0	0	0.00650207	0	0.00411846	0	0	0	0	0	0	0	0	0	0	0	0	0	0	0	0	0	0.00718084	0
caps2	0	0.0123838	0.0306407	0	0.0061392	0	0.0188787	0	0.0058032	0.0255782	0.0353415	0.0337887	0.00928006	0	0	0.0224822	0	0	0.0125708	0.0029891	0.0183994	0.00426187	0.00796056	0.0534595
capsla	0	0	0	0	0	0	0	0	0	0.0601565	0	0	0	0	0	0	0.0222767	0.0469967	0	0.0162621	0.00313042	0	0.0304505	0.0334947
capslb	0	0	0	0	0	0	0	0	0	0	0	0	0.00228538	0	0	0	0.0121687	0	0	0	0.00287864	0	0.0102319	0
capza1a	0.661653	0.420734	0.829774	0.629422	0.545019	0.413296	0.605045	0.642711	1.08932	1.03161	0.638524	0.484779	0.605511	1.26323	0.431466	0.434574	0.556594	0.438735	0.313731	0.245354	0.379281	0.325102	0.451346	0.536049
capza1b	0.618543	0.617681	1.11906	0.868124	0.701574	0.507649	0.651482	0.849591	0.761119	0.61542	0.632311	0.48741	1.08546	0.899631	0.338901	0.399032	0.650052	0.504395	0.344899	0.255771	0.471844	0.340893	0.654137	0.766405
capzb	0.744862	1.15529	1.30456	1.58485	1.00753	0.873893	0.948912	0.877587	1.29475	1.19496	1.05439	0.990762	1.45378	1.86526	0.447645	0.672873	0.733509	0.722941	0.623646	0.553238	0.876185	0.718243	0.916678	1.02477
card19	0.0770851	0.102146	0.0273553	0	0.00892623	0	0.0206047	0.128694	0.0330808	0	0.0387209	0.023243	0.00373137	0	0.0651536	0.0421562	0.0332864	0	0.00388598	0.00193985	0.0136758	0.00938793	0.0421727	0.0163403
card9	0	0	0.00669791	0	0	0	0	0	0	0	0	0	0.134816	0	0	0	0	0	0	0	0.00554448	0	0	0
carf	0.0330233	0	0.0085914	0.214451	0.0112743	0	0.00309054	0	0.0414662	0	0.0295234	0.0256636	0.0158728	0	0	0.0235217	0.0121843	0.0674693	0.000900728	0.00649916	0.0155667	0.0118298	0.0235125	0.011946
carhsp1	0.492832	0.327942	0.312759	0.304657	0.23546	0.0389019	0.548364	0.326614	0.64721	0.512462	0.491901	0.514729	0.422992	0.547775	0.347414	0.281646	0.257191	0.325006	0.314243	0.284624	0.362279	0.352038	0.581344	0.682766
carkd	0.1594	0.0280942	0.170539	0.192541	0.0634447	0	0.188948	0	0.0773176	0.0340207	0.146804	0.122113	0.132659	0	0.0244087	0.0819785	0.0746044	0.0772512	0.0440873	0.0106775	0.100695	0.0748981	0.0907267	0.140765
carm1	0.101747	0.0651432	0.202785	0.185987	0.0993965	0.176401	0.256463	0.283688	0.0678739	0.114236	0.274834	0.326294	0.226025	0.280006	0.31158	0.225527	0.402172	0.564853	0.202462	0.140337	0.299482	0.339717	0.221734	0.3337
carm1l	0	0.0099506	0.00658669	0	0.0028918	0	0.00262524	0	0.00838201	0	0.00715449	0.0054527	0.00257894	0	0	0	0	0.0375819	0.00694215	0.0136761	0.00171302	0	0	0
carnmt1	0	0.00983273	0.00843524	0	0.0022416	0	0.0219118	0	0.00873483	0.0333143	0.0317699	0.0100427	0.00782405	0	0	0	0.0240097	0	0.00818721	0.0309753	0.00430048	0.0329366	0.0246546	0
cars	0.0441137	0.0934861	0.112251	0.378528	0.026605	0.0381852	0.0856585	0	0.0277222	0.138965	0.154276	0.0995232	0.113216	0.280006	0.0353482	0.0732672	0.10268	0.270732	0.0529802	0.0482641	0.133163	0.103966	0.0602574	0.14641
cars2	0.0247927	0.0172059	0.0202196	0	0.0118052	0	0.0351213	0	0.013561	0	0.0205625	0.0378098	0.0294207	0	0	0.0206063	0.0204789	0	0.00652938	0.0187023	0.037437	0.0331768	0.0231595	0
cart1	0	0	0.00197248	0	0	0	0	0	0	0	0	0	0.00408301	0	0	0	0	0	0	0	0	0	0	0
cart3	0	0	0.0217225	0.406993	0.0272717	0	0.181786	0	0.0203311	0.0382323	0.111732	0.0921921	0.00954493	0	0.0517852	0	0.0145591	0.0775789	0.0235284	0.0637507	0.014112	0	0.0233169	0.011946
casc3	0.190544	0.0693756	0.208039	0.400438	0.113514	0.101482	0.174617	0.154994	0.189317	0.0333143	0.141088	0.231717	0.204803	0.280006	0.140412	0.274195	0.0767695	0.16972	0.0851134	0.0789257	0.183073	0.198573	0.159252	0.20195
casc4	0.0865815	0.0547014	0.0163066	0	0.0197707	0	0.0428257	0.149241	0.124662	0.169426	0.0625693	0.0879619	0.0852949	0	0.0338038	0.0939849	0.271126	0.172747	0.0417101	0.0506938	0.0868913	0.120134	0.0398429	0.0141453
casc5	0	0	0.0260125	0	0.0111337	0	0.0273069	0	0	0	0.0342273	0.0483386	0.0133134	0	0	0.0357201	0.0688383	0.0683235	0.0326935	0.0502904	0.0608926	0.087662	0.0841217	0.023498
casd1	0.0315992	0	0.0108999	0	0	0	0.0053606	0	0	0	0	0	0.00793412	0	0	0	0.0150626	0.0231228	0.0061579	0.00865547	0.00786533	0.0141507	0.00633146	0.0159063
caska	0.0330233	0.0606876	0.0365369	0	0.0157498	0	0.0794728	0	0.0149279	0.0205043	0.0780253	0.0301303	0.0212053	0	0.0273765	0.0357201	0.0195449	0.0177435	0.0309102	0.0280535	0.0180732	0.0346358	0.0979768	0.0140054
caskb	0.133183	0.029455	0.127439	0.185987	0.0495724	0	0.0661418	0.154994	0.0616919	0.0340207	0.0639963	0.0938587	0.0238339	0	0	0	0.0326649	0.158368	0.00821215	0.0458793	0.0434332	0.042711	0.0534714	0
caskin1	0	0.0521959	0.0126796	0	0.00118004	0	0.00775511	0	0	0	0	0.013384	0	0	0	0	0.0237826	0.0234002	0.00947551	0	0.00163627	0.00624185	0.00757782	0.0155882
CASKIN2	0	0.0569758	0.0628681	0	0.0196126	0.134093	0.0317865	0.124365	0	0.0470813	0.0503444	0.108696	0.00618521	0	0	0	0.0186618	0.0246031	0.00835711	0.00355296	0.0060698	0.00938281	0.0144004	0
casp2	0	0.042382	0.0489646	0	0.0122576	0	0.0401827	0	0.0443418	0.0932772	0.0493383	0.0496889	0.0590126	0	0	0	0.0176349	0.0568412	0.0100325	0.00520328	0.0322781	0.0264398	0.0224116	0.0451009
casp3a	0	0.156375	0.0578822	0	0.0255511	0	0.0587376	0	0.0141774	0	0.031613	0.0623503	0.0520105	0	0	0	0.0661808	0.164991	0.0164146	0.0277746	0.038839	0.0558317	0.0588268	0.0493096
casp3b	0	0.0186088	0	0	0	0	0.00538569	0	0.0159055	0	0	0	0.00609709	0	0	0	0	0	0.00217213	0.0161064	0.00759603	0.0135184	0.00462613	0
casp6	0	0	0	0.214451	0.00138339	0	0.0103713	0	0.0193642	0	0.034109	0.0140104	0.019645	0	0	0	0.00852665	0	0	0.0114954	0.00479464	0	0.0343445	0.0214
casp7	0	0	0	0	0	0	0	0	0.03769	0	0	0.00615353	0.0180479	0	0	0.0367301	0	0	0	0	0.00630673	0.00487909	0	0
casp8	0	0.023967	0.0500342	0	0.0263359	0.176401	0.102968	0.242049	0.0854714	0	0.0487554	0.0160656	0.0117173	0	0	0	0.00962689	0	0.0130492	0.00583425	0.0170905	0.0190061	0.0991029	0.0246602
casp8ap2	0.162956	0.0691342	0.17023	0	0.02628	0.0381852	0.0870235	0	0.130786	0.120562	0.202047	0.162293	0.150286	0	0.167081	0.0432564	0.114043	0.206032	0.0348633	0.0569259	0.123486	0.110436	0.116089	0.16737
casp8l1	0	0	0	0	0	0	0	0	0	0	0	0	0	0	0	0.0695063	0	0.0198648	0	0	0	0	0	0.0141453
casp9	0	0.015691	0.02315	0	0.0207802	0	0.0491216	0.213234	0.0266555	0.0444102	0.0146533	0.0427088	0.0135854	0	0	0	0	0	0.00709279	0.00200182	0.00551766	0	0.0217829	0.0500544
caspa	0	0	0	0	0	0	0	0	0	0	0	0	0.0335958	0	0	0	0	0	0	0	0	0	0	0
casq1a	0	0	0	0	0	0	0	0	0	0	0	0	0.00211015	0	0	0	0	0	0	0	0.00171732	0	0	0
casq2	0	0.0843265	0	0	0	0	0	0	0	0	0	0	0	0	0	0.0883941	0	0	0	0	0	0.00479539	0	0
cast	0.0344021	0.066348	0.113829	0	0.0640873	0.503426	0.117821	0.511272	0.0236627	0.0710581	0.0918816	0.103334	0.0238943	0	0.0244087	0.0492126	0.0244419	0.0761975	0.0255182	0.0395836	0.0836209	0.158159	0.0840864	0.0857226
casz1	0.503306	0.663497	0.002787	0	0	0	0	0	0	0.0235098	0.00690016	0.00400828	0.0214442	0	0.115322	0.0651665	0.102139	0.103648	0.000792786	0.0017993	0.00182331	0.0106228	0.0228375	0.0255131
cat	0	0	0	0	0	0	0.001789	0	0	0	0.00756438	0	0.0148293	0	0	0	0	0.0205618	0.00115354	0.00177939	0.00975871	0.00409711	0	0
catip	0	0	0.0183825	0	0.0228269	0	0.038631	0	0	0.0255782	0.0209138	0	0	0	0	0	0	0	0.00530777	0.0249135	0.0080455	0.00543403	0.0247438	0.0215167
cav1	0.164802	0.0543439	0.138324	0	0.0394506	0	0.0147749	0	0.0513933	0.0918493	0.0133507	0	0	0	0	0	0	0	0.000920225	0.0180336	0	0	0.027867	0.0695772
cav2	0.0330233	0.0237089	0.142027	0	0.0696352	0	0.0104191	0	0.0638975	0.121007	0.0160806	0.0052319	0	0	0	0	0	0	0	0.00897643	0.00152903	0	0.0308252	0.0281464
cav3	0	0	0	0	0	0.134093	0	0	0	0	0	0	0	0	0.191901	0.108575	0	0	0	0	0.00170245	0	0	0
cavin1a	0	0	0.00213104	0	0.00196826	0	0	0	0	0	0.00909772	0	0	0	0	0	0	0	0	0	0.0012187	0	0	0
cavin2a	0	0	0.00282086	0	0	0	0.00387011	0	0.336323	0	0	0	0	0	0	0	0.00718022	0	0.001098	0.00792209	0	0	0.0116102	0
cavin2b	0	0.0111936	0.231218	0	0.0773373	0.176401	0.0196372	0	0.48557	0.428942	0	0	0.00970237	0	0.0771692	0	0.0100566	0	0.00649854	0.0091347	0.0141027	0.0152713	0.0144735	0.00968746
cbarpb	0	0	0	0	0	0	0.00623255	0	0	0	0.00659374	0.00448995	0	0	0.0377771	0.0221197	0	0	0.00106398	0	0	0.0029637	0.00512435	0
cbfa2t2	0	0.0357274	0.0163408	0.185987	0	0	0.0181946	0	0.0387391	0	0.0207454	0.0533118	0.00164245	0	0	0	0.0187404	0	0.00253403	0	0.011841	0	0.025601	0.0157259
cbfa2t3	0.0937277	0.477949	0.333194	1.13153	0.0520389	0.0381852	0.0858697	0.467952	0.0321569	0	0.111288	0.334918	0.838291	0.589648	0.0813762	0.381732	0.172004	0.0293195	0.0991731	0.185173	0.559185	0.584168	0.216695	0.0313063
cbfb	0.0886866	0.0856249	0.431853	1.04165	0.258962	0.0381852	0.534939	0.397043	0.0230098	0.0246198	0.20197	0.107079	0.408528	0	0	0	0.0508853	0.063707	0.0606384	0.0405427	0.140004	0.153943	0.15998	0.127327
cbl	0	0	0.0534782	0.185987	0.00585114	0	0.014056	0.149241	0	0.0420401	0	0.0103794	0.0313122	0	0	0	0.0104959	0.0177435	0.00178344	0.00415859	0.0109118	0.00308489	0.0116746	0.0159063
cblb	0.0499334	0.00968401	0.0270388	0	0	0	0.0242603	0	0	0	0	0.0105235	0.011866	0	0	0.0201806	0	0	0.00780565	0.00511936	0	0.00622337	0.00660485	0
cblc	0	0	0.00413573	0	0.00857463	0	0	0	0	0	0	0	0	0	0	0	0.00852665	0	0	0	0.00616527	0	0.0355048	0
cbll1	0.0563919	0.0489448	0.0370407	0	0.0344445	0	0.0325585	0	0.0411779	0.0340207	0.0853605	0.0398618	0.0600391	0	0	0.0658223	0.0750759	0.0650246	0.0151673	0.0124162	0.0585767	0.0855441	0.0384601	0.0588638
cbln12	0	0	0	0	0	0	0	0	0.0172771	0	0	0	0.00242133	0	0	0	0	0	0	0	0	0	0	0
cbln13	0	0	0.00430798	0	0	0	0	0	0	0	0	0	0	0	0	0	0	0	0.000814263	0	0.0026129	0	0	0
cbr1	0	0	0.00503094	0	0.00498626	0	0	0	0.00604574	0	0	0	0	0	0	0	0	0	0.00405977	0.0147236	0.0168506	0.0160443	0	0
cbr1l	0.37108	0.59549	0.0836811	0	0.100214	0.0389019	0.146165	0.4286	0.335854	0.205907	0.210756	0.18087	0.378223	0.280006	0.181572	0.0702414	0.152831	0.194137	0.126109	0.182849	0.191031	0.21978	0.0928764	0.0928647
cbr4	0	0.0351841	0.018982	0	0.0034018	0	0.0206971	0	0.0241504	0	0.0340505	0.0382022	0.0231396	0	0.021458	0	0.0319924	0.0231228	0.0116902	0.0124865	0.0267103	0.00656049	0.0840667	0.029707
cbsa	0	0	0.00707756	0	0.00790074	0	0.0058812	0	0.0290803	0	0	0.0104142	0.0520204	0	0.0481326	0.0383768	0	0	0.0209655	0.0158342	0.109519	0.170249	0.00559274	0
cbsb	0.0967622	0.0221283	0.0257348	0.192541	0.00841875	0	0.0380995	0	0.23555	0.249756	0.0542082	0.0672238	0.0442556	0	0.0946526	0.028071	0.0994178	0.0933951	0.0242271	0.0335063	0.0363364	0.0718643	0.0427022	0.0476182
cbwd	0.104726	0.0590634	0.0572012	0.304657	0.0264129	0	0.0144335	0	0.0176064	0	0.0428468	0.00541508	0.137021	0	0.0957345	0.0379708	0.0275893	0.0456866	0.0306691	0.0424177	0.129164	0.0800953	0.0217308	0
cbx1a	0.447708	0.20862	0.500033	0.744808	0.338032	0.486217	0.557391	0.420271	0.471178	0.489565	1.04262	0.984641	0.49124	0.589648	0.765578	0.497023	0.776581	0.750879	0.38737	0.487906	0.653685	0.6277	0.736247	0.588569
cbx1b	0.199887	0.205289	0.0682163	0.192541	0.0365981	0.134093	0.0938001	0	0.0543714	0.0956251	0.188439	0.198305	0.0401699	0	0.0440658	0.114204	0.112806	0.296124	0.044156	0.0269907	0.0265953	0.0216722	0.141301	0.252236
cbx2	0.246519	0.222058	0.11229	0.529872	0.120015	0	0.19492	0	0.193265	0.137722	0.451938	0.484042	0.0722877	0	0.311602	0.118572	0.34479	0.505094	0.13341	0.124463	0.123511	0.127642	0.186817	0.321275
cbx3a	1.13798	0.693738	1.45698	1.83267	1.28788	0.60881	1.52095	1.67429	1.47556	1.42824	1.95252	1.96478	1.33241	1.64017	1.33788	1.50198	1.89704	2.25413	1.43423	1.44353	1.74918	1.80347	1.56964	1.60374
cbx3b	0.0220362	0.0939989	0.105009	0	0.032042	0	0.0469899	0	0.0164608	0	0.0616707	0.0578764	0.0390046	0	0	0	0.0952145	0	0.0254835	0.0225952	0.0345472	0.0160071	0.0145662	0.0824685
cbx4	0.0247927	0	0.00269036	0	0	0	0	0	0.0174125	0	0.0301644	0.00716288	0.0018413	0	0	0	0.0265993	0.0437325	0.0049009	0	0.0402326	0.0589258	0.0093242	0
cbx5	0.974031	0.379958	1.2492	1.35603	1.00663	0.650554	1.11371	0.881487	1.22535	1.1079	1.62892	1.40141	1.06361	1.42249	0.622135	0.406695	1.49137	1.53155	0.889041	0.84949	1.48047	1.34581	1.3456	1.27673
cbx6a	0.0303187	0.0825218	0.12138	0.378528	0.0352658	0	0.0716352	0.124365	0.0187656	0.0805694	0.0567466	0.131499	0.048369	0	0.0621515	0.0793475	0.0998129	0.20199	0.0256931	0.0115841	0.0131497	0.0122267	0.0619274	0.133004
cbx6b	0	0.00983273	0.0040426	0	0.00324808	0	0.00299374	0	0	0	0.00573938	0.0103794	0	0	0	0	0	0	0	0	0	0.00969466	0.0102992	0.0159063
cbx7a	0	0	0.0048006	0	0	0	0.00274261	0	0	0	0.00573938	0.0229936	0.00849665	0	0	0	0	0.0390977	0.00444826	0	0	0.00334077	0	0.0407958
cbx8a	0	0	0.0154703	0.192541	0.00783419	0	0.00803969	0	0.0302137	0	0.0722731	0.0166807	0.02511	0	0	0	0.00727736	0.0198384	0.00639568	0	0.0199325	0.0140638	0.00462613	0.0379925
cbx8b	0	0	0.00995509	0	0	0	0.0072016	0	0	0	0.0311221	0.00718548	0.022224	0	0	0	0.0160586	0.0501501	0.00661253	0.0112775	0.0391627	0.0329187	0	0.0425301
cby1	0.0315992	0.0553286	0.0526037	0.185987	0.0371675	0	0.0687592	0	0.0845641	0.0431142	0.0752073	0.0912677	0.0370378	0	0.0314712	0.0439641	0.0790246	0.0394879	0.0458139	0.0257914	0.0513193	0.0439038	0.0570007	0.127227
cc2d1b	0	0	0.0166286	0	0.0120805	0	0.0151864	0	0	0	0.0104827	0.038804	0.0553201	0	0	0	0	0.015315	0.00496795	0.00930955	0.0288842	0.0333749	0.0188152	0
cc2d2a	0.0620432	0.0473448	0.0384199	0	0.0204023	0.0381852	0.0348858	0	0	0.0246198	0.0244674	0.0448394	0.00384724	0	0.0410354	0	0.0449388	0.0356542	0.0172541	0.0451646	0.0125618	0.0229917	0.0862304	0.0950144
ccar1	0.0496772	0.134715	0.0894511	0.192541	0.0274783	0	0.0925448	0	0.0367364	0	0.102187	0.0811457	0.0631968	0.458423	0.0244087	0.0875986	0.185158	0.101278	0.0278919	0.0471876	0.0735583	0.0567926	0.0788469	0.0563617
ccar2	0.0303187	0.0239425	0.0114081	0	0.0244054	0	0.0203424	0	0.021871	0	0.02809	0.0315468	0.0230698	0	0	0.0229756	0.0241861	0	0.00478263	0.00336859	0.0207061	0.0170439	0.0142377	0.0333429
ccbe1	0	0	0.0301518	0	0	0	0.00261114	0	0	0	0.0821117	0.146662	0.0015975	0	0	0	0	0	0.00380836	0.00747813	0	0	0.00738548	0
ccbl1	0	0	0.0121278	0	0.0258837	0	0.0047689	0	0	0	0.0105778	0.0135063	0.0192224	0	0	0	0.00663708	0	0.00898195	0.0136248	0.00640483	0.0176839	0.0176542	0.0103716
ccbl2	0	0.00968401	0.0078174	0	0	0	0.00601458	0	0	0	0	0	0.00753451	0	0.0276382	0	0	0	0	0	0	0.00957652	0.00809457	0
ccbl2.1	0	0.0363238	0.0545395	0	0.0115542	0	0.0372254	0.124365	0.0515063	0.0657837	0.0484161	0.0498049	0.0472928	0	0.0276382	0.0535224	0.0540224	0.0826127	0.0192217	0.0424937	0.0501467	0.0718139	0.0614637	0.0144101
ccdc102a	0.0550678	0.0582069	0.0632822	0	0.0361572	0	0.047435	0	0.00802257	0	0.0502987	0.0148871	0.00228538	0	0	0	0.0333504	0.0809792	0.00911037	0.00433748	0.05224	0.0277593	0.0474159	0.0158466
ccdc103	0	0	0.00436665	0	0	0	0.00466161	0	0	0	0	0.0115019	0.00575158	0	0	0	0.0310076	0	0.00658123	0.0046241	0.00577579	0.0232903	0.00633146	0.0103716
ccdc106a	0	0.0217325	0.0320912	0	0.0158262	0	0.00589812	0	0.0346886	0.0747161	0	0.0365811	0.0109796	0	0	0	0.0238769	0.0399351	0.0114902	0.00381962	0.0193179	0.0275686	0.0132299	0.0144101
ccdc106b	0	0	0	0	0	0	0.0141661	0	0.0330527	0	0	0	0.00208407	0	0	0	0	0	0	0.00543803	0.00179131	0.00248178	0.00952109	0.0406014
ccdc113	0	0	0.00899947	0	0	0	0	0	0	0	0	0	0.00928224	0	0	0	0	0	0.00693542	0	0.00451034	0	0.0166313	0
ccdc114	0	0	0.00212473	0	0.00400444	0	0.00288397	0	0	0.0408057	0	0	0.00191287	0	0	0	0	0	0	0.00409195	0.00141401	0.00440156	0.0426653	0
ccdc115	0.0719696	0.040516	0.0496617	0.400438	0.0307675	0.0381852	0.0617048	0	0.0455324	0.0340207	0.0143367	0.0445262	0.0590689	0	0	0.0435819	0.100092	0.0618274	0.0504501	0.0267903	0.0504557	0.0554805	0.0995548	0.0451423
ccdc12	0.543245	0.399525	0.398831	0.868124	0.395963	0.187145	0.501012	0.740869	0.452271	0.289666	0.620574	0.502768	0.553245	1.03086	0.514296	0.641099	0.511431	0.644126	0.418395	0.357327	0.713969	0.616658	0.553664	0.419478
ccdc120	0	0	0.0246187	0	0.00225249	0	0.00638599	0	0.0399491	0.0379947	0.0374121	0.00501049	0	0	0.113083	0.180557	0	0	0.00999274	0	0.00321569	0	0.00559274	0.0702458
ccdc124	0.62222	0.174232	0.456757	0.406993	0.273322	0.166491	0.333392	0.242049	0.197416	0.206843	0.406214	0.262141	0.463721	0	0.187214	0.171043	0.512539	0.680873	0.307543	0.196767	0.530722	0.562712	0.319696	0.265171
ccdc125	0	0	0.0383339	0	0.00880086	0	0.0161607	0	0	0	0.0206764	0	0.0020316	0	0	0	0	0	0.0113198	0.00704561	0.0164902	0.0251511	0	0
ccdc126	0.169269	0.0565321	0.0601993	0	0.0345067	0.134093	0.0634994	0.124365	0.0205094	0	0.0411928	0.0241339	0.089649	0	0	0	0	0.018028	0.0336181	0.0387733	0.2191	0.194969	0.0325932	0.0678903
ccdc127b	0	0.0210135	0.02381	0.192541	0.0195665	0	0.0116646	0	0.0129542	0	0.0462277	0.0236978	0.0968562	0	0.0677897	0.0367301	0.00587664	0	0.0167823	0.0354624	0.0379536	0.0821136	0.00995021	0.0738101
ccdc129	0	0	0	0	0	0	0	0	0	0	0	0	0.0150318	0	0	0	0	0	0	0	0	0	0	0
ccdc130	0.038664	0.0401555	0.0762922	0.400438	0.0776762	0	0.0971032	0	0.0382883	0.0255782	0.116961	0.0353966	0.0979956	0.280006	0.0393473	0.0346297	0.0661556	0.117365	0.0423136	0.041915	0.0878186	0.0661285	0.0588747	0.160622
ccdc135	0.0638426	0	0	0	0	0	0	0	0	0	0	0.00533084	0.00189801	0	0.0419187	0	0	0	0.00131393	0.0139052	0.0124677	0	0	0
ccdc137	0.194831	0.178835	0.148062	0.406993	0.101578	0.129592	0.151433	0.154994	0.207192	0.082496	0.273945	0.318459	0.34339	0	0.603502	0.293964	0.146252	0.213967	0.169653	0.200126	0.505382	0.430014	0.281299	0.335311
ccdc14	0	0	0.00548235	0	0	0	0.00328147	0	0	0	0.0118835	0	0	0	0	0.0368831	0.0348244	0	0.00100467	0	0	0.00204962	0.00816177	0
ccdc141	0.147172	0.175504	0.00974111	0	0	0	0	0	0	0	0	0	0.00192951	0	0	0	0	0	0	0.00222075	0	0	0.00559274	0
ccdc142	0	0	0.0192668	0	0	0	0.00261017	0	0	0	0	0	0.00200516	0	0	0.0182333	0.0159264	0	0.00134795	0.00362916	0.0103694	0.00774455	0.00756209	0
ccdc146	0	0	0	0	0	0	0	0	0	0	0	0	0	0	0.0244087	0	0	0	0.00196021	0	0	0	0.0129042	0
ccdc149a	0	0	0.00187786	0	0.00261098	0	0.00470541	0	0	0	0	0.00504869	0.00647803	0	0.046348	0	0	0	0	0	0.00111606	0.00511044	0	0.0127916
ccdc149b	0	0	0.00412861	0	0.00839411	0	0.129414	0	0	0	0.0143091	0.0392459	0.0018413	0	0	0	0	0	0.00105497	0	0.00401655	0	0.00860921	0
ccdc15	0	0.0256471	0.00621338	0	0	0	0.00301819	0	0	0	0.018435	0.00552039	0.0100038	0	0	0.0158946	0.0188892	0.0649195	0.00559829	0.00896978	0.0180026	0.0199285	0	0.0218605
ccdc151	0	0	0.00923591	0	0	0	0.00330383	0	0	0.0828131	0	0	0	0	0	0	0	0	0	0.0164746	0	0.00626835	0.0196281	0.0433772
ccdc153	0	0.0211622	0.0380844	0	0.0450199	0	0.0253467	0	0.0058032	0	0.0252415	0.0294403	0.0114944	0	0	0	0.0373963	0.0654694	0.0126905	0.0319536	0.0565476	0.0633793	0.127129	0.0465824
ccdc157	0	0	0.00195696	0	0.00479243	0	0.00298989	0	0	0	0.00753411	0.0133134	0	0	0	0	0.028195	0.0267499	0.00283319	0	0.00830968	0.00861863	0	0.0259572
ccdc160	0	0.0895152	0.0489276	0	0.0280811	0.0381852	0.0567959	0	0.0100058	0.0205043	0.0818851	0.0697549	0.0375852	0	0.021458	0	0.0641609	0.0796115	0.0122414	0.00807554	0.0144086	0.0127263	0.0280776	0.0341916
ccdc167	0.134614	0.0904542	0.153828	0.406993	0.13869	0.240674	0.111602	0.449086	0.11851	0.0646173	0.106186	0.0737541	0.249691	0.280006	0.123761	0.0341279	0.0817149	0.131019	0.0770056	0.0413786	0.184171	0.15054	0.123624	0.135839
ccdc171	0	0	0.00704909	0	0.00246285	0	0.0027638	0	0	0	0	0	0	0	0	0	0.00799774	0	0.00333387	0	0.00158827	0	0.00718084	0
ccdc173	0	0	0.00212473	0	0	0	0	0	0	0	0	0	0.00942874	0	0	0	0.0195322	0	0.00189169	0	0	0	0.0738085	0.0858917
ccdc174	0.0303187	0.0359141	0.0850063	0.192541	0.0395593	0	0.088224	0.124365	0.077066	0.0595989	0.107521	0.117136	0.0702105	0	0.080598	0	0.14872	0.0810491	0.0527507	0.0739869	0.0908098	0.088994	0.130114	0.103172
CCDC18	0.0885974	0	0.00545164	0	0.00167696	0	0.00790158	0	0	0	0	0.00524234	0.00644087	0	0	0	0	0	0.00581644	0.00934404	0.00864294	0.0144747	0.00462613	0.0144101
ccdc180	0	0	0	0	0.00510856	0	0	0	0	0	0	0	0.0144971	0	0	0	0	0	0.00105754	0	0	0	0	0
ccdc186	0	0	0.0352696	0.313804	0.014523	0	0.0217684	0.124365	0	0	0.00676519	0	0.0685276	0.280006	0.0589103	0.0235217	0.0163894	0	0.0267744	0.0095099	0.0863668	0.118946	0.0434561	0
ccdc187	0.24095	0.153472	0.325076	0.185987	0.151938	0.148243	0.364698	0.620696	0.0874495	0.104016	0.222939	0.17184	0.143901	0	0.196789	0.127111	0.191876	0.0989239	0.0711915	0.0577339	0.169281	0.166537	0.164211	0.154796
CCDC189	0	0	0.00733717	0	0	0	0	0	0.019251	0.0760188	0.00980185	0	0	0	0	0	0.0278616	0.0258219	0.00800477	0.00884632	0.0107037	0.0080823	0.0303763	0.0362705
ccdc191	0	0.0411159	0.0463005	0.192541	0.0175527	0	0.0353447	0	0.0100058	0.0255782	0.0146533	0.0286223	0.00906492	0	0	0	0.0263022	0	0.00466899	0.00191702	0.0146992	0.0145449	0.0256794	0.0317529
ccdc22	0.0674255	0.0584309	0.107491	0	0.0527065	0	0.0927308	0	0.0461866	0.0440141	0.0639095	0.0356821	0.148406	0	0.0166268	0	0.0451597	0.0246031	0.0418771	0.0386886	0.0658399	0.0916434	0.0720908	0.0817153
ccdc24	0	0	0.00267843	0	0	0	0	0	0	0	0	0	0	0	0	0	0	0	0.00644758	0	0	0	0	0
ccdc25	0.576163	0.473128	0.572579	1.14268	0.341115	0.402301	0.621044	0.734642	0.531559	0.312669	0.816686	0.691886	1.09216	0.726192	0.659642	1.03119	0.782816	0.831817	0.498774	0.473039	1.20854	1.12384	0.719092	0.541925
ccdc28a	0.0996429	0.10455	0.162244	0.497199	0.0383154	0.0381852	0.0887806	0.154994	0.185328	0.205234	0.110281	0.17038	0.174536	0	0.0735423	0.169935	0.0764112	0.0309019	0.050919	0.0442179	0.13265	0.114566	0.172091	0.235049
ccdc28b	0	0	0.00798699	0	0	0	0	0.149241	0	0	0	0	0	0	0	0	0	0.0198384	0.0019848	0.00265507	0	0	0.0175807	0
ccdc30	0.0550678	0	0.0200604	0	0.00185681	0	0.0146526	0	0.018406	0.0538185	0	0.0133665	0.00949776	0	0.0314712	0	0.0275124	0.0205618	0.00742382	0.00441153	0.00938541	0.00607048	0.012344	0
ccdc32	0.226752	0.186305	0.225839	0.304657	0.15966	0.103504	0.223196	0.639966	0.162783	0	0.29752	0.14001	0.503139	0.458423	0.281607	0.156423	0.22472	0.160833	0.136373	0.12088	0.317766	0.288206	0.170602	0.154706
CCDC39	0	0.0120369	0.00198153	0	0	0	0	0	0.00873483	0	0	0.0247611	0.0037347	0	0	0	0	0	0	0.0199708	0.00751166	0.00972224	0.00633146	0.0656989
ccdc3a	0	0.015691	0.0109007	0	0	0	0.00383108	0	0	0	0.00915338	0	0	0	0.0569205	0	0	0	0	0.00595389	0	0	0	0.0163403
ccdc3b	0	0	0.00167588	0	0.00425262	0	0	0	0.0117554	0.0598907	0.00889348	0.00615353	0	0	0	0	0	0	0	0	0.00321932	0.00531236	0.017528	0
ccdc40	0	0	0.0145997	0	0.00261855	0	0.0164063	0	0	0.0215031	0.0190295	0.01415	0.0251012	0	0	0	0.0412175	0	0.0198946	0.00695134	0.0444121	0.0133366	0.0646032	0.0247377
ccdc43	0.215784	0.0550479	0.175794	0.185987	0.127361	0	0.129585	0.154994	0.0431029	0.0698262	0.108911	0.0845874	0.236117	0	0.204543	0.534129	0.161619	0.167542	0.118381	0.128348	0.347039	0.321847	0.168372	0.129553
ccdc47	0.488498	0.399823	0.515303	0.947641	0.283845	0.122155	0.354201	0.527888	0.255794	0.133835	0.341446	0.248007	0.520744	0.721214	0.339464	0.208255	0.379926	0.279359	0.204672	0.235868	0.385236	0.485799	0.279319	0.257312
ccdc50	0	0	0.00753524	0	0.0131319	0.23101	0.0357575	0	0.0253229	0	0	0.0077293	0.0644096	0.267769	0.0237239	0.0486028	0.00785841	0	0.00699646	0.00451369	0.00277349	0.00661024	0.0216479	0.0388607
ccdc51	0.102132	0.104137	0.0977648	0	0.0824249	0	0.0769298	0.242049	0.00957075	0	0.098554	0.0790873	0.0998822	0	0.0338038	0.0425201	0.067616	0.0600283	0.0244735	0.0419649	0.114929	0.15548	0.0469121	0.0159063
ccdc53	0	0.0675511	0.00639639	0	0.00167696	0.0381852	0.0127238	0	0.0459606	0.114148	0.032986	0.0250432	0.0298181	0	0	0	0.0396437	0	0.0131641	0.0162724	0.0280976	0.0308082	0.0155897	0
ccdc57	0	0	0.0190006	0	0.0129642	0	0.0271094	0	0	0	0.0284792	0.0208203	0.0284837	0	0	0	0.0193923	0.0293195	0.0209123	0.0281762	0.0314399	0.0145037	0.0060008	0
ccdc58	0.111595	0.42576	0.397439	0.528256	0.318117	0.342542	0.38387	0.304235	0.388293	0.336999	0.575014	0.601474	0.779168	1.26153	0.420097	0.661665	0.448882	0.527865	0.39244	0.36044	0.757048	0.806125	0.554727	0.531251
ccdc59	0.0247927	0.110038	0.162425	0.185987	0.126597	0.065319	0.185297	0.531841	0.143958	0.0747161	0.21274	0.147112	0.363367	0.726192	0.138672	0.323395	0.147086	0.0966697	0.20338	0.158537	0.481952	0.487619	0.253188	0.281614
ccdc61	0	0.0485444	0.0660732	0	0.0366008	0	0.0907825	0.242049	0.0140127	0.050894	0.092013	0.114792	0.0411888	0	0.0650215	0	0.0879915	0.0958189	0.0259524	0.0473161	0.026558	0.0119661	0.0513874	0.147145
ccdc6a	0.0663051	0.109621	0.151153	0	0.0255172	0	0.149662	0	0.0990457	0.0969104	0.117042	0.121755	0.112178	0.280006	0.0661986	0.080655	0.139871	0.0776993	0.042261	0.0611659	0.0831518	0.109054	0.0774797	0.0441231
ccdc6b	0	0.0284345	0.0354415	0	0.00708053	0.282694	0.0171555	0	0.0512029	0	0.0684918	0.0902848	0.0523333	0	0.0464445	0.0796186	0.0720287	0.0467291	0.0110854	0.0307247	0.0217534	0.0222418	0.0231093	0
ccdc77	0.0344021	0.0271816	0.069854	0	0.0180734	0.0381852	0.0629883	0	0.0302693	0.16717	0.0530054	0.0450095	0.0289068	0	0	0.205837	0.0961678	0.0568337	0.0709659	0.0332272	0.0461709	0.0833351	0.0565078	0.0470077
ccdc79	0	0	0	0	0	0	0.00313432	0	0	0	0.00952364	0	0	0	0	0	0	0	0	0	0	0	0.00835539	0
ccdc80	0	0	0.0245416	0	0.00148825	0	0.01097	0	0.013489	0.0340207	0	0.00524234	0.0048305	0	0	0	0.0305943	0	0	0	0	0	0	0.0139151
ccdc80l1	0	0	0.00383126	0	0	0	0	0	0	0	0	0	0	0	0	0	0	0	0.00284473	0	0.00136618	0	0	0
ccdc80l2	0	0	0	0	0	0	0.00839709	0	0	0	0.014403	0	0.00202317	0	0	0	0	0	0.00188284	0	0	0	0	0
ccdc82	0.0647191	0.0559404	0.0798531	0	0.0313082	0	0.108657	0.154994	0.0553524	0.0215031	0.138581	0.117972	0.118786	0	0.0237239	0.0845421	0.152552	0.276914	0.0495405	0.0276893	0.13795	0.136177	0.127318	0.111564
ccdc84	0	0	0.00631855	0	0.0178189	0.0381852	0.00301819	0	0	0.0209003	0	0.0165526	0.00784698	0	0	0.0206063	0.0131031	0.0179107	0.0170286	0	0.0285101	0.0232041	0.00784109	0
ccdc85b	0.410117	0.1177	0.977792	0.9324	0.368366	0.235228	0.947984	1.04295	0.178206	0.275643	0.339598	0.377082	0.0181307	0	0.0345133	0.0215499	0.229486	0.0536448	0.0865313	0.0586302	0.02412	0.00263017	0.310831	0.255746
ccdc85ca	0.209302	0.131684	0	0	0.00509574	0	0.00180905	0	0	0	0	0.0319105	0	0	0	0	0.078242	0.0507667	0.00426156	0	0	0	0.0152341	0.0674606
ccdc85cb	0	0.023967	0.00528955	0	0	0	0.00367722	0	0.0190786	0	0.00896335	0.0212137	0.00334439	0	0	0	0.0099244	0	0.00710701	0.00508882	0.00140362	0	0	0
ccdc88b	0.0344021	0.0181583	0.00485031	0	0.00705882	0	0.00291162	0	0	0	0.00649768	0	0.319743	0.267769	0	0	0	0.0390977	0.00269907	0	0.00294201	0.00619949	0	0
ccdc88c	0	0.0582548	0.0237051	0	0.0097505	0	0.0175852	0	0.0272735	0	0.0345241	0.0342453	0.0235828	0	0	0.0686548	0.0671864	0.174088	0.0101533	0.018133	0.0208573	0.0589737	0.0386575	0.0260277
ccdc9	0.0606644	0.253269	0.213199	0.185987	0.117887	0	0.12883	0.149241	0.0653633	0.0579341	0.141423	0.147135	0.137568	0	0.0621857	0.165993	0.208649	0.173409	0.0668735	0.115352	0.210602	0.162833	0.22465	0.262712
ccdc90b	0.063342	0.109019	0.0779611	0	0.036016	0.0381852	0.165226	0.378647	0.0696043	0.03951	0.0581429	0.148785	0.0406191	0	0.0683171	0	0.01502	0	0.027899	0.0187385	0.0149888	0.016881	0.0626191	0.0600875
ccdc92	0	0	0	0	0	0	0.00421348	0	0	0	0	0	0.00234003	0	0	0	0.0369509	0.0242191	0	0	0.00307132	0.00930773	0.00673321	0
ccdc93	0	0.0343333	0.0227054	0	0.00614242	0	0.0414499	0	0.0126285	0.0246198	0.0216125	0.00910956	0.0478594	0	0.0338038	0	0.00643132	0.0438498	0.00827339	0.00201805	0.0247238	0.0200362	0.0113532	0.0385758
ccdc94	0.115943	0.120491	0.136325	0.192541	0.100001	0.124936	0.133029	0.273606	0.109275	0.0871325	0.244956	0.221579	0.160902	0.267769	0.0544038	0.103756	0.195529	0.0960766	0.0830288	0.152633	0.156674	0.180727	0.209712	0.131758
ccdc96	0.0865815	0	0.00214982	0	0.00713194	0	0.00334927	0	0	0	0	0.00750144	0.0089239	0	0	0	0	0	0.000846883	0.00455777	0.00403852	0	0	0
ccdc97	0.113254	0.0279469	0.071402	0	0.0669817	0	0.0554148	0	0.0375251	0	0.0499281	0.0675313	0.0898437	0	0	0.090742	0.0851038	0.0358092	0.0584518	0.0580333	0.0817554	0.100374	0.0316985	0.0610563
ccka	0	0	0	0	0.00241931	0	0.00209073	0	0	0	0	0	0.0222043	0	0	0	0	0	0.00824943	0	0	0	0	0
ccl19a.1	0	0	0	0	0	0	0	0	0	0	0	0	0	0	0	0.0656285	0	0	0	0	0	0	0	0.0363812
ccl19b	0	0	0	0	0	0	0	0	0	0	0	0	0.00306033	0	0.0227206	0	0	0	0	0	0.00138901	0	0.00673321	0
ccl25b	0.0303187	0	0	0	0	0	0.0540333	0	0	0	0.319555	0.361915	0	0	0	0	0	0	0.0096862	0.0464172	0.00195799	0.0108434	0	0
ccl34b.4	0	0	0	0	0	0	0.0057586	0	0	0	0	0	0.00372821	0	0	0	0	0	0.00582067	0	0.00403105	0	0.0373472	0
ccl38.1	0	0	0.0385875	0	0.0291447	0	0.00541893	0	0.0430496	0	0	0	0.590304	0	0	0	0.00460959	0	0.0130548	0	0.00436816	0	0.0485426	0
ccl38.6	0	0	0.00757321	0	0.0155405	0	0	0	0	0	0	0	0.113624	0	0	0	0.006002	0	0	0	0	0	0.0102992	0
ccl38a.5	0	0	0	0	0	0	0	0	0	0	0	0	0.0112804	0	0	0	0	0	0	0	0	0	0	0
ccl39.3	0	0	0.00787276	0	0	0	0.00803166	0	0	0	0.00892607	0	0.00915438	0	0	0	0	0	0.00841248	0	0.011501	0	0	0
ccl39.6	0	0	0.00117391	0	0	0	0	0	0.0103252	0	0	0	0	0	0	0	0	0	0	0	0.00191424	0	0.00952109	0
ccl39.7	0	0	0.00805128	0	0.00414271	0	0.0161141	0	0.0238984	0	0.0132107	0	0	0	0	0	0.0099244	0	0	0	0.00210786	0	0.00803184	0
ccm2	0	0.0104082	0.0164485	0	0.00686614	0	0.0196542	0	0.0390673	0.0352131	0.0198747	0.0265337	0.0189231	0	0.0166268	0	0.0352021	0.0356421	0.013424	0.0177554	0.0127107	0.00818006	0	0.0337785
ccm2l	0	0	0.220365	0	0.131751	0	0.0650227	0	0.0336153	0	0	0	0.0189299	0	0	0	0	0	0.0209506	0.0122005	0.0720746	0.0121927	0.06926	0.00968746
ccna2	0.162769	0.0442053	0.178764	0.313804	0.183951	0	0.263859	0	0.182845	0.199861	0.565935	0.354878	0.154948	0	0.149819	0.255289	0.559645	0.668966	0.247475	0.373657	0.484954	0.53701	0.380842	0.351664
ccnb1	0.11991	0.0099506	0.0634391	0.343885	0.0587669	0	0.175184	0	0.0989824	0.0205043	0.275213	0.246645	0.030497	0	0.127149	0.268466	0.299511	0.353976	0.109763	0.171199	0.227001	0.215827	0.312261	0.160443
ccnb2	0.0718291	0	0.0102927	0	0.00880325	0	0.0332986	0	0.0284549	0	0.0627873	0.0555748	0.00950117	0	0.0353482	0.0392862	0.0477201	0.0701319	0.0203462	0.026297	0.0398995	0.0619265	0.0289855	0.0245346
ccnb3	0.128079	0.0161383	0.0805218	0	0.044049	0	0.155151	0.128694	0.0511983	0.111729	0.286526	0.247149	0.0387859	0	0.0569205	0.135933	0.216366	0.288949	0.0990822	0.103617	0.133085	0.10475	0.194002	0.213978
ccnc	0	0.0636809	0.0419928	0.214451	0.0372581	0.217375	0.0703922	0.335731	0.033407	0.0209003	0.0721648	0.103229	0.0713634	0	0	0.0383768	0.0734855	0.0489446	0.0422232	0.0466337	0.0584528	0.0814646	0.0605404	0.116406
ccnd1	0.441756	0.315105	0.846728	0.77719	0.224876	0.354023	0.59703	0.628502	0.44523	0.340832	1.14141	0.901779	0.636419	1.74581	0.484478	0.277165	1.0066	1.13157	0.325749	0.34738	1.463	1.7066	0.939485	0.849285
ccnd2a	0.0441137	0.0461224	0.136038	0	0.0444911	0	0.0281581	0	0.0444935	0	0.10546	0.0417026	0.0400113	0	0	0	0.17371	0.0926572	0.0165199	0.0280387	0.03181	0.00685838	0.0158025	0.0978868
ccnd2b	0	0	0	0	0	0	0.00592214	0	0	0	0.00531998	0	0	0	0	0	0	0	0	0	0	0	0	0
ccnd3	0	0.019012	0.0176417	0	0	0	0.00769039	0.124365	0	0	0.023211	0.00581269	0.0021134	0	0	0.0182333	0.0172804	0	0.00501588	0.0168569	0.00597942	0.00949773	0.00500532	0.0155488
ccndbp1	0.0220362	0.0468162	0.0815194	0.214451	0.00990632	0	0.0818514	0	0.0589563	0.0333143	0.10151	0.0844026	0.0922226	0	0.117256	0.0891454	0.0977237	0.0568459	0.0341132	0.0369565	0.110818	0.0708677	0.0424486	0.0831931
ccne1	0.0547258	0.0227267	0.105937	0	0.026476	0	0.0173065	0.128694	0.147228	0.14489	0.0988524	0.0963832	0.140286	0	0.0338038	0	0.13931	0.116027	0.0228304	0.0373346	0.0698741	0.0205432	0.0563214	0.152055
ccne2	0.139061	0.022054	0.0696921	0.509511	0.0380289	0	0.024944	0	0.0825171	0.03951	0.187175	0.124297	0.0895893	0	0.135446	0.022714	0.185591	0.1798	0.0421007	0.0534362	0.196983	0.21559	0.0963364	0.076498
ccnf	0	0.0099506	0.0425067	0.436881	0.0310225	0	0.0986434	0	0.0251331	0.040063	0.164013	0.110528	0.0402451	0.280006	0.172689	0.0518937	0.0917398	0.0964549	0.0410703	0.0559125	0.0753278	0.118277	0.0909197	0.0714136
ccng1	1.24535	1.12999	1.80294	1.02533	1.43732	1.8206	1.59827	1.67047	2.04009	2.02399	1.69007	1.46792	1.45566	1.22065	1.69553	1.59126	1.4417	1.62778	1.74709	1.51849	1.73972	1.61741	2.06414	1.7397
ccng2	0.135253	0.174858	0.183483	0	0.0985362	0	0.248176	0.705236	0.0867408	0.054525	0.150125	0.118621	0.0192793	0.280006	0.0166268	0.0229756	0.138597	0.125176	0.00910846	0.00261027	0	0.00341596	0.0780084	0.0855153
ccnh	0	0.0161383	0.0404388	0	0.0386517	0	0.0592732	0	0.0195766	0.0843838	0.0873864	0.0751941	0.0402984	0.280006	0.0942997	0.0326824	0.0574379	0.163147	0.0269606	0.0639183	0.063848	0.0807246	0.0657335	0.0851323
ccni	0.332375	0.528598	0.700847	0.436881	0.45763	0.565368	0.628398	0.273606	0.319096	0.656834	0.475188	0.483596	0.292748	0.441208	0.263587	0.397507	0.503396	0.34393	0.174281	0.250111	0.188115	0.185951	0.602819	0.791137
ccnj	0.0303187	0	0.00552641	0	0	0	0.00568644	0	0	0	0.00915338	0.0110991	0.00276262	0	0	0	0.00962689	0	0.00246041	0	0	0.00527862	0.0144511	0
ccnjl	0.0426829	0.213156	0.200513	0.192541	0.0530422	0.299501	0.193367	0.149241	0.0763753	0.0538185	0.0972258	0.174973	0.179549	0.280006	0.0939203	0.105771	0.175138	0.218365	0.0642383	0.0625624	0.136031	0.0955145	0.283902	0.356144
ccnk	0	0.0792859	0.0343303	0	0.0616496	0	0.0723988	0.207037	0.0415442	0.0205043	0.113556	0.128085	0.0874823	0.267769	0	0.127858	0.0410201	0.104335	0.0294832	0.0651608	0.0678898	0.0679865	0.0993221	0.114539
ccnl1a	0.160929	0.157048	0.137483	0.406993	0.0224025	0	0.0903258	0.154994	0.0534085	0.0820703	0.106687	0.163711	0.133006	0.441208	0.0500971	0	0.125302	0.140286	0.0357044	0.0607431	0.108301	0.161641	0.0765742	0.119197
ccnl1b	0.0303187	0.0293603	0.137533	0.343885	0.0407042	0	0.144711	0	0.0730661	0.0609633	0.191304	0.202691	0.16868	0	0.0380847	0.219612	0.159731	0.119509	0.103408	0.072597	0.142731	0.203342	0.153349	0.348558
ccnt1	0.0276411	0.0704415	0.0826629	0	0.00725528	0	0.0778302	0	0.0201375	0.0414046	0.0757471	0.188765	0.0717965	0	0.021458	0.0368831	0.0784454	0.121424	0.0292235	0.0110234	0.0865075	0.0543253	0.0733415	0.0670122
ccnt2a	0.129264	0.0243793	0.0746716	0.214451	0.00697289	0	0.0351768	0	0.0501058	0	0.0908779	0.128516	0.0627384	0.458423	0.0396803	0.117886	0.0383355	0.0491843	0.0315128	0.0324046	0.0492425	0.0735626	0.0489074	0.0699747
ccnt2b	0.312836	0.314096	0.385225	0.472533	0.244067	0.103504	0.487629	0.650102	0.297935	0.387319	0.443392	0.479115	0.52902	1.02816	0.255245	0.285859	0.366817	0.438623	0.221988	0.229261	0.505787	0.490868	0.320088	0.457575
ccny	0.0330233	0.00992071	0.0711085	0.185987	0.0184174	0	0.0247146	0	0.0531804	0.0205043	0.0162464	0.0430017	0.0163403	0	0.067806	0	0.0169273	0	0.0119725	0.00389079	0.00102895	0.0282856	0	0
ccnyl1	0.177967	0.0339789	0.124549	0.519109	0.0743833	0.124936	0.150592	0.362475	0.153892	0.198404	0.0914613	0.145952	0.043484	0	0.0419187	0.0732989	0.185817	0.129039	0.0356701	0.0339449	0.0598693	0.0502209	0.0892149	0.0973871
ccr12b.2	0	0	0	0	0	0	0.00261017	0	0	0	0	0	0.0657509	0	0	0	0	0	0	0	0	0	0	0
ccr9a	0	0	0	0	0	0	0	0	0	0	0	0	0.0264549	0	0	0	0	0	0	0	0	0	0	0
ccs	0	0	0.0111431	0	0	0	0.00971473	0	0	0	0	0.0213077	0.00900252	0	0	0	0	0.0231228	0.011129	0.00226958	0.0118067	0.0218892	0	0
ccsapa	0	0	0.00239112	0	0	0	0	0	0	0	0	0	0	0	0.0508217	0	0	0	0.000792786	0	0	0	0	0
ccsapb	0.0247927	0.0136986	0.00392814	0	0.0114376	0	0.013163	0	0.0289406	0	0.066244	0.0172188	0.0114973	0	0.0166268	0.0144491	0.0453113	0.0246031	0	0.0135951	0.00658101	0.00298463	0	0
ccser1	0	0	0	0	0	0	0	0	0	0	0	0	0.005695	0	0	0	0	0	0	0	0.00259285	0	0	0
ccser2a	0	0	0.00525485	0	0	0	0	0	0	0	0	0.00543664	0	0	0	0	0.0282482	0.056209	0	0	0	0	0	0
ccser2b	0	0	0.00629189	0	0	0	0	0	0	0	0.0167917	0	0.00250028	0	0	0	0	0	0	0	0.00140763	0	0	0
CCT2	0.858776	0.924063	1.39126	1.42778	0.969691	1.22967	1.46712	1.50605	1.01657	0.611106	1.35388	1.37761	1.38005	1.35789	0.80396	1.01896	1.13399	1.59925	1.13133	1.01392	1.50261	1.43649	1.34825	1.20082
cct2	0	0	0.00834196	0	0	0	0	0	0	0	0.00809542	0	0.00996106	0	0	0	0	0.018028	0	0.00160713	0.00132975	0.00298463	0	0
cct3	0.6112	0.896457	1.36018	1.81348	0.923206	1.2373	1.43801	1.62416	0.7324	0.953826	1.28095	1.31909	1.43656	1.13031	0.965032	1.08358	1.23466	1.4619	0.978084	0.977743	1.36995	1.33056	1.2632	1.25201
cct4	0.884713	0.718246	1.28694	1.26478	0.990497	1.09621	1.28004	1.32839	0.901118	0.73148	1.05873	1.244	1.29572	1.02816	0.766193	0.963699	1.08335	1.51287	0.96678	1.03915	1.42325	1.51208	1.22704	1.13395
cct5	0.787752	0.648836	1.11339	1.42754	0.843373	0.371047	1.21474	1.85222	0.661947	0.797285	1.12086	1.24236	1.33241	1.74233	0.762802	0.932126	1.16398	1.51664	0.945139	0.944752	1.38782	1.309	1.23537	1.12358
cct6a	0.392271	0.648529	0.823163	1.2552	0.551651	0.451054	0.87699	0.996518	0.464195	0.397398	0.889252	0.819194	1.03364	0.857417	0.81126	0.847572	0.746543	0.909314	0.683176	0.703823	1.10583	1.09266	0.856443	1.00009
cct7	0.807711	0.654023	1.00985	1.05107	0.734464	0.528395	1.22072	1.65592	0.700758	0.539831	1.12684	1.17058	1.61706	1.1347	0.968526	0.831175	1.01194	1.34953	0.920981	0.974022	1.43662	1.43157	1.16455	1.05863
cct8	0.547026	0.422935	0.669977	0.313804	0.483884	0.558858	0.821358	0.895262	0.464096	0.492131	0.852742	0.855381	0.801567	0.726192	0.614804	0.796456	0.720063	0.940008	0.486647	0.556885	0.79254	0.865231	0.640849	0.78887
ccz1	0.172043	0.140208	0.266142	0.185987	0.122574	0.0389019	0.228237	0.124365	0.140506	0.111489	0.126432	0.136114	0.292344	0	0.0582125	0.0780204	0.230258	0.138705	0.10106	0.111273	0.19413	0.209429	0.231354	0.218013
cd151	0.41134	0.265547	0.0111947	0	0.00152502	0	0.00691747	0	0.0184885	0	0.0162828	0.0347487	0.00219644	0	0.0715848	0.144856	0.00873239	0	0.0047961	0.00526834	0.0129971	0.0485261	0.0259668	0.0158466
cd151l	0.509867	0.337412	0.843353	0.185987	0.471149	0.414882	0.812486	0.783604	0.827567	1.29331	0.869762	0.873337	0.160386	0.589648	0.227403	0.116162	0.410799	0.2606	0.141034	0.263461	0.147094	0.0558687	0.735169	0.909754
cd164	0.139799	0.201541	0.317717	0.61698	0.171824	0	0.228838	0.269059	0.217356	0.293386	0.213212	0.228154	0.358371	0.267769	0.22129	0.247564	0.133857	0.0395341	0.080807	0.0633552	0.18749	0.1631	0.274619	0.212692
cd248a	0.0732532	0.0380115	0	0	0.0028918	0	0.0302402	0	0	0	0.063886	0.028526	0	0	0	0	0	0	0.00607448	0.0110468	0	0	0.0175807	0
cd276	0	0.129522	0.429708	0.765604	0.23584	0.139025	0.315698	0.609363	0.199699	0.229091	0.285441	0.311693	0.117567	0.280006	0.0529292	0.124814	0.191312	0.226086	0.0747181	0.119542	0.144591	0.142913	0.151153	0.139194
cd2ap	0.0633203	0.0408881	0.0504732	0	0.0191629	0	0.0355928	0	0.0199613	0.0813465	0.0260248	0.0552937	0.0636083	0	0	0.0215499	0.00762004	0.0421874	0.00816386	0.00509875	0.0189428	0.0341056	0.0897866	0.0685495
cd2bp2	0.267321	0.112421	0.242454	0.843676	0.228275	0	0.26882	0.326614	0.174934	0.151663	0.381735	0.363294	0.211584	0.267769	0.226842	0.136458	0.299613	0.359161	0.159395	0.226879	0.295488	0.240098	0.308311	0.473717
cd302	0	0	0	0	0	0	0	0	0	0	0	0	0.00245453	0	0	0	0	0	0.000928392	0	0.00133071	0	0	0
cd3eap	0.187237	0.190533	0.299993	0.406993	0.17135	0.103504	0.329066	0.517469	0.37436	0.171232	0.532035	0.60004	0.507161	1.18445	0.413775	0.863006	0.438101	0.820204	0.26319	0.398107	0.686695	0.833433	0.421536	0.619767
cd40	0	0	0	0	0	0	0	0	0	0	0	0	0.00633214	0	0	0	0	0	0	0	0	0	0	0
cd59	0	0	0	0	0	0	0	0	0	0	0	0	0.00653067	0	0	0	0	0	0	0	0.0077722	0	0	0
cd63	0.60045	0.484845	0.624155	0.313804	0.422018	0.453648	0.314475	0.958562	0.38737	0.506198	0.803177	0.626997	1.07066	1.34631	0.10527	0.0606429	0.275846	0.301402	0.168575	0.2351	0.129247	0.109032	0.289142	0.367992
cd74b	0	0	0.00239716	0	0	0	0	0	0	0	0.00844775	0	0.00485	0	0	0	0.0160723	0	0	0	0.00165554	0	0.00651986	0
cd81a	0.999003	1.17426	1.24203	1.16333	0.555383	0.334336	1.28537	1.16428	0.586776	0.648817	1.45004	1.37494	0.534079	0.961263	1.24352	1.44516	0.629894	0.538327	0.261973	0.424011	0.22236	0.288375	0.746163	1.08721
cd81b	0	0	0.0102792	0	0	0	0.00290747	0	0	0	0.0251572	0	0.00318609	0	0	0	0	0	0	0	0	0	0	0
cd82a	0.0315992	0.0241069	0.0489868	0	0.0110237	0.0853468	0.0181787	0	0.0127755	0.112538	0.0796338	0.0348	0.0245293	0	0.208485	0.0608685	0.202326	0.199167	0.0515951	0.0204765	0.0214534	0.0655349	0.0187702	0.0290685
cd82b	0	0	0.0106689	0	0.00399446	0	0.0283565	0	0.028298	0	0.0385299	0.0357648	0.0234587	0	0	0	0.0167941	0.0198384	0.00834158	0.0303244	0.0179663	0.0181654	0.0197715	0.0328216
cd83	0	0	0.00215791	0	0	0	0	0	0	0	0	0	0.0439333	0	0	0	0	0	0.000821335	0	0.00213293	0	0	0
cd99	0	0.0120369	0.0247949	0	0.0130727	0	0.0256899	0	0.0861183	0.103809	0.0154773	0.00492224	0.0122339	0	0	0	0.0106228	0	0.0106272	0.00828546	0.0169498	0.00879659	0.0181441	0
cd99l2	0.431618	0.442792	0.485679	0.947641	0.262781	0.504946	0.651598	0.395631	0.267582	0.385618	0.6693	0.666265	0.405296	0.589648	0.348405	0.230047	0.487154	0.428011	0.24442	0.369907	0.486916	0.459892	0.453062	0.40812
cd9a	0.407752	1.20465	0.47127	1.64512	0.260114	0.943734	0.0522421	0.501898	0	0	0.0164682	0.282895	0.197633	0.280006	0.0419187	0.0221197	0.0393414	0	0.0291026	0.105857	0.0324458	0.0245923	0.0259941	0.0950834
cd9b	0	0.0723065	0.0960431	0	0.0104848	0.21295	0.0146203	0	0.818863	0.740033	0.0365585	0.0266018	0.0202862	0.280006	0	0.0206063	0.160695	0	0.0206257	0.0614396	0.0249873	0.0156933	0.354805	0.25689
cdadc1	0	0	0.00206289	0	0	0	0	0	0.0422075	0	0	0	0.00407066	0	0	0	0	0	0.00239459	0	0.00161317	0.00744359	0.00673321	0.0144101
cdan1	0	0	0.00418532	0	0	0	0	0	0	0.0815582	0.00531998	0	0.00691215	0	0	0	0	0.094289	0.00314978	0.00837982	0.00924673	0.0159546	0.00694078	0
cdc123	0.0247927	0	0.048443	0	0.0304215	0	0.0301708	0	0.0539584	0.0205043	0.0378603	0.040042	0.111587	0	0.0859891	0	0.0495638	0.0234002	0.0739235	0.0139196	0.0931775	0.120023	0.0240537	0.0221339
cdc14ab	0	0.0236692	0.0190507	0	0.00538266	0	0.0352993	0	0	0	0.0237413	0.0377393	0.0247489	0	0.0551952	0	0.0321873	0.0307068	0.00282241	0.00185802	0.0015895	0.0039658	0.0580186	0.118077
cdc14b	0.124184	0.173321	0.155347	0	0.111349	0.0381852	0.327677	0.269059	0.134087	0.114278	0.359385	0.317718	0.0389079	0	0.226255	0.110123	0.410612	0.479065	0.141471	0.19189	0.111748	0.154327	0.364261	0.327132
cdc16	0	0	0.049108	0.214451	0.0234587	0.0389019	0.0465821	0	0.023206	0.040063	0.0710409	0.0423033	0.0384882	0	0.027439	0.0358932	0.0271443	0	0.0215083	0.0542219	0.0347137	0.0636226	0.0251223	0.0286382
cdc20	0.186169	0.0986011	0.11317	0.192541	0.146039	0	0.206027	0	0.197569	0.0338071	0.277977	0.300938	0.0551697	0	0.104905	0.159081	0.239417	0.347847	0.127253	0.161844	0.149994	0.238976	0.301874	0.245836
cdc23	0.0862884	0.0257071	0.0312264	0	0.00921109	0	0.022239	0	0	0	0.0371083	0.0283605	0.0376705	0	0.021458	0.0209885	0.0572699	0.0198384	0.020595	0.017777	0.0544419	0.0486493	0.0630053	0.0338411
[truncated: 13,800 more rows]
