# Supplementary material for: Single-cell transcriptomic analysis identifies the conversion of zebrafish Etv2-deficient vascular progenitors into skeletal muscle
Source: Nat Commun. 2020 Jun 3;11:2796. doi: 10.1038/s41467-020-16515-y (PMC7271194; doi:10.1038/s41467-020-16515-y)
Supplement: Supplementary file 10 — Supplementary Data 3 [file 41467_2020_16515_MOESM10_ESM.xlsx]

## Sheet: Sheet1
Supplementary Data 3. Differentially expressed genes in the red blood cells of etv2^ci32Gt homozygous embryos compared to heterozygous embryos. Increased RBC-specific genes in homozygous embryos are shown in bold.
Gene	p_val	avg_logFC	pct.1	pct.2	p_val_adj
junba	7.62175e-21	0.656682	0.433	0.818	1.20408e-16
fosab	9.39188e-17	0.628076	0.768	0.894	1.48373e-12
jdp2b	8.11116e-13	0.627694	0.258	0.591	1.2814e-08
jun	3.17047e-14	0.560994	0.634	0.879	5.00871e-10
hbbe1.1	4.69923e-12	0.53644	0.966	0.992	7.42384e-08
ptmaa	3.13698e-05	0.474867	0.745	0.667	0.49558
id1	0.00559484	0.458223	0.725	0.682	1
hbae1.3	8.72891e-10	0.433163	0.977	1	1.37899e-05
rpl38	4.90724e-44	0.396315	0.98	1	7.75246e-40
calm2a	3.35923e-07	0.388545	0.671	0.795	0.00530692
fam210b	0.000571695	0.374455	0.604	0.538	1
rfesd	0.00176584	0.369009	0.805	0.735	1
btg1	0.0152053	0.363419	0.802	0.773	1
ahcy	0.0114968	0.356013	0.537	0.492	1
fli1a	8.52618e-05	0.353149	0.584	0.485	1
eif4ebp3	0.00463818	0.345397	0.668	0.598	1
hmgb3b	0.0026332	0.323046	0.678	0.674	1
ppdpfb	0.0186142	0.322221	0.597	0.561	1
si:ch73-238c9.1	0.000444091	0.322105	0.634	0.553	1
hmgb1b	0.000831841	0.309615	0.701	0.644	1
lasp1	0.000157038	0.30828	0.47	0.326	1
si:dkey-261j4.3	0.000169638	0.305796	0.822	0.735	1
fam212ab	0.00571051	0.305588	0.685	0.598	1
mrps11	0.134336	0.298189	0.698	0.712	1
si:dkey-52l18.4	0.000235682	0.297858	0.258	0.106	1
tmem165	0.0750217	0.295067	0.628	0.659	1
socs3b	2.15349e-16	0.360875	0.154	0.53	3.40208e-12
syf2	0.174881	0.293238	0.638	0.606	1
gnl3	0.00487158	0.293161	0.802	0.803	1
rhocb	0.000229157	0.292087	0.631	0.545	1
aurkaip1	0.000682926	0.288137	0.685	0.598	1
utp3	0.00468495	0.286063	0.819	0.803	1
fnta	0.172743	0.283503	0.279	0.242	1
BX005073.3	0.000481714	0.280772	0.48	0.326	1
eif3s6ip	0.0059589	0.279376	0.768	0.758	1
selt1b	0.00482662	0.273857	0.772	0.811	1
capza1b	0.0417923	0.269237	0.534	0.477	1
ppp1r14bb	0.0128999	0.268399	0.755	0.712	1
hvcn1	0.0193148	0.267974	0.332	0.242	1
gamt	0.00179922	0.265165	0.49	0.394	1
anapc10	0.0005744	0.263899	0.597	0.492	1
si:rp71-45k5.4	0.0495606	0.260792	0.614	0.614	1
psma1	0.000366737	0.260453	0.869	0.848	1
tuba8l4	1.04896e-11	0.349687	0.919	0.939	1.65715e-07
dohh	0.00794645	0.253032	0.789	0.773	1
SMIM30	0.009145	0.251317	0.668	0.644	1
cdca7a	0.0239838	-0.252473	0.53	0.598	1
tmem120a	5.08093e-06	-0.260662	0.493	0.712	0.0802685
tspo	3.05948e-05	-0.265053	0.312	0.523	0.483337
cox8b	8.96938e-13	0.347528	0.144	0.447	1.41698e-08
tars	4.03593e-08	0.331605	0.765	0.909	0.000637596
ier2a	3.47743e-10	0.320184	0.275	0.561	5.49364e-06
rpl29	2.46733e-32	0.315772	0.98	1	3.89789e-28
mych	2.04162e-07	0.315524	0.648	0.826	0.00322535
hnrpl	0.054016	-0.295355	0.456	0.568	1
naa38	0.957775	-0.295394	0.564	0.606	1
her6	8.15111e-07	0.314182	0.57	0.78	0.0128771
hbae3	2.64978e-06	0.301755	0.963	0.992	0.0418612
TCIM (1 of many).1	8.22768e-06	-0.305395	0.614	0.811	0.129981
cdk8	0.00930803	-0.305858	0.386	0.568	1
ythdf2	0.00233869	-0.307792	0.446	0.614	1
si:ch73-299h12.3	1.94296e-05	-0.30937	0.094	0.258	0.30695
tmem14ca	0.000432917	-0.310237	0.688	0.811	1
hbbe2	0.00681214	-0.313204	0.758	0.856	1
mt-co1	6.73825e-08	0.298647	0.859	0.962	0.00106451
hist1h4l.16	1.23161e-05	-0.314398	0.322	0.538	0.19457
capn8	0.0014258	-0.314642	0.413	0.598	1
nt5c2l1	0.0181258	-0.314694	0.416	0.545	1
alas2	2.38695e-07	0.2924	0.711	0.871	0.00377091
rps29	6.09962e-31	0.289571	0.977	0.992	9.63619e-27
si:ch211-87h14.3	6.31121e-05	-0.31877	0.591	0.758	0.997045
egr1	3.35204e-08	0.278958	0.158	0.394	0.000529556
si:dkey-12j5.1	0.108064	-0.322241	0.299	0.371	1
ENSDARG00000093606	6.5389e-11	0.275362	0.322	0.652	1.03301e-06
hbae5	6.34417e-05	-0.339605	0.497	0.667	1
exosc3	6.48055e-09	0.267293	0.299	0.576	0.00010238
cox8a	1.32582e-06	-0.253703	0.909	0.917	0.0209452
ppil1	0.0685996	-0.353357	0.577	0.682	1
sgk2a	5.14949e-05	-0.355899	0.215	0.394	0.813517
atp5g3a	5.13133e-10	-0.294747	0.936	0.947	8.10647e-06
kifc1	1.19365e-05	-0.376318	0.128	0.311	0.188572
pmaip1	0.309958	-0.37659	0.376	0.409	1
si:ch211-152c2.3	4.33118e-09	-0.401235	0.272	0.03	6.8424e-05
pcbp2	8.6232e-12	-0.40296	0.903	0.879	1.36229e-07
lmo2	2.57951e-09	-0.437539	0.923	0.939	4.0751e-05
actb2	1.62064e-14	-0.480446	0.966	0.947	2.56029e-10
ecscr	1.86868e-12	-0.53875	0.393	0.061	2.95214e-08
tmsb4x	1.74689e-12	-0.579416	0.95	0.932	2.75974e-08
rbp5	8.56934e-08	-0.601384	0.342	0.106	0.00135378
tpm4a	3.46206e-12	-0.673532	0.762	0.561	5.46935e-08
