# Supplementary material for: Single-cell transcriptomic analysis identifies the conversion of zebrafish Etv2-deficient vascular progenitors into skeletal muscle
Source: Nat Commun. 2020 Jun 3;11:2796. doi: 10.1038/s41467-020-16515-y (PMC7271194; doi:10.1038/s41467-020-16515-y)
Supplement: Supplementary file 11 — Supplementary Data 4 [file 41467_2020_16515_MOESM11_ESM.xlsx]

## Sheet: Endocardial
Supplementary Data 4. Significantly enriched genes in the endocardial cell cluster versus the remaining EC1 cells (EC1a cluster).
Gene	p_val	avg_logFCpct.1	pct.1	pct.2	p_val_adj
cdh6	1.45988e-16	1.21717	0.692	0.037	2.26997e-12
fn1a	1.45778e-09	1.15889	0.723	0.321	2.26671e-05
gata5	2.57195e-12	0.9669	0.662	0.111	3.99913e-08
wnt11r	8.28083e-08	0.890246	0.769	0.494	0.00128759
id2b	3.86192e-07	0.760677	0.462	0.099	0.00600489
icn	6.20602e-05	0.735267	0.431	0.136	0.964974
id2a	1.12156e-06	0.717201	0.862	0.679	0.0174391
cebpa	7.41035e-05	0.695589	0.4	0.136	1
spns2	2.27854e-08	0.669368	0.431	0.049	0.00035429
kctd12.2	5.99154e-06	0.624987	0.785	0.58	0.0931624
ptmaa	8.63348e-08	0.585698	0.985	0.938	0.00134242
drl	3.52279e-08	0.570183	0.431	0.049	0.000547759
vox	0.00393785	0.541651	0.323	0.136	1
isl1	0.000434144	0.528776	0.369	0.136	1
bmp16	0.000417545	0.512659	0.508	0.259	1
npm1a	0.000913438	0.510487	0.862	0.802	1
adgrl2a	3.52936e-05	0.499669	0.431	0.136	0.548781
bambib	0.000119876	0.493901	0.385	0.136	1
bysl	0.00010014	0.481702	0.523	0.247	1
sec61a1	0.00361369	0.474814	0.8	0.691	1
jun	5.79139e-05	0.461436	0.954	0.901	0.900503
prmt1	5.00975e-05	0.442656	0.846	0.642	0.778965
rpl7l1	0.00159815	0.421163	0.631	0.457	1
rbm28	0.00052038	0.417616	0.585	0.333	1
surf6	0.00361343	0.414479	0.554	0.358	1
hspb8	0.000533909	0.411491	0.415	0.173	1
junba	0.0036536	0.410365	0.754	0.654	1
smad7	1.83437e-05	0.407526	0.369	0.086	0.285226
dkc1	0.000790038	0.398388	0.492	0.259	1
slc9a3r1a	0.0013251	0.381845	0.262	0.074	1
arl4aa	0.00182744	0.364418	0.862	0.704	1
id1	0.000631188	0.350817	1	0.988	1
zgc:92818	0.00159957	0.350716	0.338	0.136	1
cdc14b	0.00306064	0.344079	0.308	0.111	1
dld	0.000720133	0.342811	0.354	0.123	1
ncl	0.000483109	0.330971	0.969	0.864	1
rexo4	4.37945e-05	0.328618	0.462	0.16	0.680961
btg1	0.00647566	0.317408	0.862	0.79	1
aspm	0.00378127	0.310269	0.292	0.099	1
timm10	0.00940968	0.308411	0.385	0.21	1
usp36	0.00890602	0.307599	0.323	0.16	1
eif3ea	0.000823308	0.302036	0.923	0.877	1
rhebl1	0.00911995	0.301927	0.569	0.37	1
srrm2	0.0050012	0.300883	0.523	0.296	1
llph	0.00392691	0.298764	0.538	0.333	1
si:dkey-261j4.3	0.000298765	0.297048	0.308	0.074	1
clasrp	7.13837e-05	0.296582	0.308	0.062	1
zgc:66433	0.00341836	0.285666	0.462	0.235	1
arpp19b	0.00896627	0.285435	0.569	0.383	1
si:ch211-217k17.7	0.00216393	0.280336	0.462	0.222	1
eef1b2	0.00016963	0.277799	1	1	1
nop2	0.00279989	0.269129	0.292	0.099	1
bnip4	0.00902986	0.2679	0.277	0.111	1
smfn	0.00670503	0.266573	0.462	0.247	1
tpx2	0.00178683	0.266354	0.262	0.074	1
gcsha	0.00651914	0.259687	0.462	0.247	1
si:ch211-222l21.1	1.17292e-05	0.254732	1	0.988	0.182378

## Sheet: EC1a cluster
Gene	p_val	avg_logFCpct.1	pct.1	pct.2	p_val_adj
lmo2	1.6703e-09	1.01002	0.988	0.892	2.59715e-05
thy1	8.91512e-08	0.915029	0.605	0.215	0.00138621
tagln2	1.64309e-08	0.906523	0.765	0.446	0.000255484
her12	0.00789845	0.891729	0.272	0.108	1
cxcr4a	6.51206e-09	0.860408	0.802	0.308	0.000101256
lmo4a	1.14055e-08	0.8208	0.716	0.277	0.000177345
cd63	3.31562e-06	0.811095	0.753	0.508	0.0515545
fscn1a	5.95526e-12	0.789358	0.963	0.646	9.25983e-08
capgb	1.51303e-07	0.716962	0.593	0.185	0.00235262
CABZ01075125.1	8.16325e-08	0.706898	0.852	0.385	0.0012693
cldn5b	2.26482e-06	0.668829	0.951	0.815	0.0352157
dusp5	3.51532e-11	0.668312	1	0.923	5.46596e-07
tal1	0.000892112	0.634662	0.877	0.877	1
calr3b	0.000132049	0.626251	0.531	0.246	1
cx43	9.38826e-07	0.621252	0.444	0.077	0.0145978
ap1s3b	8.02419e-06	0.613074	0.593	0.246	0.124768
myct1a	9.8414e-06	0.60399	0.679	0.4	0.153024
si:dkey-52l18.4	7.20163e-05	0.603942	0.691	0.462	1
gng2	6.9719e-08	0.600271	0.889	0.723	0.00108406
etv2	7.29752e-07	0.587243	0.938	0.646	0.0113469
jam3b	9.08303e-07	0.570847	0.642	0.262	0.0141232
mmp14b	4.12583e-08	0.563786	0.802	0.369	0.000641525
ppp1r14bb	1.21512e-06	0.553138	0.877	0.615	0.0188939
rhoub	5.20637e-07	0.531793	0.494	0.123	0.00809538
ntd5	5.20772e-06	0.52536	0.432	0.092	0.0809748
kalrnb	1.90832e-06	0.519999	0.679	0.323	0.0296724
plk2b	1.98403e-07	0.50858	0.926	0.446	0.00308496
gata2a	3.05307e-06	0.504369	0.704	0.308	0.0474722
fli1b	5.02936e-07	0.502744	0.914	0.723	0.00782015
ccdc85b	1.3586e-06	0.497761	0.914	0.692	0.0211249
wu:fj16a03	0.000122726	0.484956	0.272	0.031	1
fzd2	4.81793e-06	0.481814	0.531	0.154	0.074914
vamp5	6.52428e-05	0.468088	0.79	0.492	1
larp6	1.26981e-05	0.46666	0.543	0.2	0.197443
si:ch211-156j16.1	6.99742e-06	0.466345	0.975	0.862	0.108803
elovl1a	0.00199891	0.465392	0.556	0.369	1
fam168b	0.00235387	0.464961	0.531	0.292	1
ramp2	1.0102e-05	0.457741	0.914	0.815	0.157076
sec61g	1.42665e-08	0.455146	1	1	0.00022183
adcyap1b	0.00137822	0.455065	0.605	0.369	1
midn	9.47913e-05	0.454521	0.778	0.492	1
purba	1.10314e-05	0.452629	0.691	0.338	0.171528
sept6	0.000121545	0.444458	0.852	0.615	1
sparc	0.000168728	0.442985	0.753	0.446	1
marcksl1b	4.40488e-06	0.441526	1	0.938	0.0684915
ptp4a3	0.000899288	0.436852	0.593	0.338	1
ildr2	1.12615e-05	0.433523	0.704	0.338	0.175105
tpd52l1	3.5775e-05	0.430894	0.716	0.369	0.556265
mfap2	1.62589e-05	0.428683	0.938	0.892	0.252809
flt4	8.36452e-05	0.427547	0.432	0.138	1
lrrn1	0.000284685	0.42628	0.346	0.108	1
egfl7	3.25125e-06	0.4232	1	0.954	0.0505536
robo3	0.000106741	0.421722	0.469	0.185	1
st6galnac	0.00125996	0.419597	0.481	0.246	1
si:ch73-234b20.5	0.000119656	0.418303	0.642	0.338	1
fstl1a	0.00379844	0.417314	0.469	0.231	1
mrc1a	0.000907992	0.412208	0.519	0.231	1
afap1l1b	0.000797218	0.411849	0.704	0.492	1
csrp2	6.12799e-05	0.408086	0.494	0.185	0.95284
ywhabl	1.40943e-06	0.404812	0.975	0.954	0.0219153
nck1b	0.000348323	0.401747	0.827	0.677	1
pfn1	0.000309437	0.395073	0.951	0.923	1
zgc:112332	9.37283e-05	0.391395	0.457	0.154	1
ednraa	8.67319e-06	0.391138	0.457	0.108	0.134859
zgc:110339	0.000104344	0.389925	0.37	0.108	1
oaz2a	5.96373e-05	0.3891	0.383	0.092	0.9273
gabpa	0.000285426	0.388537	0.704	0.462	1
krt18	0.000156738	0.387284	0.975	0.969	1
wasf3b	0.000603996	0.382289	0.889	0.631	1
tmsb4x	6.78494e-09	0.376758	1	1	0.000105499
adam10a	4.62571e-06	0.37433	0.432	0.092	0.0719252
mylk5	8.05552e-05	0.374084	0.333	0.062	1
dap	0.00084342	0.361956	0.802	0.631	1
cav2	0.000301476	0.361349	0.309	0.077	1
marcksl1a	1.25217e-06	0.356905	1	0.985	0.01947
si:ch73-46j18.5	0.000675987	0.354803	0.864	0.708	1
csrp1a	0.00140292	0.351505	0.444	0.185	1
pecam1	3.70831e-05	0.346774	0.259	0.015	0.576605
rasal2	0.00016774	0.345697	0.481	0.215	1
b4galt6	0.000960123	0.345489	0.58	0.323	1
ppib	0.000110025	0.342195	0.951	0.908	1
copz1	0.00146061	0.341227	0.741	0.492	1
cdc42	0.00286439	0.339864	0.877	0.815	1
actb1	0.000344531	0.3392	1	0.985	1
flt1	3.28738e-05	0.33606	0.716	0.354	0.511154
slc22a7b.1	0.00143721	0.334979	0.395	0.169	1
ppp1r18	2.27216e-05	0.334734	0.296	0.031	0.353298
myo1cb	0.00363717	0.334197	0.469	0.246	1
CU570684.4	0.00437843	0.33331	0.309	0.123	1
ssbp3b	0.00198851	0.332873	0.691	0.462	1
aqp8a.1	0.00264414	0.332546	0.272	0.077	1
si:ch73-61d6.3	0.000153027	0.332313	0.333	0.077	1
ralab	0.000304662	0.33224	0.605	0.323	1
serpinh1b	0.000109822	0.329668	0.951	0.877	1
mapk11	0.000789128	0.328866	0.272	0.062	1
bckdk	0.00638387	0.327154	0.568	0.385	1
asap1b	0.00726367	0.326449	0.79	0.6	1
ddah2	0.00181868	0.325305	0.84	0.738	1
cav1	6.55912e-05	0.324923	0.37	0.077	1
antxr1c	0.00127061	0.323873	0.58	0.338	1
tpm4a	1.32888e-06	0.323841	1	1	0.0206627
smox	0.00762145	0.323154	0.469	0.292	1
dtx2	0.000944604	0.322711	0.321	0.108	1
adam17a	0.00365147	0.322662	0.481	0.262	1
exoc6	0.000916075	0.322262	0.469	0.231	1
si:ch73-364h19.1	0.000824002	0.320559	0.543	0.262	1
smarce1	0.00024929	0.319625	0.926	0.908	1
stab2	0.00176052	0.318277	0.358	0.123	1
eif1axa	0.00134852	0.314056	0.815	0.6	1
clec14a	0.00953962	0.313044	0.901	0.908	1
ctnnb1	0.000503778	0.312005	0.864	0.723	1
tspan18b	0.000325128	0.310365	0.494	0.169	1
csnk1a1	0.00124941	0.30768	0.815	0.6	1
sap30l	0.0006725	0.306601	0.938	0.769	1
alg5	0.00629641	0.306027	0.457	0.277	1
spcs3	0.000644485	0.305753	0.889	0.708	1
actb2	0.000266118	0.305366	1	1	1
rtca	0.000399344	0.305289	0.605	0.338	1
atxn7l2a	0.0010976	0.304876	0.333	0.108	1
trim71	0.00298194	0.302684	0.617	0.369	1
cd276	0.000308265	0.30099	0.556	0.262	1
si:ch211-191j22.3	0.00178281	0.300313	0.765	0.615	1
cdc42ep5	0.00947948	0.300226	0.444	0.277	1
si:dkeyp-97a10.2	0.00153077	0.300222	0.481	0.215	1
tmx1	0.000557972	0.300003	0.506	0.231	1
reep5	0.00148781	0.299749	0.877	0.723	1
podxl	0.00428395	0.298545	0.778	0.569	1
zgc:158343	0.00204109	0.297597	0.593	0.369	1
aqp1a.1	0.000857888	0.295391	0.333	0.092	1
klf6a	0.00512959	0.291964	0.914	0.815	1
sh3kbp1	0.0014914	0.291336	0.284	0.092	1
cfl1l	0.00171941	0.28751	0.284	0.077	1
cox7c	1.21608e-05	0.287148	1	1	0.189088
ptbp1a	0.00332682	0.284966	0.79	0.6	1
zgc:110626	0.00576773	0.284035	0.296	0.123	1
tmem134	0.00179288	0.278536	0.704	0.446	1
rhoab	0.00287895	0.278371	0.901	0.738	1
st3gal3a	0.00143721	0.278034	0.395	0.169	1
mmp2	0.00567239	0.277164	0.296	0.123	1
arpc4	0.00513375	0.276695	0.926	0.754	1
qkia	4.67135e-05	0.272649	1	0.985	0.726348
crip2	0.00534094	0.269386	0.951	0.815	1
rnft1	0.00073038	0.26712	0.444	0.185	1
zfr	0.00459422	0.26478	0.333	0.154	1
ubc	0.00964194	0.262603	0.889	0.738	1
palm1b	0.00939183	0.260764	0.506	0.308	1
zgc:165573	0.0047597	0.260127	0.667	0.446	1
cds2	0.00283682	0.260113	0.42	0.185	1
hpca	0.00533227	0.258323	0.395	0.169	1
efnb2a	0.00774269	0.254362	0.728	0.492	1
rap1ab	0.00147696	0.254338	0.333	0.108	1
cnn2	0.00319716	0.251276	0.951	0.877	1
