# Supplementary material for: Single-cell transcriptomic analysis identifies the conversion of zebrafish Etv2-deficient vascular progenitors into skeletal muscle
Source: Nat Commun. 2020 Jun 3;11:2796. doi: 10.1038/s41467-020-16515-y (PMC7271194; doi:10.1038/s41467-020-16515-y)
Supplement: Supplementary file 12 — Supplementary Data 5 [file 41467_2020_16515_MOESM12_ESM.xlsx]

## Sheet: RBC
Supplementary Data 5. Expression of marker genes in different cell populations identified by Fluidigm scRNA-seq analysis of etv2:GFP embryos.
Gene Name	Gene ID	AvgLogFC	P-Val
epor	ENSDARG00000043609	1.41267	0
HBM	ENSDARG00000045144	8.8259	0
ela2l	ENSDARG00000056765	2.81008	0
hbz	ENSDARG00000045142	6.45103	2.22045e-16
nt5c2l1	ENSDARG00000034852	6.12211	5.77316e-15
gpr78	ENSDARG00000074600	6.51033	5.77316e-15
ENSDARG00000089696	ENSDARG00000089696	3.25618	9.10383e-15
sox1a	ENSDARG00000069866	2.88379	1.26565e-14
zgc:153292	ENSDARG00000070458	2.69812	1.26565e-14
abcg4b	ENSDARG00000078068	4.19741	1.26565e-14
mir451a	ENSDARG00000095304	6.80137	1.70974e-14
rab3aa	ENSDARG00000056347	4.99888	1.77636e-14
tmod4	ENSDARG00000020890	1.80377	1.00808e-13
c6ast1	ENSDARG00000069216	3.9744	1.00808e-13
si:dkey-58f10.4	ENSDARG00000094820	0.603934	1.00808e-13
ENSDARG00000096667	ENSDARG00000096667	3.94427	1.00808e-13
cyp46a1	ENSDARG00000012137	6.83843	1.34337e-13
hbbe2	ENSDARG00000045143	6.69341	5.75318e-13
slc4a1a	ENSDARG00000012881	5.08013	1.30562e-12
ucp3	ENSDARG00000091209	4.43224	1.73328e-12
steap3	ENSDARG00000075641	3.88939	2.29772e-12
apex2	ENSDARG00000008472	2.99241	3.04112e-12
trim35-9	ENSDARG00000039108	2.03081	3.04112e-12
PTGER3	ENSDARG00000055781	3.59573	4.01901e-12
tfr1a	ENSDARG00000058784	5.40546	6.27498e-12
ela2	ENSDARG00000056744	6.90719	7.80065e-12
gfi1b	ENSDARG00000079947	5.70609	1.20208e-11
ENSDARG00000058958	ENSDARG00000058958	5.65702	7.27807e-11
ENSDARG00000044233	ENSDARG00000044233	2.93285	7.45917e-11
slc25a27	ENSDARG00000042873	3.67306	9.50997e-11
gpd1b	ENSDARG00000043180	7.93166	1.06508e-10
slc7a1	ENSDARG00000016439	3.46012	1.28076e-10
aqp8a.2	ENSDARG00000071592	3.39822	1.28076e-10
RELL2	ENSDARG00000071876	5.23047	1.28689e-10
BX539307.1	ENSDARG00000071588	3.77257	1.55363e-10
cahz	ENSDARG00000011166	8.79295	3.10729e-10
cbsa	ENSDARG00000053500	4.5744	4.43537e-10
si:dkeyp-107f9.1	ENSDARG00000096443	3.00317	1.02139e-09
rfesd	ENSDARG00000058725	9.41244	3.70166e-09
csrnp1a	ENSDARG00000031426	7.35632	4.33413e-09
ncs1a	ENSDARG00000055229	6.47067	7.6856e-09
COL5A3	ENSDARG00000075991	3.56691	9.56078e-09
si:ch211-223f7.1	ENSDARG00000079045	4.16966	9.56078e-09
zgc:113295	ENSDARG00000074768	2.89327	1.09219e-08
nmt1b	ENSDARG00000057206	7.733	1.97542e-08
hdr	ENSDARG00000004392	8.70794	1.34126e-07
epb41b	ENSDARG00000029019	7.41249	2.28167e-07
alas2	ENSDARG00000038643	7.70629	1.47761e-06
klf4b	ENSDARG00000038792	10.258	1.72467e-06
krcp	ENSDARG00000040224	7.71653	2.35206e-06
hbae3	ENSDARG00000079305	11.8929	3.13259e-06
hmbsb	ENSDARG00000055991	7.82196	4.50197e-06
hbae1	ENSDARG00000089124	10.7333	5.22387e-06
hbbe1.1	ENSDARG00000089963	10.4798	9.90886e-06
hbbe3	ENSDARG00000038147	12.301	2.24025e-05
si:ch211-5k11.2	ENSDARG00000088330	12.232	2.90471e-05
si:busm1-118j2.5	ENSDARG00000090689	11.4719	3.26949e-05
zgc:101663	ENSDARG00000037852	4.5508	0.000115753
cpox	ENSDARG00000062025	8.0961	0.000181483

## Sheet: Epithelial
Gene Name	Gene ID	AvgLogFC	P-Val
tspan33	ENSDARG00000004497	6.27348	0
ENSDARG00000021720	ENSDARG00000021720	3.82084	0
wnt7aa	ENSDARG00000044827	4.11359	0
si:dkey-102c8.3	ENSDARG00000071576	6.39046	0
cx44.2	ENSDARG00000077765	5.24243	0
SLITRK6	ENSDARG00000087467	3.90106	0
cldn1	ENSDARG00000040045	7.37714	2.22045e-16
si:dkey-117n7.2	ENSDARG00000093135	6.45259	2.22045e-16
GPR31	ENSDARG00000093759	4.92544	4.44089e-16
sdpra	ENSDARG00000027611	5.63261	1.44329e-14
fgfbp1	ENSDARG00000091660	5.60356	7.34968e-14
CABZ01049057.1	ENSDARG00000091784	3.96203	7.34968e-14
tmem238	ENSDARG00000093684	5.21116	1.31228e-13
ptk2bb	ENSDARG00000039577	6.38767	1.50102e-13
arhgef25b	ENSDARG00000014465	5.3485	2.35589e-13
gsnb	ENSDARG00000045262	4.56285	2.93765e-13
dlx3b	ENSDARG00000014626	6.54306	3.37508e-13
dennd2da	ENSDARG00000058666	5.03153	5.47562e-13
st14a	ENSDARG00000061173	4.5219	8.95506e-13
ca6	ENSDARG00000056499	6.566	1.92246e-12
rpe65c	ENSDARG00000054420	3.74207	2.03859e-12
si:ch211-264f5.6	ENSDARG00000079372	4.38506	2.14784e-12
rpe65b	ENSDARG00000094752	7.50615	5.91527e-12
zgc:174938	ENSDARG00000078334	6.07769	1.01468e-11
lrata	ENSDARG00000037278	6.63841	5.03027e-11
col1a1b	ENSDARG00000035809	3.7329	7.22016e-11
mapk12a	ENSDARG00000042021	4.78543	1.21389e-10
itga3b	ENSDARG00000012824	3.17192	1.95577e-10
spint1a	ENSDARG00000023673	6.72528	2.76593e-10
mmp30	ENSDARG00000045887	5.36808	2.77948e-10
tfap2a	ENSDARG00000059279	5.92436	6.94921e-10
ptgs1	ENSDARG00000052148	4.52442	7.16929e-10
plcd1b	ENSDARG00000034080	6.20566	8.7392e-10
cebpd	ENSDARG00000087303	4.63058	9.04838e-10
col11a1a	ENSDARG00000026165	4.75864	1.49271e-09
lgals3l	ENSDARG00000044001	6.7654	1.68934e-09
nr2f5	ENSDARG00000033172	6.8201	2.60477e-09
zgc:86896	ENSDARG00000090369	4.938	3.90236e-09
tjp2a	ENSDARG00000063309	4.51859	5.83426e-09
coro2a	ENSDARG00000005210	4.99783	7.99336e-09
capn8	ENSDARG00000055715	7.52252	9.35846e-09
col14a1	ENSDARG00000005762	5.9748	1.40175e-08
lama5	ENSDARG00000058543	5.36918	2.23132e-08
col1a2	ENSDARG00000020007	5.873	2.81054e-08
SH3D21	ENSDARG00000041190	4.24174	3.45379e-08
cldni	ENSDARG00000054616	9.65142	6.00438e-08
cyt1l	ENSDARG00000036832	9.66069	6.91221e-08
si:dkey-211m23.2	ENSDARG00000076321	5.86279	7.38832e-08
scinla	ENSDARG00000091639	3.62927	8.91635e-08
epcam	ENSDARG00000040534	9.43818	9.41819e-08
cfl1l	ENSDARG00000012972	9.29001	1.16769e-07
tp63	ENSDARG00000044356	7.90151	1.2864e-07
cyt1	ENSDARG00000092947	10.2727	3.26694e-07
cxcl14	ENSDARG00000056627	5.77572	4.2939e-07
krt4	ENSDARG00000017624	10.6512	4.57221e-07
FP067396.1	ENSDARG00000088373	4.15963	4.71389e-07

## Sheet: Tailbud
Gene Name	Gene ID	AvgLogFC	P-Val
clstn1	ENSDARG00000031720	1.15763	1.30341e-05
zgc:158463	ENSDARG00000070212	0.954203	2.11865e-05
si:ch211-197e7.8	ENSDARG00000096105	0.520313	2.16752e-05
lrp2a	ENSDARG00000060649	0.131133	9.24473e-05
zgc:174320	ENSDARG00000078810	0.613921	9.24473e-05
efhd1	ENSDARG00000043446	0.747479	0.000154521
dacha	ENSDARG00000010132	0.655005	0.000189624
CABZ01031933.1	ENSDARG00000088483	1.01881	0.000268553
si:dkey-90a24.1	ENSDARG00000093639	1.69644	0.00037084
myf5	ENSDARG00000007277	0.795676	0.000387687
BX530070.1	ENSDARG00000070207	0.25878	0.000387687
si:dkeyp-87d1.6	ENSDARG00000092631	0.610649	0.000387687
si:ch211-36i19.1	ENSDARG00000094586	0.245374	0.000387687
dlb	ENSDARG00000004232	0.885316	0.000567173
SI:CH211-207C6.12	ENSDARG00000093543	0.558795	0.000591206
si:ch211-207c6.10	ENSDARG00000094728	0.558795	0.000591206
si:dkeyp-46h3.4	ENSDARG00000094497	0.337926	0.000792657
AL935186.6	ENSDARG00000088951	1.51327	0.00111199
ociad2	ENSDARG00000052336	0.602794	0.00160692
si:ch211-281g13.5	ENSDARG00000074052	0.369379	0.00160692
si:ch211-145h19.3	ENSDARG00000096177	0.529392	0.00160692
si:dkey-239d21.1	ENSDARG00000095716	0.593222	0.00253994
CPEB2	ENSDARG00000052604	1.09273	0.00364842
si:dkey-153m14.1	ENSDARG00000096403	1.35897	0.00460663
si:dkey-21o19.8	ENSDARG00000094508	1.29484	0.00523942
mt-atp8	ENSDARG00000063910	0.754689	0.00651878
si:ch211-92l17.1	ENSDARG00000094584	1.73758	0.0067644
hoxd11a	ENSDARG00000059267	0.804285	0.00758668
CT583728.5	ENSDARG00000086606	0.64477	0.00809861
CT583728.8	ENSDARG00000087747	0.64477	0.00809861
sb:cb846	ENSDARG00000088485	0.64477	0.00809861
CT583728.12	ENSDARG00000088582	0.64477	0.00809861
BX548011.4	ENSDARG00000088938	0.64477	0.00809861
CU278559.3	ENSDARG00000089068	0.64477	0.00809861
CT583728.20	ENSDARG00000090270	0.64477	0.00809861
CABZ01109634.1	ENSDARG00000067760	0.68004	0.00972777
CABZ01086642.1	ENSDARG00000090609	0.493998	0.00972777
CAMKK2	ENSDARG00000078645	0.535971	0.011736
ddit4	ENSDARG00000037618	0.764346	0.0176028
BX296557.6	ENSDARG00000091744	1.25614	0.0179823
mt-atp6	ENSDARG00000063911	0.689489	0.0179908
her7	ENSDARG00000017917	0.828279	0.0205572
ENSDARG00000092057	ENSDARG00000092057	0.422061	0.0237581
mt-co2	ENSDARG00000063908	0.555106	0.0263702
sox19b	ENSDARG00000040266	0.453798	0.0304421
zmynd8	ENSDARG00000007601	0.661955	0.0315771
cd151	ENSDARG00000038288	0.595402	0.032184
cyfip2	ENSDARG00000036375	0.628146	0.0327488
rab33ba	ENSDARG00000052290	0.662134	0.0337107
fbxo43	ENSDARG00000052717	0.263929	0.0402319
TAF1C	ENSDARG00000096310	0.916989	0.0472343
CABZ01052573.1	ENSDARG00000086260	0.516184	0.0715676
arl3l1	ENSDARG00000028846	0.542165	0.0739743
msgn1	ENSDARG00000070546	0.910676	0.0752027
si:dkey-254e13.13	ENSDARG00000096100	1.9222	0.115706
CABZ01112215.1	ENSDARG00000079534	0.444053	0.150171
acaa2	ENSDARG00000038881	0.972382	0.169691

## Sheet: EPC
Gene Name	Gene ID	AvgLogFC	P-Val
lmo2	ENSDARG00000095019	5.56745	2.55156e-08
robo3	ENSDARG00000005645	3.77764	1.66239e-07
etv2	ENSDARG00000053868	3.96901	1.21572e-06
cd180	ENSDARG00000067536	1.95641	1.97214e-06
fbxo18	ENSDARG00000062983	2.82803	2.09316e-06
sc:d808	ENSDARG00000075092	5.14024	2.39413e-06
tal1	ENSDARG00000019930	4.31609	2.47278e-06
si:dkey-30j22.3	ENSDARG00000095208	1.40053	4.18872e-06
PEA15	ENSDARG00000079771	3.96854	6.03241e-06
CABZ01008011.1	ENSDARG00000033993	2.4165	6.71397e-06
dennd2c	ENSDARG00000073738	2.7093	9.70065e-06
mast4	ENSDARG00000078270	3.1826	1.64891e-05
si:dkey-103i16.2	ENSDARG00000008915	0.72153	1.92752e-05
gata2a	ENSDARG00000059327	4.24996	2.21961e-05
gnb4b	ENSDARG00000034480	1.83378	2.44237e-05
stmn4	ENSDARG00000030106	1.18994	2.45595e-05
cd248b	ENSDARG00000077938	1.20751	2.45595e-05
pcdh2ab9	ENSDARG00000090748	0.65907	2.45595e-05
nxpe3	ENSDARG00000061690	2.63364	4.36295e-05
sept9a	ENSDARG00000020235	3.73702	4.78649e-05
nrn1b	ENSDARG00000042656	2.00907	5.09598e-05
jam2b	ENSDARG00000079071	2.61062	5.13822e-05
tmem119b	ENSDARG00000068036	2.75279	6.21552e-05
tspan18b	ENSDARG00000015015	3.33106	8.20774e-05
dact2	ENSDARG00000056986	3.03773	8.54743e-05
CABZ01088346.1	ENSDARG00000076141	1.72037	9.45589e-05
zgc:66472	ENSDARG00000075916	2.90123	9.91246e-05
nr1h5	ENSDARG00000031046	2.47218	0.000102255
tspan4	ENSDARG00000070391	3.79457	0.000133057
fzd2	ENSDARG00000054438	3.7886	0.000137294
fev	ENSDARG00000009242	2.6789	0.000154332
cmtm3	ENSDARG00000008811	2.99765	0.000160505
chrnb2b	ENSDARG00000017790	1.26078	0.000169983
BX005006.2	ENSDARG00000091128	1.12317	0.000177981
slc25a1a	ENSDARG00000057110	1.78966	0.000194286
si:ch211-238n5.4	ENSDARG00000062381	2.55139	0.000194447
enc1l	ENSDARG00000058322	2.69272	0.000243341
tom1l2	ENSDARG00000009217	2.02543	0.00030837
si:dkeyp-31a2.2	ENSDARG00000092959	2.66931	0.000342629
egfl7	ENSDARG00000043376	4.25174	0.000362707
raraa	ENSDARG00000056783	2.13713	0.000403396
p2rx4a	ENSDARG00000044752	1.27563	0.000451485
efemp2b	ENSDARG00000089266	0.903602	0.000451485
aptx	ENSDARG00000027143	1.74669	0.000510529
ARHGEF40	ENSDARG00000078979	1.26947	0.000616073
rbp1a	ENSDARG00000016235	2.53047	0.000687394
klf12a	ENSDARG00000015312	2.74061	0.00102838
CABZ01075191.1	ENSDARG00000039716	1.0718	0.00165021
meox1	ENSDARG00000007891	3.09684	0.00201476
antxr2a	ENSDARG00000060520	1.01585	0.00264695
pcdh2ac	ENSDARG00000058875	1.47152	0.00270607
CR847934.1	ENSDARG00000016551	2.05984	0.00275965
atrip	ENSDARG00000063076	1.73261	0.00366019
si:ch211-79l20.4	ENSDARG00000075824	1.44539	0.00535123
si:ch211-191i18.4	ENSDARG00000095328	1.44519	0.00895189
rnf216	ENSDARG00000087893	1.92096	0.0120674

## Sheet: Venous
Gene Name	Gene ID	AvgLogFC	P-Val
ENSDARG00000016579	ENSDARG00000016579	1.77873	8.82472e-12
ptprz1b	ENSDARG00000020871	2.87252	7.48467e-09
agpat9	ENSDARG00000016048	6.24749	7.80961e-08
CABZ01048349.1	ENSDARG00000091302	1.58456	9.54381e-07
pkig	ENSDARG00000086471	1.82066	1.31482e-06
mutyh	ENSDARG00000074889	2.33119	1.52376e-06
nphp1	ENSDARG00000009046	0.521075	2.75555e-06
spag1b	ENSDARG00000069499	1.21166	2.75555e-06
fam57bb	ENSDARG00000074564	1.07148	2.75555e-06
zgc:195633	ENSDARG00000076507	1.15016	2.75555e-06
si:ch211-197e10.2	ENSDARG00000096014	0.750561	2.75555e-06
vsg1	ENSDARG00000045003	5.42287	1.12338e-05
PPFIA3	ENSDARG00000077053	1.42813	1.81772e-05
irx3b	ENSDARG00000031138	2.17774	2.12104e-05
cxcl-c5c	ENSDARG00000075163	5.38717	2.25488e-05
npr1a	ENSDARG00000031751	3.42391	2.32594e-05
kif1b	ENSDARG00000037020	4.13859	2.73685e-05
SLC10A7	ENSDARG00000019478	4.79809	3.25539e-05
dysf	ENSDARG00000007370	4.70223	5.37095e-05
stxbp1a	ENSDARG00000001994	4.30862	6.30222e-05
calcrlb	ENSDARG00000011571	3.38837	6.71751e-05
plk2a	ENSDARG00000090752	4.63385	8.19109e-05
myo1c	ENSDARG00000061579	4.28431	8.2225e-05
zgc:92218	ENSDARG00000027851	2.40242	8.93775e-05
zgc:110045	ENSDARG00000057141	0.770005	8.93775e-05
BX537350.1	ENSDARG00000073789	1.58393	8.93775e-05
zgc:113411	ENSDARG00000038133	3.0021	9.14592e-05
flt4	ENSDARG00000015717	4.99682	9.44315e-05
TDRD7B	ENSDARG00000077523	1.51827	0.000101842
zgc:123035	ENSDARG00000088323	2.37505	0.000115935
pcdh1a6	ENSDARG00000089289	1.37126	0.000115935
nrp2b	ENSDARG00000038446	4.08368	0.000136928
si:dkeyp-67e1.8	ENSDARG00000094621	1.86713	0.000149815
cep89	ENSDARG00000005092	0.514251	0.000202268
si:dkey-224e22.2	ENSDARG00000034941	0.956729	0.000202268
CU570791.1	ENSDARG00000077255	1.40632	0.000202268
cthrc1a	ENSDARG00000087198	1.58865	0.000202268
si:ch211-158d24.4	ENSDARG00000093048	2.08602	0.000202268
palb2	ENSDARG00000076716	3.21675	0.000242709
DNAH10	ENSDARG00000061486	1.34282	0.000394734
CABZ01113057.1	ENSDARG00000091369	3.0275	0.000394734
sh3tc2	ENSDARG00000076300	3.08022	0.00042351
CU459094.3	ENSDARG00000074194	2.48299	0.000441126
agtr2	ENSDARG00000035552	5.38462	0.000442468
stab1l	ENSDARG00000076484	2.80538	0.000501864
ccdc80l2	ENSDARG00000044695	1.07614	0.00101081
megf8	ENSDARG00000091856	2.45039	0.00134208
irx5b	ENSDARG00000074070	1.71067	0.00167774
ITCH	ENSDARG00000074903	1.13361	0.00180579
nkd3	ENSDARG00000069984	1.38215	0.00225869
rac3b	ENSDARG00000020795	2.01632	0.00268656
zzef1	ENSDARG00000094380	2.34055	0.00277241
sbf2	ENSDARG00000059460	2.54998	0.00501852
col11a1b	ENSDARG00000009014	2.19895	0.00889791

## Sheet: Arterial
Gene Name	Gene ID	AvgLogFC	P-Val
ENSDARG00000088333	ENSDARG00000088333	1.25021	9.00977e-09
itga6a	ENSDARG00000042282	3.11723	2.18076e-08
ENSDARG00000088086	ENSDARG00000088086	1.83554	3.94458e-08
CT955984.1	ENSDARG00000026329	4.3636	1.96337e-07
mafk	ENSDARG00000033709	4.12437	2.34014e-07
emilin2a	ENSDARG00000061196	5.40297	3.47916e-07
tsku	ENSDARG00000040815	3.68141	3.56178e-07
kdrl	ENSDARG00000015815	4.90006	5.19604e-07
ENSDARG00000089492	ENSDARG00000089492	2.20957	5.71437e-07
amot	ENSDARG00000078335	3.86736	6.36352e-07
cldn5b	ENSDARG00000014059	6.26255	9.32529e-07
si:ch73-182o2.1	ENSDARG00000092413	3.38827	1.1792e-06
elovl1a	ENSDARG00000002412	3.2144	1.28418e-06
dchs1b	ENSDARG00000079850	3.15184	1.52509e-06
ecscr	ENSDARG00000087457	4.4882	1.65582e-06
rasgrp3	ENSDARG00000077864	4.17422	1.711e-06
spock3	ENSDARG00000070266	4.58837	2.34027e-06
lnx2b	ENSDARG00000071478	4.01725	2.5314e-06
efnb2a	ENSDARG00000020164	3.84029	2.53207e-06
gfod2	ENSDARG00000061145	3.53809	2.5658e-06
afap1l1b	ENSDARG00000056453	4.69337	2.58136e-06
sh3bp4	ENSDARG00000030104	3.42826	4.32668e-06
calcrla	ENSDARG00000011473	5.42223	4.58911e-06
fam43a	ENSDARG00000043009	3.79268	5.26353e-06
sc:d0202	ENSDARG00000078180	1.21589	6.36737e-06
mecom	ENSDARG00000060808	2.20605	7.13711e-06
fam108b1	ENSDARG00000035571	4.50163	7.36885e-06
fam171a1	ENSDARG00000079788	3.92583	7.91539e-06
si:ch211-156j16.1	ENSDARG00000092035	5.60705	8.38918e-06
col4a2	ENSDARG00000020781	2.49277	8.70621e-06
cxcr7b	ENSDARG00000058179	4.85281	9.58939e-06
AL929022.1	ENSDARG00000030297	2.76761	1.11128e-05
klf2a	ENSDARG00000042667	3.60783	1.18991e-05
esm1	ENSDARG00000060189	4.99681	1.27682e-05
eltd1	ENSDARG00000013653	4.27437	1.27764e-05
pdzrn3b	ENSDARG00000073869	3.83462	1.38198e-05
igfbp7	ENSDARG00000017389	3.21787	1.52654e-05
palm1a	ENSDARG00000026882	3.00921	1.53763e-05
bcl2	ENSDARG00000025613	2.12314	1.79473e-05
camk2n2	ENSDARG00000090424	2.6733	1.98413e-05
epha7	ENSDARG00000004635	3.28158	2.74318e-05
dusp8a	ENSDARG00000009299	3.57099	3.20274e-05
sc:d0139	ENSDARG00000078824	3.00826	3.22366e-05
dll4	ENSDARG00000070425	4.95285	3.38363e-05
cd22	ENSDARG00000053005	1.959	3.96669e-05
ptch2	ENSDARG00000055026	1.86722	4.68241e-05
AL844567.1	ENSDARG00000089586	4.33092	9.24397e-05
nfia	ENSDARG00000062420	2.29945	0.000333536
TUBGCP6	ENSDARG00000089546	2.11729	0.000424496
gpr126	ENSDARG00000054137	2.08457	0.000529238
ntn1b	ENSDARG00000022531	2.21222	0.000849978
si:dkey-9l5.2	ENSDARG00000045123	1.99017	0.00195787

## Sheet: EC2
Gene Name	Gene ID	AvgLogFC	P-Val
s1pr1	ENSDARG00000042690	6.35739	3.24889e-05
spc24	ENSDARG00000093622	5.88734	3.90327e-05
ldb2a	ENSDARG00000019579	5.73821	8.97705e-05
MPLKIP	ENSDARG00000078986	5.51852	2.77785e-06
clul1	ENSDARG00000055595	5.23247	1.99507e-05
mmrn2b	ENSDARG00000073711	5.22971	0.000199553
zgc:112332	ENSDARG00000058966	5.12765	1.54647e-05
hapln3	ENSDARG00000045802	4.94324	6.46386e-05
CT573239.1	ENSDARG00000089071	4.68589	7.43162e-05
cdca8	ENSDARG00000043137	4.64589	1.37017e-05
si:dkey-40c11.2	ENSDARG00000032482	4.48491	3.1344e-05
si:dkey-237i9.8	ENSDARG00000086918	4.44679	2.66919e-05
tnfaip2b	ENSDARG00000094072	4.36016	2.05554e-05
si:dkeyp-94b4.1	ENSDARG00000038138	3.98184	0.000135401
dclk2	ENSDARG00000034093	3.92541	0.000458769
arhgef3	ENSDARG00000013834	3.86571	3.99488e-07
si:ch211-113a14.12	ENSDARG00000077456	3.78394	8.57999e-06
klhl17	ENSDARG00000037324	3.744	1.08871e-05
cenpf	ENSDARG00000055133	3.66782	0.00504765
col4a1	ENSDARG00000055009	3.63385	0.000165175
tll1	ENSDARG00000037429	3.53282	0.000110703
C20H6orf211	ENSDARG00000055676	3.36043	5.23374e-05
rabgef1	ENSDARG00000014430	3.31314	5.168e-05
si:dkey-65b13.1	ENSDARG00000095565	3.27007	0.000231361
adcyap1a	ENSDARG00000004015	3.19156	9.40337e-06
gypc	ENSDARG00000041546	3.13224	0.000150135
slx4ip	ENSDARG00000039069	3.09992	1.51843e-05
depdc1a	ENSDARG00000018165	2.92094	3.01934e-05
adra1d	ENSDARG00000024101	2.88782	0.000517684
CABZ01073380.1	ENSDARG00000089389	2.82207	0.000335026
CR762436.1	ENSDARG00000032637	2.79176	5.46886e-05
cenpi	ENSDARG00000052565	2.69437	1.91445e-06
ENSDARG00000068417	ENSDARG00000068417	2.66862	2.6899e-05
si:ch211-278j3.3	ENSDARG00000020284	2.61411	0.000746824
CABZ01088508.1	ENSDARG00000091242	2.51789	4.77126e-06
clic5	ENSDARG00000077625	2.31692	1.16699e-06
acd	ENSDARG00000078055	2.2095	0.000374836
epb4.1l4	ENSDARG00000040087	2.08691	0.000912981
CR847906.1	ENSDARG00000088551	1.84605	1.32464e-06
ENSDARG00000078808	ENSDARG00000078808	1.7681	0.000120525
ATG7	ENSDARG00000078008	1.75147	4.63911e-07
CR457441.2	ENSDARG00000091847	1.69897	4.63911e-07
SBNO1	ENSDARG00000087600	1.69764	3.11817e-05
CNTLN	ENSDARG00000033345	1.68264	4.63911e-07
pcdh2g12	ENSDARG00000078940	1.62455	2.80791e-06
tbc1d22a	ENSDARG00000045510	1.4584	0.00338886
rargb	ENSDARG00000054003	1.38879	4.63911e-07
BX927290.1	ENSDARG00000087338	1.2797	4.63911e-07
CU062628.1	ENSDARG00000090267	1.13843	4.63911e-07
topbp1	ENSDARG00000059322	1.11526	0.00111286
CT573264.3	ENSDARG00000077867	1.08459	5.80766e-05
gem	ENSDARG00000029112	1.02763	4.63911e-07
PCDHGA8	ENSDARG00000078400	0.991575	0.00837666
si:ch211-113a14.19	ENSDARG00000070286	0.563731	5.80766e-05
SI:DKEY-78K22.2	ENSDARG00000094412	0.421476	5.80766e-05

## Sheet: Macrophages
Gene Name	Gene ID	AvgLogFC	P-Val
CABZ01068209.1	ENSDARG00000005627	2.7389	0
lpar5a	ENSDARG00000010384	5.76349	0
AL929520.1	ENSDARG00000034598	3.47372	0
CABZ01029900.1	ENSDARG00000038404	3.0408	0
cxcr3.2	ENSDARG00000041041	5.82273	0
gpr65	ENSDARG00000045957	5.08022	0
irf8	ENSDARG00000056407	5.92471	0
zgc:171534	ENSDARG00000070242	4.90061	0
rab11fip4b	ENSDARG00000070319	4.88971	0
si:ch211-53m15.1	ENSDARG00000076539	5.3527	0
FP245447.2	ENSDARG00000078363	5.28846	0
CABZ01074944.1	ENSDARG00000087282	7.12016	0
ctssb.2	ENSDARG00000013771	6.70402	2.22045e-16
CABZ01029902.2	ENSDARG00000090405	7.15695	2.22045e-16
CR792453.3	ENSDARG00000091443	7.24199	2.22045e-16
GLIPR1L2	ENSDARG00000045224	4.72905	4.44089e-16
si:ch211-222e23.2	ENSDARG00000092150	5.40319	2.44249e-15
ccdc88b	ENSDARG00000076189	5.32591	3.10862e-15
C19H9orf91	ENSDARG00000087611	5.28469	5.9952e-15
myo1f	ENSDARG00000078734	4.58563	1.57652e-14
sla1	ENSDARG00000054340	7.07401	2.84217e-14
dok2	ENSDARG00000075818	5.26956	3.26406e-14
asah1b	ENSDARG00000034817	7.06643	3.79696e-14
rnaset2l	ENSDARG00000058413	8.92165	3.79696e-14
si:dkey-11f4.4	ENSDARG00000088486	7.54002	5.52891e-14
mapk12b	ENSDARG00000006409	5.32294	5.57332e-14
ptpn6	ENSDARG00000089043	8.07349	1.25677e-13
fermt3b	ENSDARG00000030938	5.37585	2.66231e-13
si:ch211-136m16.8	ENSDARG00000090767	4.88312	4.63185e-13
ly75	ENSDARG00000053113	6.24767	7.16982e-13
plcg2	ENSDARG00000068763	4.01249	8.26006e-13
CR457462.1	ENSDARG00000017504	5.12266	1.21703e-12
csf3r	ENSDARG00000045959	4.43649	1.61404e-12
dram1	ENSDARG00000045561	7.24114	1.79523e-12
CABZ01068208.1	ENSDARG00000034063	5.18885	3.80873e-12
il6r	ENSDARG00000070398	6.79104	3.80873e-12
lgals2a	ENSDARG00000054942	6.85053	4.28124e-12
si:ch73-248e21.5	ENSDARG00000088283	5.6724	7.04525e-12
CD68	ENSDARG00000055504	6.94096	1.23197e-11
lcp1	ENSDARG00000088098	7.53978	1.24751e-11
ncf1	ENSDARG00000033735	7.2866	1.6841e-11
cmklr1	ENSDARG00000090890	6.60545	2.67986e-11
mpeg1	ENSDARG00000055290	6.30826	8.91534e-11
tnfb	ENSDARG00000013598	6.48418	1.33447e-10
samsn1a	ENSDARG00000054543	6.87512	1.47611e-10
si:ch211-149p10.2	ENSDARG00000079553	7.32394	3.29326e-10
arhgap4a	ENSDARG00000039265	6.95088	4.66839e-10
coro1a	ENSDARG00000054610	6.40639	1.08396e-09
mmp13a	ENSDARG00000012395	8.80861	1.97313e-09
ripk2	ENSDARG00000033713	7.19802	5.04055e-09
plxnc1	ENSDARG00000015278	5.22579	8.15325e-09
lygl1	ENSDARG00000056874	6.98621	2.72874e-08
spi1b	ENSDARG00000000767	8.70121	5.70114e-08
