# Supplementary material for: Single-cell transcriptomic analysis identifies the conversion of zebrafish Etv2-deficient vascular progenitors into skeletal muscle
Source: Nat Commun. 2020 Jun 3;11:2796. doi: 10.1038/s41467-020-16515-y (PMC7271194; doi:10.1038/s41467-020-16515-y)
Supplement: Supplementary file 13 — Supplementary Data 6 [file 41467_2020_16515_MOESM13_ESM.xlsx]

## Sheet: Sheet2
Supplementary Data 6. Expression of all genes in different cell populations identified by Fluidigm cell sorting of etv2:GFP embryos.
Gene ID	Gene Name	1-Erythrocytes	2-Epithelial	3-Tailbud	4-EPC	5-Venous	6-Arterial	7-EC2	8-Macrophages
ENSDARG00000089037		0	0	0	0	0.352886	0	0	0
ENSDARG00000089039		4.31746	0.984382	5.88492	1.02461	0.286059	0	0.377876	1.43679
ENSDARG00000078724		22.5608	5.16128	0.407396	0	0	0.44927	1.58222	1.65502
ENSDARG00000095000		0	0	0	0	0	0	0	0
ENSDARG00000087647		56.5572	377.958	126.037	385.708	351.52	442.795	572.752	120.557
ENSDARG00000087646		0	0	0.184963	0	0	0	0	35.9098
ENSDARG00000094744		0	0.379391	0	0	0	0.997608	0.436307	0
ENSDARG00000069916		9.08948	6.49732	15.6459	4.66441	0	6.45143	59.4174	4.60813
ENSDARG00000078975		0	0	1.11943	0	0	0	0	0
ENSDARG00000051778		1.77972	0	0.762271	0	0	0	3.84519	0
ENSDARG00000076684		0	0	0	0	0	0	0	0
ENSDARG00000091568		0	0.716947	0.739143	1.19398	0	0	0	0
ENSDARG00000093077		1.86022	0	22.1246	0.539518	0	15.4836	0	0.181055
ENSDARG00000058507		4.08247	4.60075	4.95177	3.67591	8.3312	1.68757	1.31281	2.52819
ENSDARG00000057324		3.34291	4.40594	24.4736	6.50138	6.47806	3.21858	2.7284	5.97208
ENSDARG00000087773		1.12431	137.246	18.3948	5.08182	59.963	20.4086	0	0.468344
ENSDARG00000074416		0	0	0	0	0	0	0	0
ENSDARG00000074413		2.71216	1.12572	10.1353	15.8257	10.7138	25.6984	29.1723	30.9519
ENSDARG00000088345		0	0	0	0	0	0	0	0
ENSDARG00000088340		11.588	3.38543	12.4633	16.3248	89.3386	10.7333	7.2798	2.22978
ENSDARG00000075216		0	0.884679	0	0	0	0	0	0
ENSDARG00000075212		0	0	0	0	0	0	0	0.82213
ENSDARG00000069998		0	0	57.2563	30.3708	0	193.06	52.3216	0
ENSDARG00000058958		74.169	0	2.39587	0.224416	0	0	0	4.10974
ENSDARG00000091457		0	0	0	0	0	0	0	0
ENSDARG00000087125		0	0	0	0	4.25365	0	2.51894	0
ENSDARG00000004636		12.1301	8.60869	17.3647	21.109	4.95369	2.84333	26.3889	26.6864
ENSDARG00000075024		0	0.819111	0	1.29869	0.10437	0	0	0
ENSDARG00000093347		0	0	0	0	0	0	0	0
ENSDARG00000079822		0.0826818	0	0.0168288	0	0	0	0	0
ENSDARG00000075850		8.42672	23.004	20.2479	15.8893	104.785	32.2424	47.0854	0.318155
ENSDARG00000095501		0	0	0	0	0	0	0.0634167	0
ENSDARG00000087087		0	0	0	0	0	0	0	0
ENSDARG00000042833		0	4.28416	0.277907	30.0609	1.26258	21.7649	0.314549	18.4321
ENSDARG00000070939		0.480212	11.644	3.64387	15.0772	49.1445	6.68303	30.6727	2.96001
ENSDARG00000094867		0	0	0.637279	0.421793	0	0.984931	30.6416	0.359132
ENSDARG00000095741		0	0	0	0	0	0	0	0
ENSDARG00000095115		38.8572	0.495615	9.29641	0.441174	0	0	0	0
ENSDARG00000079161		0	0.00822954	2.0442	0	0	0	0	0
ENSDARG00000073938		0	0	0.0918554	0	0	0	0	0
ENSDARG00000089854		0	70.058	0	0.518491	6.52867	12.0184	5.66914	0
ENSDARG00000052917		0	6.34497	0	0	0	0	0	0
ENSDARG00000087543		0	8.32153	3.98321	0	0	0	0	0
ENSDARG00000089443		0	0.223399	0.164807	0.551448	6.86132	0.149025	0.912389	0.158856
ENSDARG00000094627		0	0.693686	0	0	0	0	6.00264	6.01799
ENSDARG00000088795		0	0	0	0	0	0.041535	0	0
ENSDARG00000095285		0.363864	0.0364932	0.187804	0.0469724	3.17124	0	1.41113	0.295148
ENSDARG00000093859		1.01783	0	1.14284	0	0	0	0	0.362365
ENSDARG00000087954		84.4058	22.8002	9.26818	41.9324	101.343	115.193	80.6389	40.1835
ENSDARG00000090776		0	0	0	0	0	0	0	0
ENSDARG00000090197		0	0.349944	0	0	0	0	0	0
ENSDARG00000070098		37.6554	10.3001	91.1952	15.2696	42.1665	33.1009	21.9719	11.5519
ENSDARG00000034227		0	0.708381	12.9952	0	2.20753	0.046659	32.9317	0
ENSDARG00000077072		0	0	11.6668	0	0	0	0	1.05117
ENSDARG00000095582		3.5152	0.357063	2.22637	0.155912	2.04207	1.70098	9.29041	0
ENSDARG00000095325		0	0	0.690581	0.936079	1.79666	0.163132	0.714876	0
ENSDARG00000087009		6.78506	3.05289	0	0	0	0	0	1.30656
ENSDARG00000086751		1.0511	0	0	0	0.68474	0.323032	0.85696	7.85578
ENSDARG00000067927		0	0	0	0	0	0	0	0
ENSDARG00000089965		0	0	0	22.3354	56.2474	0	0	23.3761
ENSDARG00000079909		0	31.0089	0	0.809921	0	3.10606	8.9561	0
ENSDARG00000090308		0	0	0	0	0	0	0	0
ENSDARG00000058100		258.115	0.453825	104.765	175.583	112.01	206.089	107.007	100.097
ENSDARG00000089078		0	0	0	4.97641	2.28759	20.751	0	0.0492599
ENSDARG00000095172		0	0	0	0.0469724	0	0	0	0
ENSDARG00000074920		0	0	0	0	0	0	0	0
ENSDARG00000088990		16.0855	14.8521	2.22651	3.20633	8.98638	1.98171	37.8868	9.52254
ENSDARG00000060688		0	0	0	0	0	0	0	0
ENSDARG00000087463		0	0	0	0	0	0	0	0
ENSDARG00000086591		9.74872	0	0.994759	0.895674	4.33587	4.37562	0.301949	0.712891
ENSDARG00000079615		0	0.885993	0	0	0	0	0	0
ENSDARG00000044233		13.1972	0	0.485068	0	0	0	0	1.74524
ENSDARG00000087854		0	2.21234	26.7759	0	2.18129	0.443723	4.51971	0
ENSDARG00000025311		0	0	0	0	0	0	0	0
ENSDARG00000094717		0.363864	0.0364932	0.187804	0.0469724	3.17124	0	1.41113	0.295148
ENSDARG00000095045		15.8993	0	0	0	0	0	0.163843	3.2651
ENSDARG00000088333		0	0	0	0	0	5.92175	1.42193	0
ENSDARG00000012496		0	0	0	0	0	0	0	0
ENSDARG00000055839		0	0	0	0	0	0	4.17827	0
ENSDARG00000095901		0	0	0	0	0	0	0	0
ENSDARG00000039608		0	0	0	0	0	0	0	0
ENSDARG00000093508		0.363864	0.0364932	0.187804	0.0469724	3.17124	0	1.41113	0.295148
ENSDARG00000074639		0	0	0	0	0	0	0	0
ENSDARG00000074631		0	0	0.104311	0	0	0	0	0
ENSDARG00000091468		0	0	1.36479	4.04999	0	0.0463903	0	0
ENSDARG00000096167		0	4.3365	0.35769	0.516311	0.466487	0.407088	0	0.422759
ENSDARG00000096164		0	0	0.52055	0.0690819	0.330676	1.19285	0	0
ENSDARG00000096165		0	0.240067	0.129229	0.0643006	0.362739	0	0	0
ENSDARG00000019651		0	0	9.98649	13.2048	0	6.29701	103.576	29.2342
ENSDARG00000056244		0	0	0	6.30527	0	0	0	0
ENSDARG00000071589		22.3506	5.456	0	0	32.1596	0	0	0
ENSDARG00000089182		0	0	0	0	0	0	0	0
ENSDARG00000042661		0	0	0	0.0791407	0	0	0	0
ENSDARG00000093336		0	0	0.728054	0	8.12547	0	0	0
ENSDARG00000058556		0	0	0	0	0	0	0	0
ENSDARG00000013647		0	0	0	0	0	0	0	0
ENSDARG00000077554		0	0	0	1.2189	0	0	0	0
ENSDARG00000091059		0	0	5.98054	0	0.121294	0	0	0
ENSDARG00000091308		0	1.286	14.4316	18.6304	12.4117	6.39035	5.62811	53.4831
ENSDARG00000067562		0.18215	0.711004	4.81689	0	0	0	0	0
ENSDARG00000020853		0	0	0	0	0	0	0	0
ENSDARG00000070289		1.16684	0	1.68542	0	0	0	0	1.19157
ENSDARG00000087708		0	0	0	0	0	0	0	0
ENSDARG00000086077		0	0	0	0	0	0	0	0
ENSDARG00000086076		0	0	18.9616	0	0	0	0	1.18017
ENSDARG00000075712		0.365541	1.73653	4.12059	1.50536	0.98158	1.3621	5.40827	2.82333
ENSDARG00000089394		0.861918	0	0	14.1756	1.595	6.2478	4.12461	0
ENSDARG00000089397		0	29.9609	0.415014	0.410269	0	0	0	2.06877
ENSDARG00000088620		0	0	0.15277	0	2.02841	0	1.31212	0
ENSDARG00000092743		0	4.69301	3.03321	0	0.722483	0	0	1.90632
ENSDARG00000092293		11.0388	0.111598	6.01257	0.0850443	0.167024	0	0	0
ENSDARG00000040502		0	0	0	0	0	0	0	0
ENSDARG00000026630		23.5303	2.34232	29.9859	25.555	20.0365	59.3301	5.20047	13.9463
ENSDARG00000078242		0.348614	0	0.321418	0.725787	0.104086	1.95017	1.7567	2.80175
ENSDARG00000063640		0	1.26121	0.111463	0	0	0	0	0
ENSDARG00000094613		0	0	0	0	0	0	0	0.289635
ENSDARG00000091398		0	0	1.18994	0	0	0	0	0
ENSDARG00000016674		0	0	0.0343169	0	0	0	0	23.958
ENSDARG00000092157		0	0	0.30235	1.30289	2.24562	0	0	0.13682
ENSDARG00000092839		0	0	0	0	0	0	0	0
ENSDARG00000091054		0	6.68779	0	0	0	0.109412	0	0
ENSDARG00000086540		0.241374	0	0.937021	0	0	0	0.0640164	0
ENSDARG00000075334		0	0	0.0650208	0	0	0	0	0
ENSDARG00000096000		0.93392	1.1041	0.626716	0.068172	0	0.131711	0.981683	0.153952
ENSDARG00000061928		25.4234	0	1.02764	7.08356	3.74206	0.0228698	16.0767	0.720231
ENSDARG00000087039		0	6.28284	0	0	0	0	0	0
ENSDARG00000086785		60.4133	13.1282	3.90049	4.72898	15.1595	49.4418	73.8661	57.6777
ENSDARG00000077217		2.37212	1.3383	1.33899	3.6536	2.64127	3.67309	1.29761	1.29
ENSDARG00000090356		0	0	0	0	0	61.5109	0	37.6014
ENSDARG00000016945		0	0	0	3.58812	0.555831	0	0	0
ENSDARG00000073965		0	0	0	0	0	0	0	0
ENSDARG00000086249		0	0	0	0	0	0	0	0
ENSDARG00000087921		0	0.22582	0.0566389	0.400833	0	1.29735	2.76673	0
ENSDARG00000051981		0.0988754	0.262417	0.0290298	0.550377	0.110733	0.0506741	0.912723	1.33314
ENSDARG00000076622		0	0	9.05804	0.653299	0.582372	2.65423	9.78607	11.4519
ENSDARG00000094152		0	0	0	0	0.0897961	0	0	0
ENSDARG00000043182		0	197.207	0.062835	0	0	0	0	116.466
ENSDARG00000088536		0	0	0	13.6739	24.8884	0	0	13.3743
ENSDARG00000093017		0.363864	0.0364932	0.187804	0.0469724	3.17124	0	1.41113	0.295148
ENSDARG00000090591		1.3142	0	0	0	0	0	0	0.628396
ENSDARG00000025320		0	0	0	0	0	0	0	0
ENSDARG00000031345		0.0588228	0	0.200254	0	1.46469	23.8569	1.2138	0
ENSDARG00000089935		0	0	37.2335	215.176	570.898	271.401	131.488	0.705659
ENSDARG00000089584		6.4121	0	0	0	0	0	0	0
ENSDARG00000089050		0	0	0	0	0	0	0	0
ENSDARG00000091534		58.7676	17.6024	5.83637	0	11.9784	21.1967	0	14.8063
ENSDARG00000093736		0.363864	0.0364932	0.187804	0.0469724	3.17124	0	1.41113	0.295148
ENSDARG00000059604		3.43971	14.986	7.72712	12.2928	27.5097	19.2414	4.56653	0.614045
ENSDARG00000012776		0	0.10441	0	7.22226	0.392344	14.1379	0.315971	2.48146
ENSDARG00000095340		44.2152	6.33054	7.75183	5.8374	0.323439	0.334526	26.2899	2.12417
ENSDARG00000070170		3.43001	2.28506	10.4022	2.65099	1.36745	6.55263	2.34068	4.20478
ENSDARG00000093285		0.244088	0	0.154403	0.480756	0	0.248116	0.232254	0
ENSDARG00000056907		0	0.775626	1.06461	0.271466	6.73711	0.0193735	4.91653	1.68929
ENSDARG00000036468		0	0	0	0	0	0	0	0
ENSDARG00000086364		0	0	0	0	0	0	0	0
ENSDARG00000039468		0	0	0	0	0	0	0	0
ENSDARG00000080000		0	0	0	0	0	0	0	0
ENSDARG00000080009		1.21966	1.04341	17.1242	0.645331	3.47311	4.82041	2.51064	21.6195
ENSDARG00000092057		1325.82	1560.48	4332.19	2146.26	2035.47	2056.16	2072.82	2240.94
ENSDARG00000092054		0	0	0	0	0	0	0	0
ENSDARG00000087807		0	0	0	0	0	0	0	0
ENSDARG00000058527		0.363864	0.0364932	0.187804	0.0469724	3.17124	0	1.41113	0.295148
ENSDARG00000077504		0	0	0	0	0	0	0	9.79132
ENSDARG00000091066		0	0.440478	1.7937	7.83256	0	0	0.148581	0
ENSDARG00000033660		0	4.19757	0	0.410846	0	0	13.8678	0
ENSDARG00000091265		0	0.791719	24.6521	0	0	2.53246	0	1.64087
ENSDARG00000096549		0	0	0	0	0	0	0	0
ENSDARG00000090496		0	0	0	0	0	0	0	0
ENSDARG00000067832		0	22.2448	0.360418	12.5439	39.6108	1.24388	8.22456	0
ENSDARG00000088164		0	0	0	0	0	0	0	0
ENSDARG00000088160		0	0	19.2295	5.19098	0	1.86741	6.34176	1.2479
ENSDARG00000034098		0	0	0	0	0	0	0	5.11296
ENSDARG00000077344		0	0	0	0	0.0897961	0	0	0
ENSDARG00000091883		0.701916	0.0432821	0	0.0353068	0	0.950523	0.205914	0.991027
ENSDARG00000020635		3.21042	8.00947	4.49074	2.19851	4.23412	3.60613	7.35431	1.92448
ENSDARG00000089153		0	0	0	0	0	0	0	0
ENSDARG00000089152		0	0	0	0	0	0	0	15.0976
ENSDARG00000093360		0	0	0.0789057	0	0	0	1.45196	0
ENSDARG00000090046		1.07938	0.877448	0	5.98642	0	4.91403	0	0
ENSDARG00000094291		0.699628	0.336786	1.09522	4.14686	1.72299	2.83702	4.16051	0.189059
ENSDARG00000094032		0.363864	0.0364932	0.187804	0.0469724	3.17124	0	1.41113	0.295148
ENSDARG00000039547		38.4671	1.76191	26.274	0	5.61175	0	53.3376	0
ENSDARG00000070918		3.049	8.97183	21.9653	6.10227	3.68159	5.07949	11.8216	7.75525
ENSDARG00000093195		0	0.0589786	0.728736	0.379951	0	0	0	0.581466
ENSDARG00000086942		0	0	0	1.51355	16.0815	0	0	0.706372
ENSDARG00000020981		0	0.334276	0.0201929	0	0	0	0	4.83673
ENSDARG00000073953		0	0	0	0	0	0	0	0
ENSDARG00000090897		0	0	0	0	0	0	0	0
ENSDARG00000089871		0.0503944	0	1.52474	0	3.00325	0.629787	0.573539	0
ENSDARG00000076794		0	0	4.33895	0	1.369	0	25.301	0
ENSDARG00000071446		0	0	0	0	0	0	0	0
ENSDARG00000089462		1.70292	4.55681	12.5093	6.81322	10.2679	7.2694	7.69475	13.8689
ENSDARG00000094648		0	0	0	0	0	0	0	0
ENSDARG00000092698		0	0	0	0.009042	0	0	0	0
ENSDARG00000094987		0	1.21532	0	0	0.0897961	0	0	0
ENSDARG00000092862		0	0	0.304379	9.01543	0	16.7178	0	6.75216
ENSDARG00000034203		0	0	1.44009	0	0	0	0	0
ENSDARG00000093935		0.363864	0.0364932	0.187804	0.0469724	3.17124	0	1.41113	0.295148
ENSDARG00000094828		2.804	0	2.82789	1.13631	12.4079	0.716653	0.45106	4.22669
ENSDARG00000089696		30.6334	0	0	0	0	0.488975	0	0
ENSDARG00000086731		0	0	0	0	0	0	0	0
ENSDARG00000008553		0	0	0	0	0	0	0	0
ENSDARG00000091728		0	18.1096	33.3769	0	14.6432	0	0	8.11824
ENSDARG00000058299		0	0	0	0	0	0	0	0
ENSDARG00000013907		0	0	0	0	0	0	0	0
ENSDARG00000090441		0	0	0	0	0	0	0	0
ENSDARG00000087655		68.8619	23.5557	39.6917	16.6556	37.3515	29.1027	49.5068	3.53532
ENSDARG00000086296		7.48194	0.200184	0.762523	41.4828	0.141855	0.825164	0.208803	0.0788645
ENSDARG00000070812		0	0	0	0	0	0	0	0
ENSDARG00000086121		0	0	0	0	0	0	0	0
ENSDARG00000074904		3.17238	7.968	20.0831	19.5219	29.5934	22.6967	22.589	13.3116
ENSDARG00000079778		0	6.55334	1.51417	1.53348	3.92215	1.10445	0.856283	0.442629
ENSDARG00000089695		0	0	0	0	0.116319	0.32823	0	0
ENSDARG00000089697		0.0515222	0	1.50446	0.180702	0	1.46042	0.206634	0
ENSDARG00000094122		0	0	0.442171	0.718439	16.7273	0	6.63884	0
ENSDARG00000043482		2.6997	0	2.51862	1.35132	1.32578	1.2371	1.45022	1.10232
ENSDARG00000091571		39.6636	24.7921	0	0	4.91551	84.9546	1.13928	69.0803
ENSDARG00000079892		0	0.546405	1.51872	0.155267	0	0.0787269	0	0
ENSDARG00000091039		1.04585	0	0	1.34448	13.8874	6.18215	14.4053	0.559675
ENSDARG00000095028		0	0	0	0	0	0	0	0
ENSDARG00000095023		0.00066562	0.181226	1.1716	0	0	0	0	0
ENSDARG00000088680		0	0	0.0360121	0	0	0	0	0
ENSDARG00000039669		0.285966	1.6356	4.68263	2.26487	2.02762	1.79018	4.10409	1.07605
ENSDARG00000089764		0	0	1.50968	0.577246	0	29.3663	2.75949	0
ENSDARG00000095490		0.363864	0.0364932	0.187804	0.0469724	3.17124	0	1.41113	0.295148
ENSDARG00000096143		1.88001	2.06338	1.49408	1.19043	0.0497971	0.250499	1.45613	0.34316
ENSDARG00000029351		0	0.766233	42.4407	0	27.3004	0	0	0.157174
ENSDARG00000094506		0.117348	0.70226	1.75322	1.1413	0.0924679	0.455949	0.593242	0.355449
ENSDARG00000086649		0	6.25527	1.41607	6.49768	6.81088	9.52334	48.213	0
ENSDARG00000086641		3.24003	1.41511	11.2599	6.75353	4.91748	4.81645	4.62059	5.69448
ENSDARG00000074362		1.25229	2.98903	7.35169	3.80506	3.29952	2.83189	3.5396	2.71496
ENSDARG00000089165		0	0	0.0343198	0	0	0	0	0
ENSDARG00000035437		0.0290116	0	0	0	0	0	0	0
ENSDARG00000089358		0	0	0.00452817	0	0	0	0	0.00510791
ENSDARG00000078387		0	0	0.0476414	0	0	0	0	19.4205
ENSDARG00000078808		0	0	0.276343	3.17461	0	0	16.5487	0.387325
ENSDARG00000067546		0	0	7.84267	53.6997	0	0	0	1.38775
ENSDARG00000036750		0	0	0	0.546765	0	0	0	11.7852
ENSDARG00000089559		0	0	0	0	0	0	0	0
ENSDARG00000089553		0	0	0	0	0	0	0	5.90702
ENSDARG00000075735		0.477195	3.33305	35.5576	171.931	83.212	176.039	89.5734	33.9929
ENSDARG00000088604		0	0	0.442171	0.718439	16.7273	0	6.63884	0
ENSDARG00000092906		0	0.246824	0.00415382	0.615358	0.773922	0.844492	0	0.560485
ENSDARG00000089823		3.24952	0	0.488267	0	0	0	0	0
ENSDARG00000052903		0	54.7866	0	0	0	12.804	0	0
ENSDARG00000013222		0	0.466733	3.17833	0	0	0	1.02551	4.36284
ENSDARG00000061045		0	0	0	0	0	0	0	0
ENSDARG00000061049		0	0	0	0	0	0	0	0
ENSDARG00000031534		0	0	0	0	0	0	0	6.16751
ENSDARG00000088259		0	0	0	0	0	0	0.993439	0
ENSDARG00000091739		0	0.160585	0	0	24.2707	55.088	0	0
ENSDARG00000059806		0.513972	103.875	2.65579	2.30325	0.0692251	4.71049	0	24.2536
ENSDARG00000075352		0	0	0	0	0	0	0	0
ENSDARG00000093654		0.363864	0.0364932	0.187804	0.0469724	3.17124	0	1.41113	0.295148
ENSDARG00000087018		6.51216	1.2569	12.0826	40.5802	30.1164	9.00811	2.90731	2.24781
ENSDARG00000092407		0	1.70169	0	0	0	0	0	4.02049
ENSDARG00000095575		0.701916	0.0432821	0	0.0353068	0	0.950523	0.205914	0.991027
ENSDARG00000093756		0	0	0	0	0	0	0	0
ENSDARG00000053207		0	0	0.121453	0	0	0	0	0
ENSDARG00000038876		0	19.5022	17.8911	2.97512	0	0	0	9.9898
ENSDARG00000087601		0	0	0	0	0	0	0.430759	0
ENSDARG00000026453		64.6948	72.4634	78.585	34.992	156.01	76.2395	18.948	25.8958
ENSDARG00000074161		8.62648	4.54642	2.15288	4.05868	3.02663	1.45675	7.50526	0.961807
ENSDARG00000090104		0	3.33547	0	0	0	0	0	0.0818055
ENSDARG00000079723		0.670932	0.505409	0.896585	2.12493	5.20108	0.888872	1.75731	2.40718
ENSDARG00000079721		21.7105	0	0.813643	0	0	0	0	0.0273425
ENSDARG00000087470		0	0.870526	0	0	0	0	0	0
ENSDARG00000094177		1.88324	1.95075	3.43154	2.35398	13.4882	8.58834	3.13978	3.88312
ENSDARG00000088513		0	0	0.87947	0	7.05916	0	6.49795	3.89494
ENSDARG00000044225		118.401	148.957	72.3299	68.9512	120.156	106.68	198.462	73.7778
ENSDARG00000087861		41.1313	12.394	9.69707	25.3104	26.8877	33.6738	33.8593	11.5121
ENSDARG00000003970		0	0	0	0	0	0	0	0
ENSDARG00000029368		0	0	0	0	0	0	0	0
ENSDARG00000058244		0	5.01875	0	1.04734	0	0.716814	0	0
ENSDARG00000095913		0	0	0	0	0	0.189458	0	0.153915
ENSDARG00000028345		0	0	0	0	0	0	0	0
ENSDARG00000069046		0	0	0	1.11476	0	0	0	0
ENSDARG00000037904		1.308	3.01312	4.88999	4.43497	4.43078	6.17281	4.89805	1.19876
ENSDARG00000063282		0	0	0	0	0	1.73758	0	0
ENSDARG00000095491		0	0	0	0	0	0	0	0
ENSDARG00000052268		0	0	0	0	0	0	0	0
ENSDARG00000055250		0	9.89685	0	0.513421	0	0	0	0.239646
ENSDARG00000090222		0.542245	0.484155	0.799961	3.49719	0	0	0	1.72686
ENSDARG00000094765		0.363864	0.0364932	0.187804	0.0469724	3.17124	0	1.41113	0.295148
ENSDARG00000086698		0	0	0	0	0	0	0	0
ENSDARG00000017173		0.904964	4.22299	7.61893	0	0	0	16.5374	4.79436
ENSDARG00000093303		0	0	0	0	0	0	0	88.5923
ENSDARG00000079868		0	0	0	0	0	0	0	0
ENSDARG00000021720		0	43.9455	0.110416	0	0	0	0	0
ENSDARG00000078874		0	0	0	0	0	0	0	0
ENSDARG00000070297		6.40423	0	0.191533	0.427118	5.6622	0	2.19943	0
ENSDARG00000087733		0	0	55.1484	0	0	0	0	0
ENSDARG00000063362		0	0.0891114	0.483222	9.06414	0.71219	0	0	2.57491
ENSDARG00000078256		0	37.9789	2.52208	0	0	0	0	0
ENSDARG00000055094		0	77.7535	0.344825	0.113667	0.244342	5.96699	0	0
ENSDARG00000089816		0	14.512	0	0	0	0	0	0
ENSDARG00000087502		7.38609	3.5924	2.30117	6.34506	34.5491	40.9252	0	0.76065
ENSDARG00000086450		10.087	19.8364	11.1676	10.023	4.16184	5.15395	1.20074	2.35901
ENSDARG00000086640		0	0	0	0	0	0	0	0
ENSDARG00000044796		0	0	11.0898	11.8148	91.9524	34.2131	32.8141	0.0350831
ENSDARG00000090730		0	0	0	0	0	0	0	0
ENSDARG00000051912		0.23146	0	0.0688479	0	0	0.190715	0	0.598757
ENSDARG00000060578		0.613708	0	0.441354	0.141689	1.85597	0	0	66.4458
ENSDARG00000074075		0	0	0	0	0	0	0	0
ENSDARG00000074079		3.60831	18.7264	25.8191	6.82349	13.8194	29.4518	16.2478	16.2642
ENSDARG00000088912		0	0	0	0	0	0	0	0
ENSDARG00000019765		66.8872	11.0589	12.2306	59.7206	47.1331	36.402	58.33	26.9206
ENSDARG00000025672		0	0	0	0	0	0	0	0
ENSDARG00000086799		0	0	0	0	0	0	0	0
ENSDARG00000070979		0	0	0	0	0	0	0	0
ENSDARG00000093464		0	0	0	0	0	0	0	0
ENSDARG00000093461		0	0	0.866104	0	0	0	0.269006	0
ENSDARG00000086960		0	0	0	0	0	73.2982	0	0
ENSDARG00000090343		0	0	0	0	0	0	0	1.73435
ENSDARG00000015290		0	4.59307	0.275893	0.0362361	0	0	0	9.14564
ENSDARG00000058145		0	0	0	0	0	0	0	0
ENSDARG00000067727		0	0	0.0301111	0	0	0	0	0
ENSDARG00000087581		0	0	0	0	0	0	0	0
ENSDARG00000018234		0	0	4.96668	42.5662	42.1806	8.44148	29.4216	7.016
ENSDARG00000040230		0	0	0	0	0	0.179907	0	0.174885
ENSDARG00000089405		2.84906	11.8507	0.612393	1.02391	0.68474	0.873442	1.99257	11.8848
ENSDARG00000039311		0	0	0	0	0	0	0	0
ENSDARG00000091322		0	0	0	0	0	16.6321	0	0
ENSDARG00000095135		0	2.91947	0.175179	6.38239	0	0	1.89773	0.575747
ENSDARG00000092670		0.363864	0.0364932	0.187804	0.0469724	3.17124	0	1.41113	0.295148
ENSDARG00000092675		0.363864	0.0364932	0.187804	0.0469724	3.17124	0	1.41113	0.295148
ENSDARG00000091662		0	0	0	0	0	0	0	0
ENSDARG00000094308		2.26027	0.682342	2.09617	1.37622	3.78642	0.473087	1.00807	0.36624
ENSDARG00000016381		0	0	0	0	0	0	0	0
ENSDARG00000078441		15.173	5.75209	6.85288	4.78671	11.5223	6.12702	6.42755	18.02
ENSDARG00000051726		0	0	6.5852	0	0	0	0.83511	0
ENSDARG00000095364		0	0	0	0	0.0897961	0	0	0
ENSDARG00000095367		0.363864	0.0364932	0.187804	0.0469724	3.17124	0	1.41113	0.295148
ENSDARG00000092356		0	0.108975	0	0	0	0	0	0
ENSDARG00000090674		0	1.58493	0.160679	0	0	0	0	0
ENSDARG00000076389		0	0	0	0	0	0	0	0
ENSDARG00000034453		38.4636	0.0826762	12.2572	0	7.70993	0	0	0
ENSDARG00000089023		0	0	0	0	0	0	0	0
ENSDARG00000089024		0	0	0	0	0	0	0	0
ENSDARG00000093704		0	0	154.522	0	0	0.236318	0	0
ENSDARG00000087670		0	24.9062	2.09688	0	2.97181	0	0	0
ENSDARG00000087917		0	0.474962	1.02548	0.560804	2.37441	0.447267	0.246303	0.647728
ENSDARG00000086104		8.37911	2.38981	1.13979	1.2125	1.32924	2.01825	0.89124	1.60687
ENSDARG00000003900		0	0	29.8664	0	0	0	0	0
ENSDARG00000077328		0	0	0	0	0	0	0	0
ENSDARG00000078941		0.167222	0.0623365	1.36089	0	0.403586	0.0528253	0.453761	0.536853
ENSDARG00000096128		0	0.0637749	0.727085	0	0.0550426	0.108478	0	0
ENSDARG00000016255		61.1783	7.41151	6.99788	101.964	0.0564946	58.2015	6.2894	149.952
ENSDARG00000016253		3.82093	31.5308	33.3668	55.4805	10.0421	46.2735	13.9494	33.2556
ENSDARG00000094884		0	0	0	0	0	0	0	0
ENSDARG00000091011		0	0	0	0	0	0.335601	0	0
ENSDARG00000087746		0	1.35348	0	11.7297	0	0.660765	6.74794	0
ENSDARG00000042887		22.541	2.73601	9.49344	24.7613	10.9142	14.6658	11.0953	10.3634
ENSDARG00000092784		0	0	5.09682	0	0	0	0	0
ENSDARG00000012458		193.622	107.618	286.827	503.843	429.398	461.671	524.604	220.988
ENSDARG00000090203		170.782	9.9401	30.0572	64.1925	136.538	21.4575	34.4524	77.8475
ENSDARG00000045929		0	0	0	23.9194	50.4845	88.4015	138.685	0
ENSDARG00000091428		0	0	0.546671	0	3.1997	0	0	0
ENSDARG00000095217		0	0	0	0	0	0	0	0
ENSDARG00000069804		0.213484	0	3.50531	1.97028	12.98	0.184488	20.4838	0.234295
ENSDARG00000075057		1.80398	0	0	0.204154	0	0	0	0.0609765
ENSDARG00000087271		0	0	0	0	0	0	0	0
ENSDARG00000091099		0	0	0	0	0	0	0	0
ENSDARG00000078822		1.45964	0	15.8772	0.0256039	0	2.34737	7.77433	0.161537
ENSDARG00000069522		0	0.0277381	6.70467	0	0	0	0	0
ENSDARG00000074828		0	0	0	0	0	0	0	0
ENSDARG00000063415		0	12.7362	13.2214	12.6349	1.10256	2.39785	0	26.3648
ENSDARG00000088086		0	7.23456	1.03173	0	2.82009e-05	22.3671	0	0
ENSDARG00000088087		99.4182	106.658	101.72	139.354	171.095	198.688	117.562	90.1451
ENSDARG00000091114		1.19345	147.189	16.7297	125.841	128.942	67.6491	41.5102	34.8844
ENSDARG00000076830		0	0	0	0	0	0	0	0
ENSDARG00000063606		0	0	0	0	0	0	0	0
ENSDARG00000089786		0	0	0	2.91209	0	1.93309	0	2.52295
ENSDARG00000045298		0	9.06673	7.42876	23.1755	27.888	17.4067	1.8194	7.52645
ENSDARG00000091838		0	30.3274	0	0	0	0	0	0
ENSDARG00000046157		1454.89	1074.86	1472.81	1427.66	978.311	902.913	852.621	1337.2
ENSDARG00000038237		0	0.0458031	2.83957	15.1567	5.29333	1.745	2.06769	37.618
ENSDARG00000089253		0	3.48976	0	0	0	0	0	0
ENSDARG00000088231		0	0.557431	1.77016	0	3.78806	0	0	0
ENSDARG00000094196		0	0	0	0	0	0	0	0
ENSDARG00000091679		33.7625	0.830761	2.04118	6.0765	13.3961	18.6471	0.394883	10.5594
ENSDARG00000016579		0	0	0	0.280225	20.5571	0	0	0
ENSDARG00000092329		1.99743	3.19256	2.75029	0.580802	2.88504	7.77102	0.9194	1.13518
ENSDARG00000086745		0	0	0	0	0	0	0	24.8017
ENSDARG00000093439		0.363864	0.0364932	0.187804	0.0469724	3.17124	0	1.41113	0.295148
ENSDARG00000074707		0	0	0	0	0	0	0	0
ENSDARG00000087058		98.2901	55.741	14.4905	17.7851	31.2806	23.4226	80.6347	44.8572
ENSDARG00000086284		0	12.2259	20.6645	0	3.33017	21.3248	14.7134	1.75447
ENSDARG00000088961		3.6614	19.1546	2.07492	8.97825	0.992552	1.85044	51.84	0.303605
ENSDARG00000088703		0	0	15.2975	5.67539	7.28254	6.25436	0	0
ENSDARG00000095166		0.363864	0.0364932	0.187804	0.0469724	3.17124	0	1.41113	0.295148
ENSDARG00000094532		0.363864	0.0364932	0.187804	0.0469724	3.17124	0	1.41113	0.295148
ENSDARG00000088985		0	0	0.16555	0	0	0	0	0
ENSDARG00000036422		0	0	0.0389389	0	0	0	0	0
ENSDARG00000094113		0	0	0	0	0.0897961	0	0	0
ENSDARG00000096667		144.152	0	0	0	0	0	0	0
ENSDARG00000096666		0	0	0	0	0	0	0	0
ENSDARG00000090081		0	0	0	0	0	7.91846	0	0
ENSDARG00000004763		0	4.33817	0.0147998	0	0	0	0	0
ENSDARG00000096343		0	34.3997	0	0	0	0	0	0
ENSDARG00000068417		0	0	0.136496	0	21.749	0	84.1614	0
ENSDARG00000074789		25.6784	15.1238	35.2155	4.00218	0.916987	3.44947	7.61796	14.3777
ENSDARG00000077873		0	0.309142	0.0239554	0.69573	0	0.396976	0	0
ENSDARG00000074486		0	0	0.54472	0	0	0	0	0
ENSDARG00000068594		0	0	0	0	0	0	0	0
ENSDARG00000087347		0	0	0.473707	0	0	0	0	0
ENSDARG00000090795		9.30831	10.8845	18.4004	20.3402	23.5578	20.9389	15.7799	13.2103
ENSDARG00000070331		0	0	0	0	0	0	0	0
ENSDARG00000094940		0.363864	0.0364932	0.187804	0.0469724	3.17124	0	1.41113	0.295148
ENSDARG00000095997		6.04346e-05	0	2.31644	0.200867	0	0.27712	0	0
ENSDARG00000093329		0.363864	0.0364932	0.187804	0.0469724	3.17124	0	1.41113	0.295148
ENSDARG00000078049		0	0	0	0	0	0	0	0
ENSDARG00000077542		0	0	0	0	0	0	0	0
ENSDARG00000090913		0.254762	11.814	14.068	59.3232	46.1275	10.6978	53.4296	202.839
ENSDARG00000073898		0.571136	0	6.59773	6.95552	0	6.85158	8.78594	0
ENSDARG00000077704		0	0	0	0	0	0	0	0.392286
ENSDARG00000094017		2.58772	2.60737	5.72056	4.88872	1.05028	3.0892	2.11636	1.20551
ENSDARG00000093481		0.701916	0.0432821	0	0.0353068	0	0.950523	0.205914	0.991027
ENSDARG00000010297		3.3941	0	4.15882	11.6577	0.212451	11.9067	2.0714	2.63556
ENSDARG00000062221		0	0	0	0	0	0	0	0
ENSDARG00000087694		0	0	2.52225	0	0	0	0	0
ENSDARG00000077090		0	0	0	0	0	0	0	0
ENSDARG00000031709		12.3722	4.67495	0.567082	9.40288	23.7252	6.46961	14.1394	3.18307
ENSDARG00000093041		0.0929196	0.440066	0.521317	0.0574285	0.245005	2.24236	0.456219	0.123595
ENSDARG00000092821		0.363864	0.0364932	0.187804	0.0469724	3.17124	0	1.41113	0.295148
ENSDARG00000054373		0.240896	0	0.0970256	0.0933979	0	0	0	0.160062
ENSDARG00000029805		1.06212	0	0	0	0.88758	0.439716	13.4047	1.58889
ENSDARG00000088166		0	0	0	0	0	0	0	0
ENSDARG00000090999		0	0	1.26496	8.45985	2.41167	25.6709	31.8868	0
ENSDARG00000078892		0	0	1.87104	0	0	0	0.113083	0
ENSDARG00000025601		0	0	0	0	20.4734	0	0	0
ENSDARG00000090522		0.701916	0.0432821	0	0.0353068	0	0.950523	0.205914	0.991027
ENSDARG00000094864		0.701916	0.0432821	0	0.0353068	0	0.950523	0.205914	0.991027
ENSDARG00000086985		0	7.96776	1.56004	0	0.783809	0.700129	0	2.41923
ENSDARG00000087016		0	0	0	0	0	0	0	0
ENSDARG00000087618		0	0	0	0	0	0	0	0
ENSDARG00000086254		0	0	0	0	0	0	0	0
ENSDARG00000086257		0	0	0.0186314	0	0	0.0540181	0	0
ENSDARG00000089423		0	0	0.0588564	0	0	0	0	0
ENSDARG00000078462		17.15	4.06996	10.2182	9.82679	5.38768	8.63859	0.20535	0.950628
ENSDARG00000094363		0.363864	0.0364932	0.187804	0.0469724	3.17124	0	1.41113	0.295148
ENSDARG00000078922		0	0	0	0	0	0	0	0
ENSDARG00000096456		0	0	0.203023	0.371244	0	0	0	0.174335
ENSDARG00000029377		0	0	0	0	0	0	0	0
ENSDARG00000033426		4.86498	0.705713	4.61594	4.06221	7.92164	2.85635	5.79544	5.38522
ENSDARG00000094167		0	0	0	0	0	0	0	0
ENSDARG00000088521		86.667	7.72521	55.6636	28.0711	50.5421	64.2198	47.0831	4.35036
ENSDARG00000021959		0	0	0.112614	0	0	0	0	0
ENSDARG00000052255		0	0	0	0	0	0	0	0
ENSDARG00000029443		0	105.036	141.659	256.504	29.3289	236.788	38.9772	37.2215
ENSDARG00000094733		0.363864	0.0364932	0.187804	0.0469724	3.17124	0	1.41113	0.295148
ENSDARG00000092945		46.5439	0	2.11765	0	0	7.12386	0	2.26473
ENSDARG00000089040		0.46743	4.29063	0	20.7335	0	18.9097	1.17085	0
ENSDARG00000093721		0.278166	4.54379	3.45491	2.28833	1.71847	0.166709	1.42236	1.10151
ENSDARG00000004541		0	0	0	0	0	0	0	0
ENSDARG00000091294		0	51.8968	1.7503	0	0	0	0	0
ENSDARG00000086672		0	0	0.0914286	0	0	0	0	2.77025
ENSDARG00000093521		0	0	0	0	0	0	0	0
ENSDARG00000087310		0	0	0	0	0	0	0	0
ENSDARG00000056917		0.341148	0.902619	0.158071	0.854659	0.516861	0	0	0
ENSDARG00000056266		0	0	1.31152	0.859636	7.13014	1.46437	3.60297	0.519669
ENSDARG00000087483		5.35586	3.60116	0.989339	1.56111	21.4407	4.81868	8.00826	2.27032
ENSDARG00000087482		0	0	1.55794	0	0	0	0	0
ENSDARG00000068941		18.5376	1.16802	0.86665	1.47332	3.2062	0.497275	1.32371	0.453483
ENSDARG00000086356		0	0.160545	1.56366	1.39345	0	0	0.625324	0
ENSDARG00000042643		0	0	0	0	0	0	0	0
ENSDARG00000042646		0	0	20.8199	0	0	0	0	0
ENSDARG00000088368		0	0	0	0	0	0	0	0
ENSDARG00000075457		7.30947	20.363	1.61473	1.21538	0.208829	0.145269	4.57886	0.441698
ENSDARG00000077730		8.83776	7.10968	10.4713	5.06185	5.28031	8.35211	6.36948	16.7093
ENSDARG00000089515		0	0	0	0	0	0	0	0
ENSDARG00000094049		0.363864	0.0364932	0.187804	0.0469724	3.17124	0	1.41113	0.295148
ENSDARG00000075482		4.01784	11.8748	1.73756	1.41846	1.34803	2.43015	10.8784	1.33781
ENSDARG00000074142		0	0	0	0	0	0	0	0
ENSDARG00000095962		0	0	0	0	0	0	0	0
ENSDARG00000037174		0.43793	0	0	0	0	0	0	14.2497
ENSDARG00000089492		0	0.962118	1.04913	10.2664	3.21726	15.3431	10.8252	0
ENSDARG00000027699		0	0	0	0	0	0	0	0
ENSDARG00000060661		5.99306	0.887021	3.60236	24.2221	9.19998	23.5812	3.09823	1.50165
ENSDARG00000086603		0	0	0	0	0	0	0	0
ENSDARG00000055161		0	0.381023	1.22574	55.5134	0	0	0	0
ENSDARG00000075310		0	0	0	0	0	0	0	0
ENSDARG00000070224		0	0	0	0	0	0	0	0
ENSDARG00000093185		0	0	0	0	0	0	0	0
ENSDARG00000091384		0	0	0	0	0	0	0	0
ENSDARG00000096213		0.253104	0.0938978	0.322679	0	0.105137	0	1.73608	0.357749
ENSDARG00000067710		0	0	39.3325	0	0	0	0	0
ENSDARG00000073944		0	13.4204	19.9769	17.6383	44.9657	17.9669	56.4492	2.17028
ENSDARG00000029296		0	0	0	0	0	0	0	0
ENSDARG00000087573		0	0	0	0	0	0	0	0
ENSDARG00000086199		6.44142	0	5.10559	11.9875	22.5869	21.0336	3.07637	0.0999755
ENSDARG00000077475		0	0	0.182668	0	0	0	0	0
ENSDARG00000089410		0	0	0	0	0	0	0	0
ENSDARG00000005626		0.0597646	4.50912	8.3152	3.28321	3.4755	3.80363	5.22238	2.62179
ENSDARG00000093221		0	0	0	0	0.0897961	0	0	0
ENSDARG00000094335		0	0	0	0	0.0897961	0	0	0
ENSDARG00000057743		0	0	2.754	0	0	4.01241	1.14873	0.122224
ENSDARG00000039936		0	13.4485	22.9018	26.5807	0	0	0	0
ENSDARG00000093920		0.363864	0.0364932	0.187804	0.0469724	3.17124	0	1.41113	0.295148
ENSDARG00000088552		0	0	0	0	0	0	0	0
ENSDARG00000088028		0	0	0.520529	0.878639	0.917702	1.12385	0.83511	0.45238
ENSDARG00000076449		0	0	0	0	0	0	0	0
ENSDARG00000088023		0	0	0	0	0	0	0	0
ENSDARG00000060269		0	0	0	1.14159	0	0	0	0
ENSDARG00000063035	100334523	0	0	0	0.667851	0	0	0	0
ENSDARG00000091390	100535730	0	1.22884	0	0.637895	1.0577	0	0	0
ENSDARG00000002968	a1cf	0	0	0.0176833	0.0694308	0	0.520047	0.182651	0
ENSDARG00000056314	a2ml	0	0	0	0	0	0	0	0
ENSDARG00000093780	A2ML1	0	0	0	0	0	0	0	0
ENSDARG00000019547	aaas	80.6451	21.2609	22.783	9.63668	0	24.8608	47.0146	61.2541
ENSDARG00000012468	aacs	0.590093	0.022674	0.600127	0.6436	2.18601	0.417328	1.00703	0.183163
ENSDARG00000044802	aadacl4	0	0	0	0	0	0	0	0
ENSDARG00000011410	AADAT	0	3.1239	54.5967	0	0	0	0	62.3548
ENSDARG00000075299	AAED1	0	0	0.734614	0	0	0	0	0
ENSDARG00000041170	aagab	52.4457	119.38	1.669	52.77	25.1623	56.8358	83.4387	85.2108
ENSDARG00000077686	aak1	0.033289	0.580625	0	4.56266	11.6724	24.9161	0	0.560647
ENSDARG00000011855	AAK1 (2 of 2)	9.10263	0.267312	2.78173	0	2.14525	0	0	3.55722
ENSDARG00000028435	aamdc	0	0	0.157033	0	0.179831	1.41835	0	0
ENSDARG00000045019	aamp	66.0509	35.2001	5.16452	34.9069	124.495	37.2692	7.10039	5.03454
ENSDARG00000036567	aanat1	0	2.51834	0	0	0	0	0	2.5119
ENSDARG00000079802	aanat2	0.202258	1.35631	1.66818	2.37689	0	0.678909	0.72113	0
ENSDARG00000018658	aar2	150.188	32.9344	36.2256	41.0998	0	15.8078	27.3573	33.7781
ENSDARG00000069142	aars	32.9001	39.0855	68.5769	49.3485	6.91434	45.0931	50.3293	45.9749
ENSDARG00000071240	aars2	26.2703	0.542246	1.46053	9.07912	8.42141	0.186577	0.857574	0.338215
ENSDARG00000015747	aarsd1	0	0	0	3.97443	0	0	28.5261	16.5901
ENSDARG00000022730	aasdh	0	0	0	0	0	0	0	0
ENSDARG00000037501	aasdhppt	0	1.50305	0.0883225	0	0	0	11.4139	1.28042
ENSDARG00000051816	aass	6.55572	7.15853	1.62543	2.35991	5.01124	5.12145	1.84616	3.05034
ENSDARG00000025467	aatf	85.8097	21.1428	4.23436	25.0998	2.25706	10.7035	3.06505	65.2613
ENSDARG00000078222	aatka	0.0849509	0.0717806	0.932577	0.862224	0.158267	13.5433	2.70652	0.56344
ENSDARG00000077477	aatkb	0	0.0513499	0	0	0	0	0	0
ENSDARG00000006031	abat	12.9118	1.61317	1.83791	2.35841	1.10968	5.07962	0.178385	6.02785
ENSDARG00000074749	abca12	0	0	0.758013	0	0	0	0	0
ENSDARG00000074635	abca1a	4.72444	13.9561	25.1857	7.79026	3.64048	15.8135	7.07727	38.4314
ENSDARG00000079009	abca1b	14.2201	5.95924	14.0299	15.9011	24.0814	11.0352	17.5058	83.8444
ENSDARG00000013500	abca2	0	0	0.424132	0.0126537	0	0.337748	0	2.54511
ENSDARG00000075490	abca3b	0	3.71235	8.35292	3.68419	7.44532	0	0	33.0049
ENSDARG00000057169	abca4a	0	2.65492	2.36785	3.00755	0.80681	3.72693	4.15805	6.10103
ENSDARG00000062661	abca4b	0	0	0	0	0	0.0425636	0	0
ENSDARG00000074041	abca5	12.5102	7.27213	5.2264	10.7959	5.95444	8.92462	13.6012	18.3724
ENSDARG00000074221	ABCA7	0	0	0.0493773	0	0	1.02124	0.0940331	0.141967
ENSDARG00000061591	abcb10	213.921	0.038413	5.74569	14.6637	0.548879	7.22696	1.00365	22.6747
ENSDARG00000075665	ABCB11 (3 of 3)	0	0	0	0	0	2.2518	0	0
ENSDARG00000011573	abcb11a	0	0	0.0156523	0	0	0.846872	4.60816	0.0754168
ENSDARG00000070078	abcb11b	0	0	0	0	0	0	0	0
ENSDARG00000036787	abcb3l1	0	0	0	0	0	0	0	0
ENSDARG00000010936	abcb4	0	0	0	0	0	0	0	0.973559
ENSDARG00000021787	abcb5	0	2.30483	0	0	0	0	0	0
ENSDARG00000063297	abcb6a	0	0	0	0.0841879	0	0	0	0.0841147
ENSDARG00000074254	abcb6b	9.58476	20.9547	37.015	8.1181	17.2667	19.6029	10.2353	5.57574
ENSDARG00000062795	abcb7	47.1447	35.1652	18.2562	14.7394	39.3478	30.1862	4.34521	50.8179
ENSDARG00000056672	abcb8	0	0	0.370198	0	1.07256	4.51098	7.35544	1.71546
ENSDARG00000056200	abcb9	0	0	0	0	0	0	0	0
ENSDARG00000059874	ABCC1	2.61874	0.0732237	2.62819	5.26019	9.39749	0.998658	0.0262393	1.73205
ENSDARG00000077988	ABCC10	0	0	0	0	0	1.69837	0	0
ENSDARG00000013050	abcc12	0	0	0	0	0	0	0	0
ENSDARG00000062519	abcc13	12.3544	0	0	0	0	0	0	0
ENSDARG00000014031	abcc2	0	0	5.50666	0	0	3.90894	0.495094	0.0181736
ENSDARG00000077243	ABCC3	0.154551	0.160926	0	19.1946	3.57132	28.4766	12.894	2.52668
ENSDARG00000058953	abcc4	2.41161	0.19697	0.0786146	2.05731	0.0448555	12.4124	0.111914	4.40685
ENSDARG00000061233	abcc5	3.96197	0.416852	18.1876	16.2707	1.04543	35.8742	4.36084	25.3819
ENSDARG00000009582	ABCC6 (2 of 3)	0	0	0.0507084	0.0662643	0	0	0	0
ENSDARG00000094901	ABCC6 (3 of 3)	0	0	0	0	0	0	0	0
ENSDARG00000016750	abcc6a	0	2.05421	0	0.104188	0	0	0	0
ENSDARG00000051879	abcc8	0	0	0	0	0	0	0	0
ENSDARG00000076973	ABCC8 (1 of 3)	0	0	0	0	0	0	0	0
ENSDARG00000015985	abcc9	0	0	0.265109	0	0	0	0	0.104635
ENSDARG00000074876	abcd1	0	0	0	0	4.51607	0	0	0.766583
ENSDARG00000059409	ABCD2	0	0	0.374921	0	0	0	0	0
ENSDARG00000015167	abcd3a	12.7026	4.55892	9.58189	37.8528	8.48638	26.3405	34.9816	1.66546
ENSDARG00000002947	abcd3b	0	5.766	0	0	0	7.14739	0	0.567065
ENSDARG00000061770	abcd4	0	16.4862	9.18165	0.0297789	38.5187	0.130719	51.1596	23.5215
ENSDARG00000007216	abce1	351.631	126.142	117.949	122.306	186.25	52.5349	170.87	201.886
ENSDARG00000031795	abcf1	435.573	159.217	369.232	282.533	133.488	110.026	95.7838	227.248
ENSDARG00000038785	abcf2a	371.978	109.354	113.608	135.568	209.019	192.296	72.9726	274.003
ENSDARG00000089705	ABCF3	54.5062	35.067	30.2021	61.0965	85.1677	0.13044	0.502324	54.4441
ENSDARG00000063475	abcg1	0.093292	0.403223	0.429979	0.860644	1.08225	0.194563	1.60416	0.513671
ENSDARG00000043037	abcg2a	0.191899	0.0444811	0	0	0	0	10.4405	65.0889
ENSDARG00000079361	abcg2b	0.754098	0.394803	1.07406	0.5027	0.6656	0.547998	0.790545	0.63834
ENSDARG00000058574	abcg2c	38.4583	35.6927	134.816	56.1113	8.38406	9.3161	7.79918	12.0446
ENSDARG00000016818	abcg2d	0	0	0	0	4.58629	0	0	0
ENSDARG00000061047	abcg4a	0	0	0	0	0	0	0	0
ENSDARG00000078068	abcg4b	64.3341	0	0	0	0	4.26522	0	0
ENSDARG00000063078	abcg5	0	0	0.0180249	0	0	0	0	0
ENSDARG00000063059	abcg8	0	0	0	0	0	0	0	0.263354
ENSDARG00000071341	abch1	0	0	0.0845404	0	0	0	0	6.07919
ENSDARG00000076435	abhd10a	14.0234	4.83948	4.49314	19.9063	21.2117	18.2351	5.62519	3.59693
ENSDARG00000075627	abhd10b	54.6995	82.4557	28.5959	60.3087	114.723	121.774	76.4192	99.1999
ENSDARG00000069501	abhd11	48.4554	0	15.9401	33.3183	0	20.6625	0	0
ENSDARG00000071004	abhd12	0.473324	0	10.1133	0	0	35.4753	11.6054	18.9839
ENSDARG00000069828	ABHD12B (1 of 2)	0	1.82943	0	0	0	0	0	0
ENSDARG00000092071	ABHD12B (2 of 2)	0	0	0	0	0	0	0	0
ENSDARG00000059209	abhd13	0	30.5631	3.62962	0	0	0.972308	0	0
ENSDARG00000058367	abhd14a	0.853216	0.283475	1.81307	1.30574	3.37123	1.51972	12.2997	0.745615
ENSDARG00000023880	abhd14b	2.71434	18.5816	0.556682	0.632506	0	0	0	0.279925
ENSDARG00000078768	ABHD15	0	0	0	0	0	0	0	0
ENSDARG00000078929	abhd16a	0	2.99639	5.45156	63.9073	70.3704	43.1818	82.3862	28.0465
ENSDARG00000043084	ABHD17A (1 of 2)	70.5217	47.586	232.642	393.688	601.231	439.977	807.213	71.1421
ENSDARG00000091433	ABHD17A (2 of 2)	27.565	9.71393	12.7171	6.16403	16.3725	25.9838	12.9856	30.9896
ENSDARG00000025797	abhd2a	0	5.83976	29.7059	58.9581	133.109	0.204119	15.4545	24.1931
ENSDARG00000045804	abhd2b	0	0	0	1.85533	0	0	0	0
ENSDARG00000018809	abhd3	0	0	44.5786	0.0749486	0	7.62401	0	0.0924718
ENSDARG00000025122	abhd4	0	1.32169	0	4.19293	14.9051	10.3746	0	3.51533
ENSDARG00000076874	abhd5a	0.815049	6.22786	8.50768	6.05081	11.1576	4.05929	3.32811	2.53156
ENSDARG00000078831	abhd5b	0	0.0984359	0.671517	0.0692834	0	0.881327	0.429101	3.79982
ENSDARG00000060756	abhd6a	0	0	4.29	0	0.172204	0	0	7.4739
ENSDARG00000070894	abhd6b	0	0	0	0	0	0	0	0
ENSDARG00000079719	abhd8	0	0.555033	0.700839	0	0	0.580525	0	0.531926
ENSDARG00000010155	abi1a	10.525	25.946	24.6098	34.709	55.2682	90.8439	139.89	34.0308
ENSDARG00000062991	abi1b	8.10332	8.3559	18.5102	27.6255	17.5409	24.4974	35.9188	10.4079
ENSDARG00000058207	abi2a	27.4609	6.43071	9.7394	25.8041	0.657741	3.45989	51.6332	4.70373
ENSDARG00000014875	abi2b	26.0625	22.6305	53.3506	48.4606	64.3119	17.1792	34.7428	5.40775
ENSDARG00000060072	ABI3 (1 of 2)	0	0	0	0	26.9684	0.0820892	0.0700574	7.69752
ENSDARG00000063283	ABI3 (2 of 2)	0	88.6938	0	0	0	0	0.0880326	0
ENSDARG00000071095	abi3bp	0.0309402	11.6271	0.660368	0.0218478	0	0	0	0
ENSDARG00000062156	ABI3BP (2 of 2)	0	0	0	0	0	2.05072	0	0
ENSDARG00000035187	abl1	0.164013	2.43273	2.61255	3.65035	2.33406	15.9148	23.9877	0
ENSDARG00000013841	abl2	0	11.4311	0.421365	6.31836	0	0.0656225	3.48353	0.0543957
ENSDARG00000060149	ablim1a	0	1.30709	1.0141	1.96485	2.0927	22.3869	1.7923	1.47581
ENSDARG00000045064	ablim1b	0.997622	2.10679	11.4479	22.0411	1.83116	2.80129	4.94884	13.4402
ENSDARG00000029772	ablim3	0	0	0.0324419	4.81463	0.351162	0.0459452	5.43531	0
ENSDARG00000088168	ablim3	0	0.0367164	0.165981	12.4503	18.443	0	7.60286	0
ENSDARG00000087298	ABLIM3 (3 of 3)	0.0853486	0.0480861	0.105338	0.293338	0.745295	0.0970908	0	0.0839092
ENSDARG00000019207	abo	0	0	0	0	0	0	0	0
ENSDARG00000061355	abp1	0	0	0	0	0	0	0	0
ENSDARG00000059587	ABR (1 of 2)	0	5.72371	0	0	0	8.49631	0	22.8424
ENSDARG00000095180	ABR (2 of 2)	0	6.13448	3.33162	8.00636	0	0	0	0
ENSDARG00000033854	abrab	2.06317	3.16865	5.02706	3.54955	3.49817	1.96339	5.78944	5.76366
ENSDARG00000042876	abracl	1.42929	462.35	102.53	47.9185	155.34	82.179	185.594	94.5138
ENSDARG00000043666	abt1	149.485	0.688637	4.47051	0.497156	100.934	30.5421	3.97729	87.8874
ENSDARG00000063354	ABTB1	0	0	0	0	0	0.0571514	0	0
ENSDARG00000062000	ABTB2 (1 of 2)	21.03	0.0989717	5.10905	60.2969	34.2056	60.6551	88.3485	43.9345
ENSDARG00000004687	acaa1	0	1.81551	0.517402	1.29	0	10.6512	0.11698	4.46387
ENSDARG00000038881	acaa2	1.1246	0.163479	52.4615	10.7781	0.0967814	0.112661	0	9.82391
ENSDARG00000078512	acaca	0.158698	0.270074	4.72021	2.26126	7.11964	10.838	16.4231	1.09533
ENSDARG00000061994	acacb	11.8603	1.54176	4.42056	1.58405	7.20385	2.90594	8.3824	21.3358
ENSDARG00000045411	acad11	0	0	0.148012	2.09606	0	0.700522	13.45	5.18408
ENSDARG00000042658	acad8	33.3887	11.2681	18.932	0.327344	0	0.167346	29.343	0.0468102
ENSDARG00000055620	acad9	6.4425	5.73011	9.09664	1.00385	4.70512	1.77241	15.4633	8.16807
ENSDARG00000088357	acadl	0	0	0.107697	1.35088	10.6505	0	0	8.46773
ENSDARG00000038900	acadm	105.211	0.0402249	59.3504	0	58.9419	5.98983	0.405133	54.8367
ENSDARG00000030781	acads	2.31903	19.4542	29.62	0.348468	0	28.152	24.4974	58.5643
ENSDARG00000076780	acadsb	117.847	44.3891	23.613	43.3154	104.316	3.93435	81.4942	21.2795
ENSDARG00000016687	acadvl	14.893	0.171614	7.22187	29.7651	0.26343	41.1988	22.9095	29.8867
ENSDARG00000035891	acana	0	0	0.266392	0	0	0.0462487	0.0536501	0.129752
ENSDARG00000045799	acanb	0	0	0.0455893	0	0	0	0	0
ENSDARG00000056346	acap1	0.501174	0	0	20.9728	0.840484	0	0	7.4505
ENSDARG00000060783	acap2	0	2.38435	0.3387	1.58804	0	10.4657	14.3162	0
ENSDARG00000056478	ACAP2 (2 of 2)	0	0	0	0	0	0	0	0
ENSDARG00000075990	acap3a	25.7728	29.2742	50.1599	52.239	72.9313	70.4143	60.9141	45.522
ENSDARG00000039386	acap3b	0	0	0.0215775	0	0	0	0	0
ENSDARG00000045888	acat1	41.4094	14.9847	3.0894	5.36926	52.5725	1.83701	3.81338	6.412
ENSDARG00000007127	acat2	19.6841	8.89543	34.8862	0	0	51.1122	0	2.02144
ENSDARG00000042623	acbd3	38.3497	131.414	98.5678	170.352	249.149	100.515	131.61	206.716
ENSDARG00000024602	ACBD3 (2 of 2)	0	3.2476	2.05667	0	0	56.4583	0	0.441937
ENSDARG00000027070	acbd4	4.41512	7.74884	4.24624	3.08521	5.67287	11.5859	13.7628	4.28937
ENSDARG00000034883	acbd5a	1.45039	0	0.0862568	8.79907	30.1553	0.037088	0	2.59337
ENSDARG00000058410	acbd5b	0	0	0	0	0	0	0	0
ENSDARG00000039456	acbd6	0.0355126	26.2536	0.23999	27.6569	41.5981	5.07299	8.47633	1.81043
ENSDARG00000094730	acbd7	1.77978	0.25968	27.8245	7.32951	10.5169	2.23065	11.1002	3.26463
ENSDARG00000052124	accs	0.0412932	11.6886	0.123089	0.599054	3.28376	0.630552	0.392463	0.211997
ENSDARG00000078055	acd	6.62548	0	0.0197138	6.50737	0	0.426213	53.5802	0
ENSDARG00000079166	ace	0	10.4782	0.0607714	8.32314	0	0	0.0315306	26.6305
ENSDARG00000016918	ace2	0	0	0	0	0	0	0	0
ENSDARG00000010347	acer1	0	0	0.440754	0	0	0	0	0
ENSDARG00000077782	ACER2	75.2688	0	4.49136	24.4551	2.27031	0.193356	4.34236	1.95482
ENSDARG00000093366	acer3	0	1.78597	0	0	0.233636	32.1525	0	3.32784
ENSDARG00000031796	ache	0	0	0.966607	0	0.795884	0.0159002	0	0
ENSDARG00000054290	acin1a	64.1719	241.986	242.189	466.84	213.79	267.77	229.73	230.783
ENSDARG00000026842	acin1b	36.948	45.4517	31.9044	49.2269	40.8457	35.6028	14.0422	62.2904
ENSDARG00000055652	ACLY	0	0	0.0597014	0	0	0	0	2.29613
ENSDARG00000017738	aclya	0	42.2264	1.86789	0	4.94247	1.24052	10.3395	7.55903
ENSDARG00000062549	acmsd	1.43204	1.71329	7.10488	4.74394	3.31586	2.38839	3.27839	4.88777
ENSDARG00000036092	acn9	36.1171	3.26819	0	4.06216	0	31.41	17.8277	0.570973
ENSDARG00000026376	aco1	9.59776	3.07095	7.80164	0.544246	37.5914	23.9387	1.60243	15.5067
ENSDARG00000007294	aco2	53.2706	2.26607	20.3048	10.7037	57.7982	38.7706	12.4747	55.3738
ENSDARG00000058229	acot11a	1.26464	65.9153	98.1847	113.997	4.25155	5.9966	7.55647	4.29706
ENSDARG00000042122	acot11b	2.95506	4.13548	9.77401	37.6584	4.71106	7.03657	4.46787	4.82116
ENSDARG00000054534	ACOT12	0	0	0	0	0	0	0	0.939973
ENSDARG00000061728	acot13	48.402	36.4267	11.7862	26.7622	0	3.42861	24.7026	7.41885
ENSDARG00000018653	acot7	3.12812	4.04008	4.58454	2.68322	2.36146	1.50613	6.93025	11.2213
ENSDARG00000014138	acot8	0	0	0	0	0.084009	0	0	0.846467
ENSDARG00000058352	acot9.1	0.140504	45.0119	4.40479	15.832	14.2356	87.2397	41.911	35.6192
ENSDARG00000058390	acot9.2	0.460637	1.06466	0.934283	28.3556	3.58983	56.6225	34.8436	2.0658
ENSDARG00000014727	acox1	0	0.0473435	0.395126	1.26042	9.87788	6.24274	0	11.8777
ENSDARG00000038865	acox3	0	0	0	0	0	0	0	3.78285
ENSDARG00000020149	acoxl	0	0	0	0	0	0	0	0
ENSDARG00000076486	acp1	155.238	130.906	88.639	111.522	56.1951	66.9604	162.1	112.408
ENSDARG00000007244	ACP2	0	77.508	22.4484	15.6997	0.159417	27.8622	129.058	117.992
ENSDARG00000019763	acp5a	2.81556	3.33751	8.26595	4.88372	6.09355	6.65394	5.4371	13.001
ENSDARG00000008921	acp5b	0	0	0	0	0	0	0	0
ENSDARG00000040064	acp6	44.2114	8.04078	5.51717	4.84177	52.5007	0.235984	12.2315	116.312
ENSDARG00000040644	acpl2	0	26.345	0.572172	11.6298	0	0.382762	0	0.536166
ENSDARG00000057716	acrc	13.2791	18.7895	3.71228	1.13559	0.122899	7.12353	0.601304	4.98821
ENSDARG00000062077	acsbg1	0	0	0.0746171	0	0	0	0	0
ENSDARG00000004094	acsbg2	16.6276	42.9008	18.6523	50.1192	97.1851	116.178	214.896	24.7601
ENSDARG00000061201	acsf2	0	61.5937	3.7244	0.665251	0.27588	7.35722	7.808	0.146081
ENSDARG00000030514	acsl1	10.4787	48.9431	0.199581	20.4287	4.64521	0.0880769	4.51095	0.842872
ENSDARG00000003854	ACSL1 (2 of 2)	18.6564	21.9918	11.0425	23.2218	14.8498	3.28706	1.84884	3.49282
ENSDARG00000032079	acsl3a	0	0	0	0	0	0	0	0
ENSDARG00000014674	acsl3b	0	1.19203	2.33204	5.75329	2.59236	8.80626	24.1745	1.42045
ENSDARG00000004078	acsl4a	16.4439	19.1593	9.66154	13.82	0.0870396	31.0294	0	1.85775
ENSDARG00000010752	acsl4l	0	0.292194	5.01792	12.4281	33.2166	7.24922	39.9251	65.4254
ENSDARG00000075931	acsl5	0	14.4017	0.118873	0.307999	0.331979	0.18887	0.547798	0.0411182
ENSDARG00000078399	ACSL6	12.5219	0.04382	55.0247	33.5936	0.167711	0.0524732	0.0835564	1.17722
ENSDARG00000060317	acsl6	0	0	0	0	0	0	0	0
ENSDARG00000004880	acsm3	9.48329	2.57834	20.2046	15.846	2.90857	2.99364	2.37954	3.81322
ENSDARG00000044142	acss1	78.7702	19.7596	14.6597	22.7093	0.124373	0.0816488	3.09246	164.314
ENSDARG00000037781	acss2	1.44927	1.39271	11.5313	0.102924	0	13.3666	68.9937	23.7921
ENSDARG00000032218	acss3	4.71548	0.625997	0.579063	0.15268	2.03505	21.7469	1.56781	24.285
ENSDARG00000036371	acta1a	1.27583	78.2734	37.9552	71.97	6.764	61.6739	90.0777	4.25931
ENSDARG00000055618	acta1b	1.97361	134.494	200.186	5.75655	0.18206	0.504263	0.109055	0.235457
ENSDARG00000045180	acta2	0	0	0.746539	0	0.0890386	0.0623318	0.135044	0.0641327
ENSDARG00000037746	actb1	2193.13	19434	3567.72	5877.06	7394.08	8566.27	10967.8	8332.22
ENSDARG00000037870	actb2	1582.87	12750.4	5346.77	8116.76	8688.19	11671.7	11168.8	11964
ENSDARG00000076126	ACTC1 (3 of 3)	0.274436	0.210832	216.802	24.1341	2.07477	4.22559	0	0.756174
ENSDARG00000042535	actc1a	1.62423	28.7038	2404.86	8.00441	5.03714	4.0156	8.87022	20.2218
ENSDARG00000037840	actc1b	1.17317	37.7384	1.5029	2.20249	3.02258	4.80426	3.46815	2.55084
ENSDARG00000070828	actl6a	55.8641	138.933	86.5333	84.8604	58.7669	68.7118	171.898	112.258
ENSDARG00000034107	actl6b	0.529552	1.12035	1.30608	1.93225	1.06657	0.631877	0.738018	0.352009
ENSDARG00000007219	actn1	8.98884	192.253	14.0498	12.0914	21.4546	18.8589	8.56338	7.288
ENSDARG00000025364	ACTN1 (2 of 2)	12.43	77.3619	9.02173	92.787	118.15	75.339	74.3839	17.8218
ENSDARG00000071090	actn2	0	0	5.59122	0	1.25412	1.60828	8.57991	0
ENSDARG00000013755	actn3a	0.0343476	1.46768	0.261694	1.4977	3.09742	2.05392	0.27293	1.11221
ENSDARG00000001431	actn3b	0	0	0	0	0	0	0	7.74055
ENSDARG00000089776	ACTN4	10.6877	43.823	26.8102	79.4159	67.764	80.242	39.7668	23.5686
ENSDARG00000011611	actr1	118.572	93.6288	45.7281	64.7844	123.731	123.131	68.679	50.688
ENSDARG00000038432	actr10	13.4735	11.2136	125.691	13.4376	23.7499	55.2305	36.1764	9.41679
ENSDARG00000052438	actr2a	6.09876	78.0753	5.44517	56.3208	106.681	96.9187	116.468	73.589
ENSDARG00000070076	actr2b	8.9813	25.3709	17.6434	0.0719064	2.58046	3.86495	57.7999	39.1512
ENSDARG00000076772	ACTR3 (1 of 2)	106.878	797.524	188.715	416.649	237.14	315.566	546.646	392.356
ENSDARG00000091138	ACTR3 (2 of 2)	139.922	980.345	220.806	444.421	253.108	383.375	670.266	526.683
ENSDARG00000008790	actr3b	0	1.55018	0.687607	1.5639	0.499518	5.89813	1.87599	0.711446
ENSDARG00000012995	actr5	0.89716	0	10.0655	11.8046	0.0914461	1.16808	0	0.418747
ENSDARG00000021370	actr6	25.5374	26.667	1.992	12.5885	92.2561	55.3974	39.58	20.7052
ENSDARG00000067944	actr8	2.65914	0	21.742	0	0	0	9.44639	5.90308
ENSDARG00000018968	acvr1b	5.42726	2.07459	22.7027	26.1822	0.654639	14.1281	4.65959	0.235481
ENSDARG00000052142	ACVR1B (1 of 2)	0	4.03399	0	0.449643	0	0	0	0
ENSDARG00000014986	acvr1l	14.0184	38.4033	20.2335	10.8275	138.113	12.1252	35.1735	6.04612
ENSDARG00000011188	acvr2aa	26.7819	75.3886	18.4871	30.2432	103.508	38.4129	64.7413	35.4887
ENSDARG00000079944	acvr2ab	0	2.46746	0.0529404	0	0	11.0352	0	0
ENSDARG00000044422	acvr2b	0	10.1475	91.7204	88.1827	100.067	54.1477	0.329107	0
ENSDARG00000041516	ACVR2B (2 of 2)	0	0	1.64233	10.0374	0	0.740305	95.2606	4.88104
ENSDARG00000018179	acvrl1	0	20.2884	0	1.36481	0.156386	18.6873	20.1367	1.73426
ENSDARG00000038475	acy1	25.2262	1.65695	12.858	6.06332	19.2628	3.37442	40.1011	77.1958
ENSDARG00000093003	acy3.1	0	0.273862	0	0.0909629	0	0	0	50.415
ENSDARG00000005525	acy3.2	3.63382	37.5916	5.12535	12.3125	8.74174	6.13219	11.9862	14.9994
ENSDARG00000060126	acyp1	3.72546	6.35921	8.06321	4.59148	5.56083	5.54427	14.5307	4.84403
ENSDARG00000003113	ada	1.17033	0.0540628	0.378449	0.0958536	0	0.228818	0	0.893716
ENSDARG00000089181	ADAD1	0	0	0	0	0	0	0	0
ENSDARG00000075906	ADAD2	0	0	0	0	0	0	0	0
ENSDARG00000012986	adal	0	0	0.230004	0.791036	0	1.66977	15.352	0
ENSDARG00000053468	adam10a	109.53	91.0884	99.6556	100.735	264.999	166.856	95.0251	107.401
ENSDARG00000015502	adam10b	0.0692764	4.85717	0.39192	0.722101	0.217498	0	0	0.232149
ENSDARG00000079204	adam11	0	0.136569	0.0230456	0	0	0	0	0
ENSDARG00000079068	ADAM12	10.1194	0.0391735	5.07719	26.1367	28.5713	32.133	52.9907	0
ENSDARG00000089213	adam15	1.17591	4.36017	5.49305	17.306	3.60081	11.8405	16.4225	7.82764
ENSDARG00000043213	adam17a	15.5143	7.83676	16.5149	61.93	80.9538	20.0035	54.9157	34.3423
ENSDARG00000093093	adam17b	0	7.57904	0	1.39563	0	0	7.54923	0
ENSDARG00000067545	adam19b	32.7511	81.2322	167.26	146.003	152.8	217.181	290.939	69.0882
ENSDARG00000060532	ADAM22	0.146408	0.89216	1.80288	1.38884	1.12246	1.56546	0.482428	1.41324
ENSDARG00000074197	ADAM23 (2 of 2)	0	0	0	0	0	0	0	0
ENSDARG00000062323	adam23a	0	0.0836823	1.84133	0.144951	1.63895	0.0796618	0.0548401	0.155897
ENSDARG00000035514	adam28	0	292.135	13.4295	8.52002	2.08747	0.280519	6.16347	0.315955
ENSDARG00000001452	adam8a	0	0.0991911	24.0776	63.5303	152.7	98.5442	3.2092	33.3776
ENSDARG00000057644	adam8b	44.3187	1.13204	2.46721	49.9049	89.3598	11.3364	75.5761	1.24263
ENSDARG00000010070	adam9	0	14.1867	53.1828	55.7626	28.2276	29.3214	1.82897	57.0384
ENSDARG00000041566	adamts1	0	9.53031	0.0294621	1.39902	0	33.4669	0	0.0198911
ENSDARG00000075188	adamts10	0	0	0	0	0	0	0	0
ENSDARG00000076270	adamts13	0	0	0	0	0	0	0	0
ENSDARG00000078494	ADAMTS14	0	0	0	0	0	0	0	0
ENSDARG00000058252	ADAMTS15	0	0	0.0950414	0	0	0	0	0
ENSDARG00000033544	ADAMTS15 (2 of 2)	0	0	2.45289	0	0	0	0	0
ENSDARG00000029124	adamts15a	0	2.8191	0	0	0	0	0	0
ENSDARG00000074646	ADAMTS16	0	0	0	0	0	0	0	0
ENSDARG00000075555	ADAMTS17	0	0	0	0	0	0	0	0
ENSDARG00000001999	adamts18	0	0	1.89989	0	0	0	0	0
ENSDARG00000091328	ADAMTS2 (2 of 2)	0.10525	15.0404	0.120815	0	0	0	0	0
ENSDARG00000074281	ADAMTS20	0	0	0	0	0	0	0	0
ENSDARG00000075930	adamts22	0.0898554	0.133992	20.314	0.203821	0.119647	0.100021	0	0.0914224
ENSDARG00000060127	ADAMTS3	5.51521	0	0.0848992	0	1.82225	2.50543	21.6426	0
ENSDARG00000041982	adamts6	0	0.379846	0	0	0	0	0	0
ENSDARG00000007709	adamts8a	0	7.99264	0	0	0	0	0	0
ENSDARG00000077778	adamts9	0.949089	1.04452	1.15203	13.8264	5.25054	5.25977	1.30986	1.17435
ENSDARG00000074033	adamtsl2	0	0	0.509459	0	0	0	0	0
ENSDARG00000027903	ADAMTSL3	0	0	0	0	0	0	0	0
ENSDARG00000063407	ADAMTSL4	1.30756	4.6431	4.71245	8.4968	5.6508	16.4138	2.78968	1.93412
ENSDARG00000055439	adamtsl7	0	0	0	0	0	0	0	0.250602
ENSDARG00000070565	ADAP2	2.49982	0.203899	57.1931	6.10727	72.3285	16.5709	103.23	267.371
ENSDARG00000012389	adar	21.7471	2.02949	2.50046	25.6638	0.0267761	0	0.560423	21.0192
ENSDARG00000041609	adarb1a	2.40622	5.34794	10.35	2.70828	1.42959	2.21498	3.29305	3.75637
ENSDARG00000003544	adarb1b	7.68756	0	0	0	0	0	0	0
ENSDARG00000071823	adarb2	0	0	0	1.64257	0	0	0	0
ENSDARG00000061348	adat1	0.15566	0	7.05157	20.0239	0	0	0	26.3998
ENSDARG00000041944	adat2	3.35047	23.9494	2.15959	2.98105	1.8845	0.257369	12.2354	7.87542
ENSDARG00000005640	adat3	6.4473	0	0	0	4.4045	0	40.1849	5.62131
ENSDARG00000062561	adck1	10.2766	0	8.44046	8.14118	1.30734	17.7399	0.0823713	8.64505
ENSDARG00000073923	ADCK2	0	0	0	7.1722	0	0	0.685367	0
ENSDARG00000020123	adck3	175.526	101.146	34.3121	21.7432	8.4967	3.5411	13.9661	47.2523
ENSDARG00000032426	ADCK3 (2 of 2)	7.57279	1.30525	1.03009	1.06568	0.384231	0.168223	1.27998	0.805943
ENSDARG00000011955	adck4	0.88344	53.9684	0.616404	25.0937	18.114	0	25.4841	14.5203
ENSDARG00000075405	adck5	0.0885998	0.429605	4.91754	0.6775	0.693755	11.1279	3.55451	1.07288
ENSDARG00000068890	adcy1a	0	0	0	0	0	0	0	0
ENSDARG00000088634	adcy1b	0	0	0	0	0	0	0	0
ENSDARG00000058392	adcy2a	0	0	0	0.0449107	0	0	0	0
ENSDARG00000014588	adcy2b	0.0407984	0.0317895	21.0714	11.569	70.9271	95.3127	120.045	32.2632
ENSDARG00000077145	ADCY3	1.10558	1.34598	2.15665	5.89617	2.44621	1.19595	1.96716	1.03005
ENSDARG00000017437	adcy3b	0	0	0	0	0	0	0	0
ENSDARG00000091342	adcy5	0	0	0.512479	0	0	0	0	0
ENSDARG00000061445	adcy6a	8.43724	0.0258441	0	0.0667929	3.43107	1.70126	3.18766	0
ENSDARG00000027797	adcy6b	5.07314	0.03862	1.10381	0.937991	0.338341	1.05036	6.7937	2.55826
ENSDARG00000060070	adcy7	0.268385	4.88306	6.10879	5.67278	8.73401	0.833279	5.42627	2.66121
ENSDARG00000031783	adcy8	0.217828	0	0.819151	0	0	0	4.19522	1.95575
ENSDARG00000069419	adcy9	9.07194	0	0	8.53928	1.61924	16.2546	2.79597	0.13807
ENSDARG00000004015	adcyap1a	5.02815	0	0	6.49075	7.00863	17.9261	45.3412	0
ENSDARG00000027740	adcyap1b	0	0	11.1524	35.3179	0	39.1993	22.7725	0
ENSDARG00000053724	ADCYAP1R1	0	0	3.68489	0.631236	0	0	0	0
ENSDARG00000029989	adcyap1r1a	0	0	0	0	0	0	0	0
ENSDARG00000022682	add1	7.36655	10.3486	16.8546	37.696	35.4144	18.5696	15.7131	16.6731
ENSDARG00000074581	add2	19.0529	1.16854	3.10914	0.623703	1.67729	1.50368	0.259221	0.65051
ENSDARG00000040874	add3a	9.47949	38.5378	36.1844	18.9582	59.6409	109.708	159.489	15.3698
ENSDARG00000056250	add3b	3.72622	8.06461	18.0801	12.7336	27.2118	12.1232	13.8172	7.34182
ENSDARG00000005595	adgb	1.00491	0	0.00993164	0	0	0	0	0
ENSDARG00000080010	adh5	38.1124	9.57234	29.9633	29.1362	2.98504	73.6525	120.615	52.6921
ENSDARG00000091211	adh8a	0	0	0	0	0	0	0	0
ENSDARG00000024278	adh8b	1.09356	81.2303	14.0154	28.4845	113.295	98.7535	75.0886	0.894103
ENSDARG00000053518	adhfe1	0	54.5031	38.7712	3.53667	0	26.8978	0.887633	0
ENSDARG00000020448	adi1	99.8689	41.7085	25.5784	41.5127	159.101	29.3595	50.456	144.537
ENSDARG00000062228	adipoqa	0	0	4.90874	0	0	0	11.2503	0
ENSDARG00000056411	adipoqb	4.35506	11.0889	18.712	11.7486	11.6332	16.9313	6.19757	11.5861
ENSDARG00000002912	adipor1a	53.7139	27.5524	23.1891	80.291	10.0637	50.5461	48.9169	50.9582
ENSDARG00000042717	adipor1b	0	0	0.123477	0.0413383	0	0.116278	0	34.4895
ENSDARG00000058688	adipor2	0	0.0390056	6.8644	2.15998	10.7682	23.0776	21.8978	10.3821
ENSDARG00000039429	adka	14.4111	7.56633	39.8444	29.4455	38.8771	35.199	18.0912	10.8081
ENSDARG00000095947	adkb	27.492	11.5466	0.351071	5.05764	2.26078	0.132585	15.5144	25.2037
ENSDARG00000018258	adkb	63.6111	23.9948	0.56125	13.3914	5.15286	0	31.9254	69.2427
ENSDARG00000015263	ADM (1 of 2)	1.41369	2.05465	0.863075	9.28095	99.604	28.2283	107.301	4.49664
ENSDARG00000069027	ADM (2 of 2)	0	5.01839	0	0	0	0	0	0
ENSDARG00000045708	adm2a	0	1.44378	0.0374518	18.485	0.0380141	0	0	0
ENSDARG00000078875	adm2b	0	0	0	0	0	0	0	0
ENSDARG00000025372	admp	0	0	0	0	0	0	0	0
ENSDARG00000060937	adnp2a	0	1.25237	8.57105	18.1094	10.9067	50.6311	0	20.6804
ENSDARG00000028431	adnp2b	1.47398	11.3767	17.4892	17.5192	66.6352	17.0865	13.3185	7.73307
ENSDARG00000062002	adnpa	37.7668	16.9727	39.8967	26.6058	189.355	180.223	101.115	35.7169
ENSDARG00000074293	adnpb	0	8.20852	5.82991	2.49318	0.352148	0.7922	0	17.1816
ENSDARG00000042827	adoa	0	9.71586	43.3295	20.8679	0	35.6837	0	9.49043
ENSDARG00000053571	adob	4.68666	13.1292	4.65975	44.9124	21.1842	8.8982	17.6173	7.88163
ENSDARG00000075694	adora1	35.6964	0.0720139	0	0	0	0	0	0
ENSDARG00000070056	ADORA1 (2 of 2)	0	0	0	0	0	0	0	0
ENSDARG00000033706	adora2aa	119.421	28.4771	0.0574607	0	0	4.33014	4.35595	20.9794
ENSDARG00000058488	adora2ab	0	0	0	0	0	5.21626	0	0
ENSDARG00000002533	adora2b	2.36563	0	0	0.486597	8.73881	0	15.8171	0.663289
ENSDARG00000063525	adpgk	8.57288	1.85446	4.73123	11.1199	25.5923	4.41535	4.43423	5.10436
ENSDARG00000062785	adpgk2	5.07562	14.8325	7.80312	14.1793	15.0834	3.27415	2.23969	2.41006
ENSDARG00000040712	adprh	27.8321	0.105829	11.9905	23.4541	9.57997	2.49902	0	0
ENSDARG00000041589	adprhl1	0.709532	0.817206	4.94772	3.69057	10.9695	9.79839	15.4977	0.78757
ENSDARG00000019338	adprhl2	0	0	11.2316	4.85388	0	6.98812	0	19.1229
ENSDARG00000026090	adprm	0	1.24392	1.97952	5.91043	0	0	0	13.1212
ENSDARG00000028725	ADRA1A (1 of 2)	0	0	76.0932	16.1374	0	91.0175	53.2755	0
ENSDARG00000027638	adra1ab	0	0	0	0	0	0	0	0
ENSDARG00000011317	ADRA1B (1 of 2)	0	38.2329	0	0	0	0	0.184636	0
ENSDARG00000041173	adra1bb	0	0	0.436732	0	0	0	0	0
ENSDARG00000024101	adra1d	0.201318	0.583966	1.40452	11.5857	0.466646	10.0718	37.0559	0.315598
ENSDARG00000040841	adra2a	0	0	0	0	0	0	0	0
ENSDARG00000019819	adra2b	0	0	0	0	0	0	0	0
ENSDARG00000069669	adra2c	0	0	0	0	0	0	0	0
ENSDARG00000091277	adra2da	0	0	0	0	0	0	0	0
ENSDARG00000054667	adra2db	0	0	0	0	0	0	0	0
ENSDARG00000007490	adrb1	0	0	0	0	0	0	0	0
ENSDARG00000088851	adrb1	0	0	0	0	0	0	0	0
ENSDARG00000088124	adrb2a	0	0	17.3084	0	0.270989	0	0	82.799
ENSDARG00000054510	adrb2b	0	0	0.0304709	0.0236882	0.387964	0.204791	0.510362	0.417119
ENSDARG00000053646	adrb3a	12.3539	0	0.408939	0.0439054	0	0	0	0
ENSDARG00000052919	adrb3b	12.3097	0	0	0.472864	0	0.901762	0	0.480085
ENSDARG00000013007	adrbk2	0.216047	1.49307	0.48737	11.2593	7.20014	1.76514	0.222515	12.6339
ENSDARG00000058560	adrm1	23.0329	25.7673	29.8393	26.9624	21.5519	54.3816	39.0115	16.9369
ENSDARG00000017049	adsl	35.1475	17.0677	0	9.48964	76.5487	8.08218	0	3.78675
ENSDARG00000002071	adss	0	0	1.04338	0	0	0	0	0
ENSDARG00000012399	adssl	130.552	26.071	7.65528	66.4119	75.347	10.8674	24.1078	8.83688
ENSDARG00000009867	adssl1	23.4604	5.536	2.29916	3.79939	2.06032	1.09335	2.19054	7.96883
ENSDARG00000086114	ADTRP	0	0	0	0	0	0	0	0
ENSDARG00000091726	aebp1	1.01813	2.66139	1.69006	13.7571	7.34611	2.33151	11.2082	1.81432
ENSDARG00000006901	AEBP1 (2 of 2)	0	0	0.0500843	0	0	0	0	0
ENSDARG00000006038	aebp2	57.4167	20.3376	16.8483	33.8395	30.2137	48.5034	19.2887	50.4553
ENSDARG00000021805	aes	0	0	6.43618	1.20148	0	6.85258	0	0
ENSDARG00000087755	AFAP1L1 (2 of 4)	0	0	1.53527	1.24475	0	0	0	0
ENSDARG00000006518	afap1l1a	0	0	0.901611	2.33721	0	0	1.48599	0
ENSDARG00000089162	afap1l1a	0	0	1.61566	4.93555	2.67371	0	0.865653	0
ENSDARG00000056453	afap1l1b	7.37988	0.289318	47.6642	181.313	402.07	655.461	498.628	33.6018
ENSDARG00000074806	AFAP1L2	0	2.59458	0.058231	0.0904803	0	0.0308617	0.038745	0
ENSDARG00000052242	aff2	27.3875	0.275814	1.62141	0.827216	0.145958	0.698723	1.09476	6.25628
ENSDARG00000079575	AFF3	0	4.98964	8.14365	24.456	0	0.028404	0	0
ENSDARG00000001857	aff4	0	12.6363	37.1177	21.8159	19.0864	39.7941	69.6588	48.1371
ENSDARG00000062272	afg3l2	3.28362	0	0	0	0	0	0	5.89512
ENSDARG00000030548	afmid	1.80706	0.244224	8.76531	4.21314	2.29024	2.10432	0.0844196	0.514498
ENSDARG00000069249	aftpha	8.24598	0	5.84286	60.6569	8.37693	77.9247	0	4.6743
ENSDARG00000071347	aftphb	0	0	16.4763	0	0	0	0	0
ENSDARG00000004889	aga	0.81084	35.5977	19.1504	0.61926	0	27.0712	0	7.82815
ENSDARG00000062123	AGAP1	19.6608	12.8193	12.0034	16.5993	28.7853	14.1344	10.9122	25.3571
ENSDARG00000061117	AGAP2	0	0	0	0	0	0	0	21.6874
ENSDARG00000075908	AGAP3 (1 of 2)	0	4.43271	12.2081	0	0	0	1.99613	0
ENSDARG00000087822	AGAP3 (2 of 2)	0	25.8035	3.7855	0.479609	0	0	0	0
ENSDARG00000068050	agbl4	0	0	0	0	0	0	0	0
ENSDARG00000096480	AGBL4 (2 of 2)	0	0	0	0.332377	0	0	0	0
ENSDARG00000045900	agbl5	10.1897	0	3.18578	0.184185	0	0.337804	0	0.159401
ENSDARG00000030020	agfg1a	79.3031	25.3048	9.40886	37.548	29.5538	47.2774	2.62491	15.8421
ENSDARG00000019526	agfg1b	0.816146	57.9536	7.86385	2.58972	15.751	18.3368	2.9486	18.193
ENSDARG00000060109	aggf1	14.7586	74.6494	60.942	13.9764	11.7953	5.26546	16.6707	10.7696
ENSDARG00000009837	agk	42.0643	0.0336263	20.8541	12.4337	83.8998	5.13595	42.6489	44.2873
ENSDARG00000012709	agla	0.032327	21.0868	2.9833	8.96031	0.439926	12.8758	0	11.1209
ENSDARG00000016491	aglb	0.0436786	0	1.81406	0.0402624	0.0271545	0.131608	0.445742	0.141244
ENSDARG00000059700	agmat	0	3.50616	0	0	0	0	0	0
ENSDARG00000025595	agmo	0	0	0.120032	0	0	0	0	0
ENSDARG00000092644	AGO1	0	0	10.6725	0	0	0	1.75623	1.06745
ENSDARG00000068437	agpat2	11.5601	0.704412	2.42701	12.8421	16.8882	11.2444	8.85683	2.97062
ENSDARG00000036549	agpat3	19.4435	85.0494	21.2464	38.7585	80.7808	105.193	104.074	37.285
ENSDARG00000069044	agpat4	38.2299	15.9425	27.606	70.5302	101.189	110.445	151.397	95.0694
ENSDARG00000063187	agpat5	21.3014	40.5806	19.8512	21.812	42.4153	49.1445	23.7982	42.682
ENSDARG00000019897	agpat6	0.864366	4.10678	16.5445	3.85868	10.5843	2.8461	9.69564	0.862804
ENSDARG00000016048	agpat9	11.2436	6.05652	8.43885	33.6459	298.507	1.68706	11.2885	17.5168
ENSDARG00000006491	agpat9l	0.449026	0.156259	1.24497	0	0	0	0	3.37653
ENSDARG00000074341	AGPHD1 (1 of 2)	0	0	0	0	0	0	0	0
ENSDARG00000077610	AGPHD1 (2 of 2)	0	0	0	0	0	0	0	0
ENSDARG00000042821	agps	44.259	79.3453	7.69124	51.8208	17.7086	0.0692399	0.123072	47.3819
ENSDARG00000070480	agr2	5.15067	1.58767	58.5824	9.27	8.5204	22.5009	0	0.121879
ENSDARG00000096339	agrn	0	58.6752	112.553	17.4373	12.5849	36.5412	31.1829	0
ENSDARG00000079388	agrn	0	11.9457	14.5262	6.90051	0.92826	7.2143	18.5055	0.799679
ENSDARG00000069089	agrp	0	0	0	0	0	0	0	0
ENSDARG00000016412	agt	0	0	0.126718	0	0	0	0	0
ENSDARG00000006021	agtpbp1	0	0	0.675132	1.39575	0	0	0	0
ENSDARG00000018616	agtr1a	0	0	0	0	0	0	0	0
ENSDARG00000045443	agtr1b	0	0	2.15096	0	38.3558	29.773	4.71661	0
ENSDARG00000035552	agtr2	0.087861	0.149723	61.4762	274.808	549.071	165.976	152.764	0.182647
ENSDARG00000077082	agtrap	0	0.294747	0	0	0	0	0	111.696
ENSDARG00000087194	agxt2	0	8.58705	14.1877	7.69243	0	8.76038	4.63206	7.95042
ENSDARG00000035544	agxt2l1	0	0.421817	5.9263	0	2.381	0.697869	1.29299	0.756091
ENSDARG00000040566	AGXT2L2	1.59896	3.78219	0	0.0585339	0	0	0	0.52709
ENSDARG00000052099	agxta	0	0	0	0	0	0	3.02873	0
ENSDARG00000018478	agxtb	0	0	0.444811	0	0	0	0	0
ENSDARG00000077530	ahctf1	14.0554	16.3585	9.6908	9.2452	12.6008	4.53778	30.8677	3.63926
ENSDARG00000005191	ahcy	148.004	19.3211	44.4729	14.3683	0.0954776	8.8054	0.120687	15.1051
ENSDARG00000056331	ahcyl1	0	1.19786	6.12826	0	0.200109	0	0	5.52489
ENSDARG00000039343	ahcyl2	49.1656	8.75855	21.6889	11.7908	16.6479	58.5731	2.5062	18.6676
ENSDARG00000051873	AHCYL2 (2 of 2)	1.31278	6.18897	7.35044	9.89778	10.5095	11.2546	12.0722	8.20595
ENSDARG00000093453	ahdc1	0	0	0	0	0.764537	0	0.0461569	2.8472
ENSDARG00000044056	ahi1	0.307514	3.23475	8.67593	13.2057	16.4947	31.8255	29.5587	1.71833
ENSDARG00000061764	ahnak	0	50.2241	4.14805	13.1198	12.1792	27.2132	19.4572	18.0397
ENSDARG00000020046	ahr1a	0	0	0.0164564	0	0	0	0	0
ENSDARG00000023537	ahr1b	0.2747	1.81375	0.574627	1.75374	5.17341	1.03706	0.179998	1.61529
ENSDARG00000021833	ahr2	0.0222144	4.23078	1.55977	1.11118	31.1825	4.63289	8.76331	13.1701
ENSDARG00000052618	ahrrb	0	0	0	0	0	0	0	0
ENSDARG00000028664	ahsa1	0	0	3.48373	27.939	0.459442	0	1.81125	0
ENSDARG00000011127	ahsa1l	351.987	107.867	176.853	248.072	233.255	200.808	265.479	141.542
ENSDARG00000026764	ahsg	0	0	0	0	0	0	0	0
ENSDARG00000069293	AHSG	0	0	0	0	0	0	0	0
ENSDARG00000015734	aicda	0	0	0.284884	0	0	0	0	0
ENSDARG00000014532	aida	0	14.6017	12.6848	29.744	23.6671	88.9206	98.9481	0.587431
ENSDARG00000009336	aif1l	24.0042	31.1471	40.3872	25.2483	0.0497781	29.0327	10.3506	82.9184
ENSDARG00000077549	AIFM2	0	69.7074	21.0396	59.6455	14.7407	24.7942	35.6528	23.6861
ENSDARG00000062780	AIFM3	2.80758	0	0	0.496812	0	0	0	0
ENSDARG00000007171	aig1	0	4.70517	2.96174	0	0	0	0	0
ENSDARG00000031782	aim1a	0.853994	45.8689	3.51309	25.0044	50.4554	19.7264	53.6531	5.04335
ENSDARG00000006060	aim1b	0	0.852794	0	0	0	0	0	0
ENSDARG00000005901	AIM1L	0	0	0	0	0	0	0	0
ENSDARG00000060036	aimp1	208.486	68.4611	56.097	44.0303	66.6188	39.2169	123.948	148.71
ENSDARG00000036894	AIMP1 (2 of 2)	0	1.29774	1.84417	3.99497	0.485566	3.12711	2.31218	0.176844
ENSDARG00000018903	aimp2	156.119	51.3859	87.5677	74.3298	98.4402	20.6645	38.5673	50.1268
ENSDARG00000069699	aip	80.7745	111.837	69.0569	141.566	226.969	75.3451	157.866	82.0872
ENSDARG00000056784	aire	0	0	0	0	0	0	0	0
ENSDARG00000038655	ajap1	0.363676	1.96471	1.27572	3.16711	2.04996	1.50183	0.715281	0.87662
ENSDARG00000077842	ajuba	0	74.4291	2.24416	9.12816	2.18312	7.57965	35.6294	0.252371
ENSDARG00000001950	ak1	1.2319	48.4265	7.67336	0	11.708	0.179646	39.7417	0
ENSDARG00000005926	ak2	320.287	209.519	232.97	176.126	162.289	171.251	134.518	150.752
ENSDARG00000058226	ak3	38.3653	9.44007	8.72282	37.5727	60.184	4.03021	25.8144	8.94227
ENSDARG00000006546	ak4	38.7934	73.2836	16.0333	13.2258	15.7574	36.2982	58.3368	32.0857
ENSDARG00000012555	ak5	0	0	0	0	0	0	0	0
ENSDARG00000017739	ak5l	0	58.2146	1.58408	0.068177	0	0	0.349607	0.153405
ENSDARG00000019001	ak7a	0	0.306167	0.632579	0.418726	0	2.17323	4.1904	0
ENSDARG00000017023	ak7b	0	0	0	0	0	0	0	0
ENSDARG00000030961	ak8	0	0	0	0	0	0	0.0596126	0
ENSDARG00000059549	akap10	0.0875104	1.15313	21.5499	9.24677	27.1839	0.482731	29.3084	4.74985
ENSDARG00000075435	akap11	0	6.73507	3.96327	5.61496	3.45027	9.32281	10.6922	11.4301
ENSDARG00000091792	AKAP12	0	0	0	0	0	0	0	0
ENSDARG00000055678	akap12b	2.35916	205.292	134.629	452.294	429.63	693.281	663.393	3.02201
ENSDARG00000079358	AKAP13	2.98516	1.83016	3.17309	7.32473	3.8576	17.3757	14.5656	7.21694
ENSDARG00000023868	AKAP13 (1 of 2)	0	0	0	0	0.304384	0.128453	4.42455	12.4068
ENSDARG00000003384	akap17a	0.260514	3.39493	7.1747	1.82104	21.6513	1.55827	0.962735	2.28391
ENSDARG00000089802	akap1a	0	0	0	0	0	0	0	0
ENSDARG00000006062	akap1b	49.6467	0.583549	29.98	31.2059	9.84361	19.8056	2.36911	27.1252
ENSDARG00000077295	akap6	0	0	12.602	0.103527	0	0.286925	0	0
ENSDARG00000043843	akap7	11.9039	5.14326	8.25728	4.60514	1.20225	6.84845	2.74223	4.58717
ENSDARG00000089073	akap8l	46.0331	2.5089	11.7452	7.3181	0	5.24087	0.345796	9.5976
ENSDARG00000079610	akap9	1.05234	52.111	0.0904766	0.0725543	2.06132	0	0	2.02928
ENSDARG00000021913	akd1	0	0	2.43841	0.021169	0	0	0	0
ENSDARG00000069037	AKIP1	0	13.0084	8.28934	30.1472	40.0171	94.9212	4.66219	24.9721
ENSDARG00000039969	akirin1	41.1379	95.0934	112.929	189.789	74.9066	227.281	247.422	177.422
ENSDARG00000058729	akirin2	113.565	50.9901	76.517	157.732	82.8399	93.9728	23.0991	81.1377
ENSDARG00000087110	AKNA (1 of 3)	0	0	0	0.182403	0	0	0	0
ENSDARG00000094841	AKNA (2 of 3)	0	0	1.62233	0	0	0	0	0
ENSDARG00000092678	AKNA (3 of 3)	0	0	0	0	0	0	0	0
ENSDARG00000035257	akr1a1a	0	0	0	0	0	0	0	0
ENSDARG00000052030	akr1a1b	71.7847	0.567163	120.362	109.931	436.707	151.299	136.944	130.841
ENSDARG00000006215	akr1b1	0	0	0	0	0	0	0	1.46408
ENSDARG00000016649	akr7a3	85.643	26.1488	6.03063	36.1682	42.0539	7.35284	7.23278	73.3689
ENSDARG00000074667	akt1s1	54.0194	174.738	104.589	126.188	41.7163	137.618	8.29005	73.598
ENSDARG00000011219	akt2	12.7545	7.38387	15.0516	9.16696	7.81254	14.6023	3.21296	20.6019
ENSDARG00000026797	akt2l	46.3592	3.1361	15.6314	0	0	0	0	0.54487
ENSDARG00000087205	AKT3	0	0	1.33582	0	0	3.49154	3.32117	0
ENSDARG00000063400	akt3a	0	0	0.7344	0	0	0	0	8.55457
ENSDARG00000095428	akt3a	0.379145	0	0.87235	0	1.06059	0.611789	0	2.01677
ENSDARG00000026862	aktip	6.48187	20.5242	35.2587	175.643	2.91366	109.477	57.8663	11.5072
ENSDARG00000044850	AL627305.1	0	0	0.275507	0	0	0	0	0
ENSDARG00000093144	AL645691.4	0	2.30536	0	0	0	0	0	0
ENSDARG00000086255	AL732488.1	0	0.240567	0	36.8626	0	0	0	0
ENSDARG00000071165	AL772263.1	0	0	0	0	0	0	0	0
ENSDARG00000086459	AL772300.3	0	0	24.2396	0.0845379	0.481212	31.5954	0	0
ENSDARG00000056501	AL773596.2	0	0	0	0	0	0	0	0
ENSDARG00000092755	AL807792.1	0	0	0	0	0	0	0	0
ENSDARG00000088736	AL807798.3	0	0	0	0	0	0	0	0
ENSDARG00000087204	AL807829.1	0	0	0	0	0	0	0	0
ENSDARG00000078410	AL831768.1	0	0	0	0	0	0	0	0
ENSDARG00000089883	AL840631.2	0	0	0	0	0	0	0	0
ENSDARG00000089951	AL840631.3	0	7.48862	0	4.05641	0	0	0	0
ENSDARG00000074519	AL840638.1	0	0	0	0	0	0	0	0
ENSDARG00000042370	AL844186.1	0	0	0	0	0	1.29379	0	1.80322
ENSDARG00000011333	AL844567.1	0.0126578	0.79218	0.296124	0.0404333	5.83325	1.01208	0.200536	16.5253
ENSDARG00000089586	AL844567.1	0.149031	0.0444245	29.3096	59.7887	7.71114	778.995	92.8742	0.0403171
ENSDARG00000089446	AL845295.1	0	0	0	0	0	0	0	0
ENSDARG00000095237	AL845295.2	0	0	0	0	0.399984	0	0	0
ENSDARG00000087033	AL845301.1	0	0	0	0	0	0	0	0
ENSDARG00000052758	AL845306.1	0	0	1.83879	0.493085	0	0	0	0
ENSDARG00000031703	AL845428.1	0	0	0	0	0	0	0	0
ENSDARG00000086437	AL845481.1	0	0	0	0	0	0	0	0
ENSDARG00000075411	AL928650.1	0	0	0	0	0	0	0	77.7896
ENSDARG00000037867	AL928657.1	615.853	509.716	816.328	360.433	598.851	227.344	472.182	639.24
ENSDARG00000086291	AL928685.1	0	0	0	0	0	0	0	0
ENSDARG00000092426	AL928685.2	0	0	0	0	0	0	0	0
ENSDARG00000095454	AL928685.3	0	0	0	0	0	0	0	0
ENSDARG00000074726	AL928712.1	2.47643	0.381495	6.95716	1.06876	0	14.4273	0	0
ENSDARG00000030782	AL928724.1	3.15581	0.560608	3.86575	3.75685	6.87736	10.5468	28.3594	0.752651
ENSDARG00000091698	AL928817.1	0	0	0	0.209648	0	0	5.22429	0
ENSDARG00000094456	AL928824.1	0	0	0.19626	2.09643	0.360424	0	0	1.29275
ENSDARG00000087621	AL928837.1	0	0	0	0	0	0	0	0
ENSDARG00000054744	AL928851.1	0	0	0	0	0	0	0	0
ENSDARG00000057004	AL928852.1	0	0	0.0613071	17.9118	0	16.0849	0	0
ENSDARG00000030025	AL928870.1	0	0	0	0	0	0	0	0
ENSDARG00000035561	AL928875.1	0	0	0	0	0	0	10.7664	0
ENSDARG00000089595	AL928887.2	0	0	0	0	0	0	0	0
ENSDARG00000071353	AL929007.1	20.6836	8.95222	6.84945	5.60402	2.66451	3.47056	5.37299	11.2187
ENSDARG00000074684	AL929007.2	0.146417	0.214558	0.700712	0.205731	0.120923	0.191795	0.592664	0.345415
ENSDARG00000030297	AL929022.1	0	5.24133	0.174291	0.539427	0	92.0072	77.0774	26.0351
ENSDARG00000079765	AL929022.2	0	0.783557	0	0	0	0	0	0
ENSDARG00000091010	AL929029.1	2.34868	0.180051	0	9.70293	0	12.2478	0	5.0581
ENSDARG00000074688	AL929039.2	32.1549	28.332	11.5189	25.65	39.2397	40.7942	9.73232	33.7757
ENSDARG00000054572	AL929092.1	0	0	0	0	0	0	0	0
ENSDARG00000019874	AL929092.1	0	0	7.84555	18.3733	11.9704	0	0	0
ENSDARG00000089689	AL929092.3	0	0	0	0	0	0	0	0
ENSDARG00000091226	AL929092.3	0	0	0	0	0	11.4904	0	0
ENSDARG00000035718	AL929105.1	0	0	0	0	0	0	0	0
ENSDARG00000088625	AL929105.3	0	0	0	0	0	0	0	0
ENSDARG00000073856	AL929115.2	0	6.25301	8.03413	5.84358	0	0	41.1624	0
ENSDARG00000091833	AL929134.1	2.52462	0.895113	0	0.298972	0	3.34356	0	1.12385
ENSDARG00000076517	AL929185.1	0	0	0	0	0	0	0.176813	0
ENSDARG00000087860	AL929192.1	0	0	0.00869982	0	0	0	0	0
ENSDARG00000088945	AL929192.2	0	0	0.00869982	0	13.5411	0	0	0
ENSDARG00000089516	AL929192.3	0	0	0	0	0	0	0	0
ENSDARG00000091178	AL929193.1	0	0	0	0	0	0.36207	0	0
ENSDARG00000088493	AL929195.1	0.0827888	0.0419199	0.835375	2.33541	3.37183	6.04247	8.37674	8.73286
ENSDARG00000090973	AL929204.1	3.59419	3.3666	11.0606	12.4846	29.5934	22.0174	7.75726	5.37104
ENSDARG00000059891	AL929217.1	0	0	1.22381	0	0	0	0	0
ENSDARG00000086472	AL929220.1	0	10.3791	56.1113	2.53454	1.01989	0	0.899389	0
ENSDARG00000079366	AL929222.1	1.27004	3.49317	2.47195	0.370078	8.73847	13.5856	14.6274	7.61178
ENSDARG00000086813	AL929239.1	0	0	0	0	0	0	0	9.23382
ENSDARG00000027394	AL929252.1	0.063452	0.175926	1.87464	1.51413	1.17864	0.977587	0.484162	0.606957
ENSDARG00000036152	AL929252.2	0	0	0	0	0	0	0	0
ENSDARG00000071630	AL929276.1	0	0	0	0	0	0	0	0
ENSDARG00000089356	AL929276.2	0	3.71426	0.0571329	0	0	0	0	0.131506
ENSDARG00000090914	AL929286.1	2.02094	3.35355	3.07787	3.17241	10.6195	2.8905	3.04947	1.56973
ENSDARG00000052736	AL929291.1	0	0	0	0	0	0	0	0
ENSDARG00000078942	AL929322.1	17.3786	0	1.45785	10.4024	0	14.4322	0	27.4051
ENSDARG00000086827	AL929327.3	0	0	0	0	0	0	0	0
ENSDARG00000092907	AL929378.1	0	80.7372	8.76354	42.5121	4.12969	17.2666	20.9996	0
ENSDARG00000034943	AL929434.1	0	25.4731	0.0130915	41.7725	92.986	63.6795	63.6718	25.3594
ENSDARG00000036460	AL929434.2	0	0	0	0	0	0	0	0
ENSDARG00000074087	AL929453.1	0.0320216	0.70628	1.20755	0.657387	0	0.377661	0.193407	0.449276
ENSDARG00000090312	AL929464.1	0	0	0	0	0	0	0	0
ENSDARG00000041451	AL929507.1	0	0	0	0	0	0	0	0
ENSDARG00000087984	AL929507.2	0	0	0	0	0	0	0	0
ENSDARG00000090563	AL929507.3	0	0	0	0	0	0	0	0
ENSDARG00000034598	AL929520.1	0	0	0	0	0	0.373288	0	26.5147
ENSDARG00000086485	AL929558.1	0	0	0	0	0	0.21534	0	0.011746
ENSDARG00000087121	AL929558.2	0	0	0	0	0	0	0	0
ENSDARG00000087698	AL929558.3	0	0	0	0	0	0	0	0
ENSDARG00000088380	AL929558.4	0	0	0	0	0	0	0	0
ENSDARG00000088418	AL929558.5	0	0	0	0	0	3.05342	0	0.011746
ENSDARG00000075510	AL929580.1	0	0	0.194283	0	2.97938	10.3053	0	0
ENSDARG00000077162	AL935029.1	0	0	0.0252591	0	0	0	0	0
ENSDARG00000069622	AL935044.1	0	0	0	1.02644	0	0.605083	0	0
ENSDARG00000077017	AL935044.2	0.074969	0.111396	1.56323e-06	0.0218827	0	0.174509	1.08558	0
ENSDARG00000087352	AL935046.1	0	0	0.241703	0.0201761	0	1.98962	0	0
ENSDARG00000077200	AL935114.1	0	0	0	0	0	0	0	0
ENSDARG00000088435	AL935114.2	0	0	13.8811	0	0	0	0	0
ENSDARG00000086702	AL935125.1	0	0	0	0	0	0	0	0
ENSDARG00000088121	AL935125.2	0	0	0.0976279	0	0	0	0	0
ENSDARG00000090128	AL935125.3	0	0	0	0	0	0	0	0
ENSDARG00000089500	AL935128.1	3.80698	8.53442	9.37566	0	11.8684	0	0	32.0063
ENSDARG00000087625	AL935141.5	0	0	0	0	0	0	0	0
ENSDARG00000059693	AL935143.2	0	13.0321	0.716444	19.7157	4.80779	3.60765	10.0397	67.3378
ENSDARG00000024873	AL935174.1	0	0	0	0	0	0	0	0
ENSDARG00000079221	AL935181.1	0	0	0	0	0	0	0	0
ENSDARG00000079290	AL935181.2	0	0	0	0	0	0	0	0
ENSDARG00000086261	AL935181.3	0.360959	0.552838	1.5569	1.44687	2.27251	0.82353	2.30965	3.2735
ENSDARG00000086564	AL935184.1	0	5.88388	0	0	0	0	0	0
ENSDARG00000091332	AL935184.2	0	0	0	0	0	0	0	0
ENSDARG00000025046	AL935186.1	0	0	0	0	0	0	0	0
ENSDARG00000077216	AL935186.2	0	0	0	0	0	0	0	0
ENSDARG00000088951	AL935186.6	27.3247	42.8725	2747.16	73.7733	31.0084	33.3874	40.7587	66.0423
ENSDARG00000074494	AL935268.1	0	0	0	0	0	0	0	0
ENSDARG00000091799	AL935272.2	1.66207	1.67484	2.00764	6.73449	5.88441	14.7483	3.98996	2.70884
ENSDARG00000091804	AL935274.1	0	0	5.00138	2.10951	0	0.113192	0	14.7563
ENSDARG00000077585	AL935293.1	0	0	0	0	0	0	0	6.81203
ENSDARG00000069995	AL935296.1	0	8.5419	0	0	0.895088	0.146523	0	0
ENSDARG00000087367	AL953847.1	0	0.0419199	0.850758	2.33541	6.47149	6.97064	5.38506	4.1819
ENSDARG00000087539	AL953848.1	0	0	0	6.10032e-07	0	0.146126	0	0
ENSDARG00000092897	AL953848.2	0	0	0	2.49679	1.99658	0	0	0
ENSDARG00000093245	AL953848.3	0	0	0	11.8824	9.52231	2.14052	0	0
ENSDARG00000055453	AL953865.1	0	0	0	0	0	0	0	0
ENSDARG00000092904	AL953903.1	0	0	1.33677e-08	0	0	0	0	0
ENSDARG00000093519	AL953903.2	0	0.0848383	0	0	0	0	0	1.68427
ENSDARG00000093644	AL953903.3	0	0	0	0	0	0	0	1.20888
ENSDARG00000094724	AL953903.4	0	0	0	0	0	0	0	0
ENSDARG00000095014	AL953903.5	0	0	0	0	0	0	0	0.236855
ENSDARG00000055572	AL953907.1	0	0	0.0418739	0	0	0	0	0.258028
ENSDARG00000070510	AL953907.2	0	0	0.380875	0	0	0	0	0
ENSDARG00000078365	AL953907.3	0	0.179119	0	0	0	0	0	0
ENSDARG00000045253	AL954132.1	0	0	0	0	0	0	0	0
ENSDARG00000076532	AL954137.2	2017.11	1946.67	2060.9	1878.14	1250.16	1512.96	2788.12	1249.9
ENSDARG00000038891	AL954146.1	0	0	0	0	0	0	0	0
ENSDARG00000052517	AL954146.2	0	0	0	0	0	0	0	0
ENSDARG00000090741	AL954146.3	0	0	0	0	0	0	0	0
ENSDARG00000023189	AL954173.1	0	0	0	0	0	0	0	0
ENSDARG00000070380	AL954173.3	0	0	0	0	0	0	0	0
ENSDARG00000078684	AL954343.2	0	0	0	0	0	0	0	0
ENSDARG00000078364	AL954361.1	0	0	0	0	0	0	0	0
ENSDARG00000030945	AL954372.1	0	6.33061	0.628082	0.239054	0	0.0680273	0	0.324925
ENSDARG00000087176	AL954372.1	0	0	0	0	0	0	0	0
ENSDARG00000052626	AL954655.1	0	0	0	0	0	0	0	0
ENSDARG00000074150	AL954655.2	0	0	0.0702868	0	0	0	0	0
ENSDARG00000076196	AL954655.3	0	0	0.0390496	0	0	0	0	0
ENSDARG00000092719	AL954655.4	0	0	0	0	0	0	0	0
ENSDARG00000093365	AL954655.5	0	0	0	0	0	0	0	0
ENSDARG00000094570	AL954655.6	0	0	0	0	0	0	0	0
ENSDARG00000095409	AL954655.7	0	0	0.209569	0	0	0	0	0
ENSDARG00000087537	AL954676.2	0	0.127504	3.02311	2.90538	4.1556	0.24322	5.91101	2.61318
ENSDARG00000078442	AL954696.1	70.2753	1.41735	3.95961	5.8992	0	6.49192	12.1175	20.285
ENSDARG00000087906	AL954697.1	0	0	0	0	0	0	0	0
ENSDARG00000044318	AL954698.1	0.446766	0.879102	1.16598	1.62721	1.73119	2.26829	1.87347	3.3363
ENSDARG00000055317	AL954698.2	0	0	0	0	0	0	0	0
ENSDARG00000093530	AL954741.1	1.21658	4.05747	3.79951	16.1588	6.32932	18.4506	4.12025	0.0944222
ENSDARG00000091057	AL954746.1	0	0	4.94211	0	0	0	0	0
ENSDARG00000052815	alad	475.13	26.6003	9.05422	10.4181	3.18966	1.77468	228.806	108.473
ENSDARG00000021059	alas1	24.2706	176.842	16.951	30.6889	20.4082	64.9181	57.0858	124.393
ENSDARG00000038643	alas2	642.207	0.151373	39.8454	0.0802874	0	0.326974	0	2.35248
ENSDARG00000090124	alcama	0	434.384	154.475	309.277	0	43.9192	24.2804	71.4956
ENSDARG00000026531	alcama	2.33687	380.389	203.108	271.055	0	21.8024	37.3057	117.927
ENSDARG00000058538	alcamb	43.5166	592.241	87.2691	4.56528	19.2346	0.0814389	0	1.0743
ENSDARG00000037935	aldh16a1	1.11809	6.6747	10.1753	0	0.0608825	0.0520815	18.3006	47.6055
ENSDARG00000061123	aldh18a1	0	0	0.38521	0.056093	0	0	0.437264	0.352092
ENSDARG00000053493	aldh1a2	0.0708376	0	2.48671	110.866	24.9456	5.16712	0	47.347
ENSDARG00000076933	aldh1a3	0	0	0.184774	0	0	0	0	0
ENSDARG00000077004	aldh1l1	4.83717	0	0.224891	0	0	0	11.9495	13.373
ENSDARG00000070230	ALDH1L2	16.3362	0	0	0.292259	0	0.0267439	0	2.57637
ENSDARG00000089924	aldh2.1	0.987526	20.0388	1.00238	3.95984	0.981572	0.245318	0	7.33873
ENSDARG00000028087	aldh2.2	90.6476	5.26015	23.9711	25.7913	0.268122	1.82468	0	2.60804
ENSDARG00000037094	ALDH2L	12.4173	4.01564	3.82144	5.01873	0	3.2417	0.290966	2.1515
ENSDARG00000028259	aldh3a2a	63.3918	45.0738	19.8632	16.8131	46.9644	7.63696	0	54.0914
ENSDARG00000029381	aldh3a2b	0	0	0	0	0	7.82788	0	0
ENSDARG00000013839	aldh3b1	48.1007	5.43316	5.10125	3.87389	0	14.5429	1.86476	25.7763
ENSDARG00000035606	aldh3b2	0	0	0.115472	0	0	0	0	0
ENSDARG00000038207	aldh4a1	19.8188	2.62289	7.32897	2.9457	7.17667	1.38351	2.48072	3.60906
ENSDARG00000076544	aldh5a1	1.21253	5.65407	8.79875	7.24297	6.67348	8.96977	5.5881	6.47179
ENSDARG00000053485	aldh6a1	57.6626	156.596	47.3925	152.234	31.3065	48.8927	39.7686	67.9941
ENSDARG00000018426	aldh7a1	14.4379	6.2408	48.9744	0.977837	19.101	37.8722	46.2086	45.2677
ENSDARG00000036776	aldh8a1	0	0.194953	0.214558	0	0.159342	0	0.140412	313.008
ENSDARG00000069100	aldh9a1a.1	0.0586548	54.1064	3.81154	38.864	96.8534	83.6775	69.8432	24.8868
ENSDARG00000055331	aldh9a1a.2	0	1.13825	0.107052	0.197239	2.1273	1.96204	1.16296	0.534753
ENSDARG00000037061	aldh9a1b	0	85.4738	8.14316	1.31544	3.635	64.8814	101.512	20.5081
ENSDARG00000011665	aldoaa	933.652	751.914	925.97	974.229	1287.92	1657.32	756.712	1143.4
ENSDARG00000034470	aldoab	0	0	0.190318	0.198624	0.197032	0.0594751	0	48.2079
ENSDARG00000053684	aldob	94.0009	92.0618	103.169	29.8505	38.501	277.606	156.797	89.963
ENSDARG00000057661	aldoca	0	0	0	0	0	0	0	0
ENSDARG00000019702	aldocb	0.227105	7.86286	22.9053	12.9623	23.4611	119.257	0	19.633
ENSDARG00000054963	alg1	41.0089	4.90669	0.0280219	4.17857	1.59594	0	7.18906	20.9356
ENSDARG00000053917	alg10	2.87738	0.362973	11.0178	0.261829	43.4075	0.493114	0	0.625727
ENSDARG00000031202	alg11	0.0622122	9.51201	5.47676	12.0365	43.2583	20.5247	0.33961	21.5351
ENSDARG00000041199	alg12	0.244512	9.44087	17.3177	62.8214	14.7494	13.1143	0	1.5975
ENSDARG00000054374	alg13	0	0	5.55403	0	0	0	0	0
ENSDARG00000039671	alg14	7.04052	89.1282	23.5817	1.10477	0	0.238018	0	3.45101
ENSDARG00000070399	alg2	8.33022	6.62644	13.2416	4.24689	1.14917	45.5538	0	89.123
ENSDARG00000053155	alg3	30.8031	8.43903	21.2004	0	9.03734	2.13794	0.842459	34.9165
ENSDARG00000061235	alg5	43.0629	226.564	25.5765	54.0362	184.646	85.3763	132.58	140.279
ENSDARG00000017617	alg6	0	49.6119	9.36666	0	20.9285	14.601	0	13.2341
ENSDARG00000044627	alg8	24.4901	97.0839	16.9478	39.0947	38.2679	25.4419	0.335853	95.9682
ENSDARG00000012840	alg9	109.138	9.20542	0.803912	0	145.519	0.0788464	88.3592	30.8038
ENSDARG00000095833	alk	0.224141	3.33058	1.21396	2.36216	4.85951	2.48463	2.74546	2.21462
ENSDARG00000071164	alkbh1	3.59316	0.254227	0.387068	0	0	0	3.69935	3.14844
ENSDARG00000059856	alkbh2	10.2696	1.80044	12.2707	0	0	0	0	22.1995
ENSDARG00000045606	alkbh3	0	0	11.2085	2.10786	40.4322	0	9.23799	27.5381
ENSDARG00000052247	alkbh4	24.0638	25.0382	1.43035	27.5569	5.50741	5.88362	0	0
ENSDARG00000063003	alkbh5	13.4266	14.9325	5.93571	21.9112	15.7598	28.4808	0	0
ENSDARG00000077253	alkbh6	14.0006	23.5837	9.12495	16.8922	13.7745	7.57344	7.41753	8.0164
ENSDARG00000037906	alkbh7	0.148569	0.539793	3.17529	0.0857536	0	17.7104	1.6164	5.43737
ENSDARG00000060256	alkbh8	29.373	0	0.142095	0.11987	0	0	0	0
ENSDARG00000042562	allc	0	0	0	1.05321	0	0	0	0
ENSDARG00000074779	ALMS1	0.0221654	0.492063	1.56208	19.4712	0	3.58879	35.01	2.37741
ENSDARG00000069463	alox12	0.22425	111.14	1.21936	4.41435	54.7181	3.35797	7.68271	49.3963
ENSDARG00000073781	ALOX15B	0	0	0.0419604	0	0	0	0	0
ENSDARG00000043085	ALOX5	0	0	0.021232	0	0	0	0	0
ENSDARG00000057273	alox5	20.0581	15.2512	0	0	0	0	0	12.2472
ENSDARG00000069966	ALOX5 (2 of 4)	0	0	9.04015	0.0327904	0	0	0	0
ENSDARG00000043089	ALOX5 (4 of 4)	0	0	0	0	0	0	0	0
ENSDARG00000054755	alox5ap	0	0	0	0.0535226	0	0	0	125.755
ENSDARG00000039048	alp3	0	0	0	0	0	0	0	0
ENSDARG00000015273	alpi.1	0	0	37.4042	0	0	0.0446984	0	0
ENSDARG00000053774	alpi.2	0	0	0.232687	1.5345	0.591775	5.11794	0.381374	0.341457
ENSDARG00000059741	ALPK1	0.458802	0.0883754	0.347777	0.256512	0.852039	8.28691	0.670362	0.924453
ENSDARG00000079637	alpk2	0.176327	1.35058	1.25323	2.52222	2.25965	2.04369	2.26227	1.16418
ENSDARG00000078989	alpk3a	0	0	16.7888	6.54077	0	0	0	0.972245
ENSDARG00000015546	alpl	49.0481	0	3.17409	4.42757	17.1406	0	0	0.0991018
ENSDARG00000075111	als2a	0	0	10.8457	0.0813743	0	0	0	13.2022
ENSDARG00000076924	als2b	2.8785	0.291763	0.0456248	0.0745781	0.0437819	0.0526022	0.411174	1.14964
ENSDARG00000019950	als2cr8	28.732	0	48.8285	0	0	1.796	2.85379	5.31661
ENSDARG00000062824	alx1	0	0	0.0331347	0.716043	2.83887	2.21456	3.23167	0
ENSDARG00000088332	alx4a	0	0	0.219814	0.0707628	0	0	0.716686	0.035242
ENSDARG00000074442	alx4b	0	0	0.212327	0	0	0	0	0
ENSDARG00000077732	alyref	28.9826	58.5931	111.364	56.6986	37.8554	48.0077	57.3006	17.6074
ENSDARG00000004296	ambp	2.17077	0.79361	47.4	100.152	141.839	80.4014	79.8868	14.5897
ENSDARG00000008322	AMBRA1 (1 of 2)	0.712914	0	18.4726	0	0	1.26043	0.362634	0.105942
ENSDARG00000039878	AMBRA1 (2 of 2)	3.48684	8.00889	0.275848	17.7997	2.65958	9.58499	14.0574	5.51062
ENSDARG00000043856	amd1	41.428	30.6535	43.1207	36.3012	36.5981	22.8993	42.9171	38.956
ENSDARG00000007366	AMDHD1	0.537946	0	0	0	0	0	0	0.0819899
ENSDARG00000021293	amdhd2	4.3085	0	5.55343	2.26608	60.8496	0.259395	31.6671	77.7456
ENSDARG00000079624	amer1	0	2.58116	2.65666	1.98828	0	11.4631	0	0.0853411
ENSDARG00000075222	amer2	0	0	0	0	0.459464	0	0	0
ENSDARG00000020218	amfr	0.886679	12.4347	22.801	6.19342	6.05943	16.8943	2.62376	1.5948
ENSDARG00000053049	AMFR (2 of 2)	0	0	0	0	0	0	0	0
ENSDARG00000014357	amh	0.668186	3.39074	9.3738	11.4761	6.65896	2.66345	5.02841	2.68888
ENSDARG00000079620	amigo1	0	0	0	0	0	0	0	0
ENSDARG00000074469	amigo3	0	0	0	10.6957	48.4002	0.279392	0.116368	0
ENSDARG00000012892	ammecr1	51.7194	42.6313	56.3549	95.4898	219.832	56.8183	31.2563	21.4554
ENSDARG00000062947	amn	0	0	0	0	0	0	0	0
ENSDARG00000070478	amn1	0	0	0	0	0	0.0679204	0	0
ENSDARG00000078335	amot	0.119275	3.04216	8.00408	24.5274	38.215	168.036	31.7376	0.796602
ENSDARG00000061923	amotl2a	155.001	71.5872	252.69	316.604	355.536	505.388	1259.62	0.175998
ENSDARG00000061948	amotl2b	0	365.408	13.7536	6.87662	76.7164	1.25099	5.92517	0
ENSDARG00000033832	ampd1	0	4.07693	0	0.341337	0	1.50446	0	0
ENSDARG00000029952	ampd2	0.0508786	0.095046	0.0461104	4.38279	0	29.6882	0	0
ENSDARG00000088554	AMPD2 (1 of 2)	0.0219844	0	2.36216	9.13816	0	9.31877	0.77991	9.40619
ENSDARG00000005800	ampd3a	0.918001	1.76261	2.76647	2.35065	2.61038	2.90036	3.56056	1.63731
ENSDARG00000032469	ampd3b	129.058	0.0575705	0.982578	28.0437	82.7768	17.6729	0	35.8664
ENSDARG00000007663	amph	1.8156	4.2394	2.68698	0	0	0	0	0
ENSDARG00000010862	amt	0	0.067672	0.323575	9.59729	0	0	2.75791	0.0987718
ENSDARG00000013856	amy2a	0	0	0	0	0	0	0	0
ENSDARG00000089810	AMZ1 (1 of 2)	0	0	0	0	0	0	0	0
ENSDARG00000089248	AMZ1 (2 of 2)	0	0	0	0	0	0	0	0
ENSDARG00000075687	anapc1	49.4445	7.3343	45.6335	3.89901	1.59886	6.40412	3.13085	20.9113
ENSDARG00000090152	anapc10	80.5775	15.6608	103.825	69.1503	67.8538	94.9891	8.49196	3.91981
ENSDARG00000070333	anapc11	90.1085	142.864	114.839	42.4716	82.5151	46.0033	99.3937	135.751
ENSDARG00000078435	anapc13	27.627	56.4601	64.4953	90.4094	24.5951	47.7798	39.1627	3.35965
ENSDARG00000060472	anapc15	84.5031	79.5386	61.3487	79.4678	68.3654	3.39116	10.6854	13.3749
ENSDARG00000013822	anapc16	102.216	69.5516	43.6594	104.617	48.7222	84.8037	175.269	61.9138
ENSDARG00000005832	anapc2	10.4846	0.0233584	0.475484	11.1656	0.0414765	0.203658	2.33259	3.49583
ENSDARG00000032237	anapc4	45.6815	0.718749	0.0166879	14.2506	10.6485	0.0293356	29.5113	1.51864
ENSDARG00000008461	anapc5	9.92142	0	7.93936	0.465104	8.24554	11.7427	0	0
ENSDARG00000063005	anapc7	0	0	0.0204823	0.0480636	0.0848349	24.1544	0	0
ENSDARG00000088514	and1	0	0	0	0	51.0909	0	0	0
ENSDARG00000079302	and2	0	0	0	0	0	0	0	0
ENSDARG00000056873	and3	0	0	0	0	0	0.197452	0	0
ENSDARG00000090729	and4	0	0	0	0	0	0	0	0
ENSDARG00000077567	ANGEL1 (1 of 2)	0	0	1.34303	0	0	0	0	0
ENSDARG00000090922	ANGEL1 (2 of 2)	0	0	0	0	0	0	0	0
ENSDARG00000016743	angel2	0	134.249	29.9653	33.1473	55.8453	13.9713	49.7151	30.9462
ENSDARG00000030364	angpt1	0	0.100973	28.7457	7.96764	0	0	0	0
ENSDARG00000014946	ANGPT2	0	0	0.149446	0	0	0	0	0
ENSDARG00000053906	angpt2b	0	0	0	0.0493239	0	0	0	0
ENSDARG00000076787	ANGPT4	1.50838	2.64275	16.9567	10.8121	3.30567	7.36235	3.83812	2.91829
ENSDARG00000012071	angptl1	0	0	0	0.198498	0.210594	4.70922	0	0.211568
ENSDARG00000003025	ANGPTL1 (2 of 2)	0	0	0	0	0	0	0	0
ENSDARG00000024030	angptl2a	0	0	0	0	0	0	0	0
ENSDARG00000068369	angptl2b	0	0.0748611	0.0742261	0.906509	0.0562272	0.0675123	0	0.408352
ENSDARG00000044365	angptl3	4.70278	1.71577	6.69427	2.56478	1.33366	1.92492	22.0909	1.6176
ENSDARG00000035859	angptl4	1.53005	637.125	216.604	89.8589	196.912	283.04	170.585	0.106321
ENSDARG00000056630	angptl5	1.35814	0.216894	0.058865	0	0	0.493128	0	0
ENSDARG00000020265	angptl6	0	0.64194	0	0.192791	1.64874	0	0	0
ENSDARG00000027582	angptl7	0	67.1628	39.0553	0	0	0.0605784	0.109806	0
ENSDARG00000092143	ank1	0.169169	0	0.084685	20.0162	0	0	0	0
ENSDARG00000059093	ANK1 (1 of 2)	13.5781	0	0	1.09556	0	0	0	0
ENSDARG00000074777	ANK1 (2 of 2)	0.01546	0.409255	0	0.382301	0	0.402436	0.368681	0.282995
ENSDARG00000043313	ank2b	0.0441352	61.9478	0.767143	0	0.252439	0	0	0
ENSDARG00000061736	ank3a	0	109.688	3.14771	13.6217	26.1572	9.96474	7.50421	0
ENSDARG00000077582	ank3b	0	0	0.284057	0	0	0	0.139951	3.5655
ENSDARG00000000516	ankar	0	0	0	0.31887	0	0	0	0
ENSDARG00000074485	ankdd1a	0	10.9436	2.52402	4.11471	31.9476	12.435	4.84958	1.83145
ENSDARG00000025866	ankdd1b	0	1.9993	0	0	1.11979	0	1.37252	0
ENSDARG00000019135	ankef1a	0	0	0	0	0	0	0	0
ENSDARG00000060211	ankef1b	0	5.53034	0	0	0	0	4.02663	0
ENSDARG00000060941	ANKFN1 (2 of 2)	0	0	0	0	0	0	0	0
ENSDARG00000061013	ankfy1	1.62993	2.15673	12.9637	5.33525	2.02581	0.353265	2.41739	0.471395
ENSDARG00000071724	ankha	5.04392	10.75	10.2338	26.6686	7.72635	12.2705	20.7286	15.0895
ENSDARG00000014969	ankhb	145.572	25.8888	10.339	0	0.0648274	0	0	0.511636
ENSDARG00000077860	ankhd1	19.5578	10.7505	7.65392	13.1518	24.8809	15.3973	20.7598	12.0063
ENSDARG00000060768	ankib1	0	0	0.33177	0.0295864	25.3458	8.20873	0.0664119	8.87608
ENSDARG00000056921	ankk1	0	0	0	0	0	0	0	0
ENSDARG00000087529	ANKLE1	39.4387	0.229587	4.0939	17.1889	1.22529	3.22886	1.43069	5.05257
ENSDARG00000035607	ankle2	14.6825	3.24659	42.0776	0.210292	0.151495	8.46086	0.363769	13.974
ENSDARG00000062702	ANKMY1	0	0.347547	0.0322255	5.66689	52.5014	3.48709	0	0
ENSDARG00000005948	ankmy2a	0	10.7983	7.39049	6.47054	4.94295	4.31535	0	1.28731
ENSDARG00000093668	ankmy2b	0	0	0	0	0	0	0	0
ENSDARG00000035399	ankra2	22.5842	58.2359	10.3216	67.3835	0.0952144	46.9133	20.241	29.1683
ENSDARG00000037100	ankrd10a	40.8221	65.7674	0.0280454	20.1464	15.4947	22.9261	14.7743	0
ENSDARG00000004771	ankrd10b	28.3135	52.5897	33.2384	60.0425	9.59847	104.386	133.119	49.0695
ENSDARG00000051886	ANKRD11	4.78152	18.3474	18.409	58.5572	69.5256	70.1155	56.1384	28.8063
ENSDARG00000052419	ankrd12	24.0887	40.3146	54.5323	37.4817	39.2157	21.7784	44.4766	56.6491
ENSDARG00000061901	ankrd13a	37.278	47.7808	54.717	10.6308	18.4803	11.7619	60.0459	20.0657
ENSDARG00000042444	ankrd13c	0.893556	7.23149	46.6364	18.7119	26.8335	19.9356	25.6353	43.2889
ENSDARG00000076835	ANKRD13D	0	0.739768	0	0	0	0	0	0
ENSDARG00000003822	ankrd16	0	0	0	0	0	0	0	0
ENSDARG00000075263	ankrd1a	0	0	0	0	0	0	0	0
ENSDARG00000076192	ankrd1b	0	0	0	0	0	0	0	0
ENSDARG00000002722	ankrd2	0	0	0	0	0	0	0	0
ENSDARG00000002298	ankrd22	0	24.5691	0	0	0	0	0	24.7325
ENSDARG00000062103	ankrd24	0.159184	0	0	0	0	0	0	0.107543
ENSDARG00000089207	ANKRD27	1.46368	0	0.0156137	0	0	0	0	0.0335445
ENSDARG00000086326	ANKRD28 (2 of 2)	0	1.7228	0	0	3.14582	0	0	0
ENSDARG00000009023	ankrd28b	0.509853	1.06038	5.91112	35.4803	0.329147	5.8449	24.7801	5.53158
ENSDARG00000057159	ankrd29	0	0	0	0	0	0.0806269	0	0
ENSDARG00000013015	ANKRD30B	0.242036	9.29927	3.8357	1.76047	2.06561	0.14632	7.08844	0.252479
ENSDARG00000052731	ankrd31	0	0.335204	0.37715	4.48018	0	2.49042	1.01414	0
ENSDARG00000055638	ankrd33aa	0	0	0	0	0	24.2713	0	0
ENSDARG00000058357	ankrd33ba	0	0	0	0	0	0	0	0
ENSDARG00000015589	ankrd33bb	0	0	0	0	0	0	0	0
ENSDARG00000076719	ANKRD34A	0	0	0	0	0	0	0	0
ENSDARG00000077086	ankrd34ba	0	0	0	0	0	0	0	0
ENSDARG00000061641	ankrd34bb	51.9768	0	0	0	0	0	0	0
ENSDARG00000093286	ANKRD34C	0	0	0	0	0	0	0	0
ENSDARG00000056376	ankrd37	0	0	26.1848	0	0	24.3282	0	0
ENSDARG00000041350	ankrd39	23.8155	0	0.0679639	16.4046	0	0	51.4033	0
ENSDARG00000076490	ANKRD40	61.7222	2.4631	8.5306	50.2662	34.3357	48.056	76.212	6.56494
ENSDARG00000026028	ankrd44	0.0721676	0.668836	0.0499627	0.234983	0.0766091	0.798936	3.63738	13.7344
ENSDARG00000011326	ankrd45	3.8512	0	0	0.623554	0	0	0	0
ENSDARG00000044328	ankrd46a	0	44.4217	17.0486	17.0211	0	0	62.7087	3.54249
ENSDARG00000015780	ankrd46b	0	0	0.724511	0.95095	0	0	0	0
ENSDARG00000023508	ankrd49	0	25.3693	0.140404	0.789407	0	35.6134	1.36761	25.7271
ENSDARG00000045666	ANKRD50	0	13.1249	2.63033	0.768589	2.96086	4.5955	0	0
ENSDARG00000063576	ANKRD52 (2 of 2)	0	0	0	1.53298	0	0	0	0
ENSDARG00000036826	ankrd52a	6.51212	0.0291416	0.0113847	0	0	8.2829	0.064514	0.379881
ENSDARG00000055743	ankrd54	49.1022	17.8989	26.8279	8.8859	119.656	75.8223	38.8426	11.557
ENSDARG00000053869	ankrd55	0	0	0	0	0	0	0.0655446	0
ENSDARG00000057790	ANKRD6 (2 of 2)	0	0	0	0	0	0	0	0
ENSDARG00000068274	ANKRD65	0	0	0.684786	0	0	0	0	0
ENSDARG00000090489	ANKRD66	0	0	0	0	0	0	0	4.38526
ENSDARG00000029370	ankrd6b	11.1993	82.413	24.7326	36.372	48.2819	22.3762	44.801	77.9751
ENSDARG00000028804	ankrd9	0	0	18.04	0	0	0	0	0
ENSDARG00000078901	ANKS1A (2 of 2)	0	0	0.150177	0	0	0	0.756163	0
ENSDARG00000062396	anks1aa	0	13.2738	0.383578	14.5582	0	0	0	0
ENSDARG00000003512	anks1b	23.4494	22.7503	14.895	6.46503	1.08582	2.15604	4.8235	6.05401
ENSDARG00000038557	ANKS3	0	0	0.235649	0.823036	34.0797	0.507568	0.918136	0.440077
ENSDARG00000036846	anks4b	0.111584	0.486049	0.199239	0.977715	1.43826	0.572868	0.385409	0.439361
ENSDARG00000041904	ankzf1	87.1529	31.8327	28.1657	14.9133	48.5655	5.22926	3.75217	32.0024
ENSDARG00000060917	anln	48.1762	46.69	17.5263	13.1327	0.789924	6.3798	29.2933	3.94989
ENSDARG00000027075	ano1	0.808162	0.798858	0.710524	25.5932	3.03037	0.155153	0.203947	1.17972
ENSDARG00000090437	ANO1 (2 of 4)	0	0	0	0	0	0	0	0
ENSDARG00000052372	ANO1 (4 of 4)	0	0	0	9.73327	0	0	0	0
ENSDARG00000057736	ano10a	0	38.351	0.535916	5.1596	51.0756	56.4221	105.851	8.64172
ENSDARG00000018159	ano10b	0	0.836934	1.50216	13.508	0.558943	0.933587	2.06447	1.85164
ENSDARG00000063524	ano2	2.28487	4.1694	7.94119	8.00547	4.37303	7.65698	6.17865	4.87675
ENSDARG00000003210	ANO2 (2 of 2)	0	0	0	0	0.757259	0	0	0
ENSDARG00000058015	ano3	0	0	0	0	0	0	0	0
ENSDARG00000015731	ano5a	0	0	0.96148	0	0	0	0	0
ENSDARG00000036147	ano5b	48.277	7.70795	0	0.337099	0	6.99382	3.77554	3.68684
ENSDARG00000061544	ano6	1.5167	3.89208	3.43386	4.06918	6.54232	6.94949	4.32876	9.38098
ENSDARG00000029189	ANO7	0	0	0	0	0	0	0	0
ENSDARG00000077229	ANO8	0	0	0	0	0	0	0	0
ENSDARG00000076265	ano8a	0.145054	0.676364	1.28446	0.416507	2.39539	1.00637	0.924324	0.211595
ENSDARG00000079324	ANO9 (1 of 2)	0	1.20138	13.3229	0	0	1.62339	4.91131	0.163363
ENSDARG00000076320	ano9a	0.0516468	1.07039	0.0350723	0.134419	0.471502	0.0331349	0.460081	0.494836
ENSDARG00000006487	anp32a	265.527	276.267	238.514	254.908	185.01	131.441	145.428	162.879
ENSDARG00000023330	anp32b	1368.67	275.059	384.073	287.904	196.803	271.269	483.255	221.677
ENSDARG00000054804	anp32e	106.293	114.881	66.9999	55.8112	77.7706	69.4401	107.958	7.91378
ENSDARG00000089544	ANPEP (1 of 5)	0	0	0	0	0	0	0	0
ENSDARG00000041083	anpepa	0	0	0	0	0	0.248134	0.0708726	0
ENSDARG00000075168	anpepb	0	0	0	0	0	0	0	0
ENSDARG00000063612	antxr1	3.23198	3.97588	11.0318	41.4838	34.5019	38.1891	56.8017	3.75357
ENSDARG00000060520	antxr2a	0	0	0.27136	13.6399	0	0	0	0
ENSDARG00000063011	antxr2b	0	0	0.154576	0	0	0	0	0
ENSDARG00000060845	ANTXRL (2 of 2)	0	0	0	0	0	0	0	0
ENSDARG00000043936	ANXA1 (4 of 4)	0	18.8764	1.8619	6.8476	0.330714	0	0	0
ENSDARG00000077383	anxa11a	123.739	265.986	97.4926	123.46	118.781	159.827	117.098	328.521
ENSDARG00000002632	anxa11b	0	166.283	24.5722	67.2611	58.002	36.6743	50.048	41.9243
ENSDARG00000013976	anxa13	0	0.707534	24.9159	39.7215	24.4765	72.8273	119.112	0.376358
ENSDARG00000026726	anxa1a	8.50005	1123.84	8.14647	17.5049	21.6831	58.6482	233.878	96.5613
ENSDARG00000014594	anxa1b	0.111341	0	0.103208	0	0.479727	0	0	0
ENSDARG00000011168	anxa1c	0.71796	5.24196	6.16563	3.0111	4.18959	4.12832	2.83076	5.42114
ENSDARG00000003216	anxa2a	0	12.7725	0	0	0	0	0	0
ENSDARG00000053625	anxa2b	0	0	0	0	0	0	0	0
ENSDARG00000009196	anxa3a	0	0	0	0	0	0	0	0
ENSDARG00000044254	anxa3b	0	13.0722	17.1568	50.4654	171.898	152.058	290.086	55.1838
ENSDARG00000036456	anxa4	120.686	66.2256	88.716	96.1393	73.6845	67.6876	130.574	374.249
ENSDARG00000026406	anxa5a	0	0	0.234013	0	0	0	0	0
ENSDARG00000016470	anxa5b	0	36.1222	0.0454429	1.72192	1.10749	4.54281	0	0.878687
ENSDARG00000013335	anxa6	0	0	0	0	0	0	0	0
ENSDARG00000053593	ANXA9	0.0743412	1.7292	1.71096	2.39112	2.32494	1.55402	3.14617	0.763763
ENSDARG00000014646	AOC2	0	0.0654019	6.06425	7.58037	0.0411668	70.2529	0.105169	111.803
ENSDARG00000020054	aox1	0	0	0	0	0	0	0	0
ENSDARG00000071475	aox3	0	0	0	0	0	0	0	0
ENSDARG00000020621	ap1b1	152.259	40.3643	7.05563	52.9501	156.947	144.846	99.4135	73.3241
ENSDARG00000012294	ap1g1	51.864	17.6907	16.4055	31.6481	9.02707	19.3411	76.0511	28.3531
ENSDARG00000054337	ap1g2	0	14.0302	25.1209	27.0616	7.32928	40.7446	3.42277	1.3014
ENSDARG00000096249	ap1m1	1.12773	6.5407	6.14021	3.16215	0	0	4.77183	4.26098
ENSDARG00000020838	AP1M1	1.62993	7.6095	11.74	4.80019	7.99501	0	25.0613	2.35452
ENSDARG00000096454	ap1m2	14.6645	68.9409	2.16355	5.68486	0.0851685	4.0003	0.693043	0
ENSDARG00000026759	AP1M2 (2 of 2)	2.2056	4.51096	8.99507	8.3068	3.49912	8.37308	3.03343	20.55
ENSDARG00000039512	ap1m3	0.310823	0.443571	0.663735	0.0487242	2.23347	0.224889	0.360701	0.3573
ENSDARG00000056803	ap1s1	103.25	76.0008	8.5469	14.8967	54.021	4.24352	0	80.6754
ENSDARG00000058504	ap1s2	30.8873	18.5512	123.338	194.576	164.009	150.995	118.091	71.8787
ENSDARG00000088555	AP1S2 (1 of 2)	0	47.5162	7.39425	0	25.1741	44.1157	0	19.1125
ENSDARG00000076073	AP1S3 (2 of 2)	0	0	0	0	0	0	0	0
ENSDARG00000027966	ap1s3b	0.147102	7.53124	19.127	90.5944	388.448	145.937	227.287	0
ENSDARG00000054320	AP2A1	65.7532	59.3643	23.9564	17.4914	51.16	52.7967	78.7177	22.6733
ENSDARG00000035152	ap2b1	19.7567	46.7557	58.5953	44.9075	29.5963	17.5281	51.1293	23.5286
ENSDARG00000002790	ap2m1a	895.479	168.456	296.405	399.937	749.424	566.157	947.237	292.085
ENSDARG00000033899	ap2m1b	37.3352	10.1122	8.57758	32.3829	16.0202	49.1341	1.95409	28.1919
ENSDARG00000026967	ap2s1	103.168	41.365	82.0134	48.8854	131.28	78.2444	134.442	58.9544
ENSDARG00000086124	AP3B1 (2 of 2)	25.6886	5.65851	10.2346	13.4064	10.0215	7.42411	4.50355	44.7086
ENSDARG00000063432	AP3B2	0.833577	2.42571	3.55198	1.91137	4.12302	2.01092	2.18735	2.66024
ENSDARG00000071424	ap3d1	6.49137	4.90651	6.52111	27.3196	40.3984	33.4011	16.7584	27.4618
ENSDARG00000029928	ap3m1	12.5213	89.9313	12.3639	26.1567	0.747208	46.4765	58.6886	55.2856
ENSDARG00000016128	ap3m2	0	0	0.0143949	0	0.125163	5.52873	0	0.0740915
ENSDARG00000039882	ap3s2	24.6304	8.48348	40.1753	25.6183	91.8982	2.41253	8.35505	19.9301
ENSDARG00000013726	ap4b1	0.371002	1.13329	1.20221	1.21405	1.30909	0.908863	1.09455	1.84995
ENSDARG00000075000	ap4e1	0.929384	0	0.28884	13.6671	0	0	18.2782	0
ENSDARG00000056871	ap4m1	0	0	1.12846	27.904	0	4.62387	0	0.904326
ENSDARG00000054220	ap4s1	96.4164	2.32247	14.5091	7.37546	11.4608	33.3873	25.3376	49.2571
ENSDARG00000078805	AP5B1	0	0	0	0	0.469636	7.00744	0	13.9868
ENSDARG00000031533	ap5m1	0	0	1.43188	24.786	0	5.33796	0.11227	0
ENSDARG00000076755	ap5s1	0.535178	0	0	0	0	0	0	65.2104
ENSDARG00000078111	AP5Z1	6.94398	5.27552	0.0504886	0.192615	59.735	0.329425	0	15.1078
ENSDARG00000021239	apaf1	0	6.44869	2.18088	29.2263	4.2664	11.1033	27.6427	6.08799
ENSDARG00000014105	apba1a	0	0	2.13459	1.99125	0.145136	0	0	0.64266
ENSDARG00000074328	apba1b	0	0	0.382285	0	0	0	0	0
ENSDARG00000063314	APBA2 (2 of 2)	0	0	0	0	0	0	0	0
ENSDARG00000060639	apba2b	0	0	1.21274	0	0	0	0	0
ENSDARG00000090675	APBA3	0	0.559746	0.0154784	14.5505	26.5572	1.76562	0.115931	2.44559
ENSDARG00000076560	apbb1	3.76741	28.9118	2.97813	17.4902	1.87399	4.83029	37.104	1.99542
ENSDARG00000016505	apbb1ip	4.66589	25.1045	5.12215	5.8101	4.94828	3.89058	3.53907	22.9703
ENSDARG00000026651	APBB2 (2 of 2)	0	2.64449	0	0.184691	1.30402	0	0	0
ENSDARG00000061880	apbb2b	0.0269682	32.3131	30.0252	42.903	38.4191	16.7764	91.2019	3.52993
ENSDARG00000053771	APBB3	0	0	0	2.13963	0	0.283595	0	0
ENSDARG00000058868	apc	0.0831544	0.417652	20.8565	4.76902	37.5786	53.2932	81.3778	10.4124
ENSDARG00000089509	APCDD1	0	0	0	0	0	0	0	0
ENSDARG00000045089	APCS	0	0	0	0	0	0	0	0
ENSDARG00000008703	apeh	30.2787	0.0525047	6.05244	3.18857	4.61734	0	0	0
ENSDARG00000087726	APEH (3 of 3)	53.6226	0	11.7152	3.87835	12.1417	0.485358	0.233439	1.43434
ENSDARG00000045843	apex1	123.961	143.554	136.694	188.642	112.646	111.064	76.2943	49.4872
ENSDARG00000008472	apex2	28.6278	0	0.643221	0	0	0	0	0
ENSDARG00000068961	APEX2 (2 of 2)	10.948	0	0.886469	0	0	0	0	0.0382145
ENSDARG00000009350	apg3l	64.748	39.3067	28.806	33.4497	74.6341	69.7716	0.103769	149.391
ENSDARG00000052668	APH1A	1.02554	25.7996	24.8831	21.6809	19.253	15.2446	45.2066	5.9877
ENSDARG00000005612	aph1b	4.06972	12.2029	67.1919	14.6939	102.916	34.8915	42.8649	42.5276
ENSDARG00000033597	api5	80.725	140.946	122.18	110.454	111.978	162.492	139.807	89.3474
ENSDARG00000003132	apip	111.632	80.2443	35.3393	30.96	25.7381	27.2247	45.0365	154.713
ENSDARG00000086579	APLF	3.51386	0.698097	0.338531	1.83465	11.3356	2.71882	0.580194	2.16451
ENSDARG00000053279	apln	2.21136	0.0786366	30.2482	0	0	0	3.16803	0
ENSDARG00000078356	aplnra	1.44341	345.667	167.001	205.331	706.602	314.899	196.025	0.377166
ENSDARG00000002172	aplnra	3.1126	565.759	229.578	314.5	1011.28	467.652	259.81	0.544989
ENSDARG00000036670	aplnrb	25.3844	0.0305536	46.1029	88.2654	131.006	217.74	242.101	0.0389623
ENSDARG00000004148	aplp1	0	0	0	11.5617	0	0	0	0
ENSDARG00000054864	aplp2	0.877573	23.2355	7.26203	27.5151	39.0368	10.2219	24.4688	6.73344
ENSDARG00000017422	apmap	38.1411	39.4997	0.909135	39.4303	12.3957	0.0725603	69.1994	24.4139
ENSDARG00000090900	apnl	0	0	0	0	0	0	0	0
ENSDARG00000012076	apoa1a	0	0	0	0.0891121	0	0.100084	0	0.113363
ENSDARG00000086583	apoa1b	0	0	0	0	0	0	0	0
ENSDARG00000058806	apoa1bp	0.978898	18.6926	5.71982	0	16.3985	8.04456	28.8744	0.88286
ENSDARG00000015866	apoa2	0	0	0	0	0	0	0	0
ENSDARG00000040298	apoa4	0	0	0	0	0	0	0	0
ENSDARG00000042780	APOB (1 of 3)	0	0	0	0	0	0	0	0
ENSDARG00000075016	APOB (3 of 3)	0	0	0.149921	0	0	0	0	0
ENSDARG00000022767	apobb	0	0	0.0335715	0	0	0	0	0
ENSDARG00000034604	APOBEC2 (2 of 2)	0	0	0	0	0	0	0	0
ENSDARG00000018881	apobec2a	0	0	32.6177	0	0	0	0	0
ENSDARG00000092170	apoc1l	10.7586	86.2039	286.427	31.934	3.38264	0	0	0
ENSDARG00000092155	apoc2	0	182.886	0.623514	0.130684	0.660674	0	0	2.40735
ENSDARG00000060345	apod	0	0	5.21707	0	0	0	0	0
ENSDARG00000057437	APOD (1 of 3)	0.199431	0	0	0	33.4649	0	0	0
ENSDARG00000060350	APOD (2 of 3)	0	0	0	0	0	0	0	0
ENSDARG00000086370	apoea	0	0	0	0	0	0	0	1.56096
ENSDARG00000040295	apoeb	851.408	10402.4	751.279	788.152	207.712	98.1998	212.127	42.9401
ENSDARG00000090980	apof	0	0	0	3.37654	0	12.5053	0	0
ENSDARG00000007425	apol1	0.0541652	0	0	2.80308	69.7827	0	0	44.0627
ENSDARG00000073718	APOL2	0	7.92304	6.2196	4.62478	21.0184	0.148082	4.64301	4.67967
ENSDARG00000089961	APOLD1 (2 of 4)	0	0	0	0	0	0	0	0
ENSDARG00000068030	APOLD1 (3 of 4)	1.94622	4.64631	4.80524	5.36198	3.82514	4.2136	7.17594	3.15285
ENSDARG00000023185	APOLD1 (4 of 4)	0	45.1357	0	0	0	0.685047	0.0625616	61.482
ENSDARG00000076838	APOM	0	0	0.386354	0	0	0	0	0
ENSDARG00000046154	apooa	52.6098	15.7275	3.20702	10.2469	56.8376	19.439	75.0473	2.29817
ENSDARG00000026444	apoob	9.76369	7.49082	30.811	14.8952	17.5909	26.072	44.0107	30.4606
ENSDARG00000039374	APOOL	25.2527	6.47255	5.3185	22.688	2.64799	0.353648	0.454467	5.50333
ENSDARG00000092473	apopt1	27.3016	0	3.45615	0.671943	0.131541	0.067814	4.045	0
ENSDARG00000059036	appa	0	10.9253	9.48596	25.4466	0	30.551	9.08167	1.72525
ENSDARG00000055543	appb	0	24.4301	18.9353	22.6336	52.4234	45.6192	31.6014	0.678845
ENSDARG00000007566	appbp2	45.2938	4.50346	29.3515	33.2685	21.5355	8.83451	100.087	22.5137
ENSDARG00000060734	appl1	0	5.35548	3.38877	0.806921	0	1.39235	0	1.0219
ENSDARG00000078139	appl2	0.536762	1.85551	1.99452	1.35664	1.46561	1.78956	3.16061	1.704
ENSDARG00000003519	aprt	133.647	47.4618	36.8127	20.473	20.576	6.23899	7.08377	100.297
ENSDARG00000027143	aptx	1.56278	0	2.94146	41.8774	0.335534	0	0.143516	1.7001
ENSDARG00000007086	aqp10a	0	0	0	0	0	0	0	0
ENSDARG00000058678	aqp10b	42.1937	0.147375	54.547	0.274883	130.699	8.86844	0	46.4202
ENSDARG00000042617	aqp11	0.928066	6.28329	4.26572	29.9034	13.447	8.36639	38.2997	9.53663
ENSDARG00000043279	aqp12	0	0	0	0	0	0.758977	0	0
ENSDARG00000023713	aqp1a.1	642.296	0.233601	206.565	0.726071	0.245877	1511.63	1114.36	0.342234
ENSDARG00000091027	aqp1a.2	1.09002	0	149.693	0	0	226.861	69.0666	0.131804
ENSDARG00000003808	aqp3a	0	163.786	0.062365	0	0	0	0	43.2647
ENSDARG00000069518	aqp3b	0	0	0	0	0	0	0	0
ENSDARG00000010565	aqp4	0	0	0	0	0	0	0	0
ENSDARG00000026787	aqp7	0.685316	0.916337	1.41362	2.65005	1.23864	0.280831	2.96473	0.733514
ENSDARG00000045141	aqp8a.1	0.576642	0	40.2166	341.734	483.7	98.455	29.4953	0
ENSDARG00000071592	aqp8a.2	49.0609	0	0	0.0879721	0	0	0	0
ENSDARG00000089749	aqp8b	0	0	0	0	0	0	0	0
ENSDARG00000015512	aqp8b	0	0	0	0	0	0	0	0
ENSDARG00000053480	aqp9b	0	0.0585178	0	1.72331	0.165045	0	0	0
ENSDARG00000016775	aqr	51.8044	22.885	0.901625	19.9336	18.304	1.53849	7.83404	31.3414
ENSDARG00000067976	ar	0	0	0	6.50916	0.0679682	0	0.0861906	0.194477
ENSDARG00000054533	araf	2.21574	8.20143	7.7656	19.0442	2.10484	4.56966	3.43593	11.8342
ENSDARG00000056389	ARAP2	0.415014	2.1697	1.61386	0.981743	2.73149	2.29327	1.88877	1.46994
ENSDARG00000076801	arap3	0.0193492	3.2207	29.0147	67.6059	107.427	138.178	146.361	0.0688634
ENSDARG00000002792	arcn1a	71.7007	181.848	25.6405	35.6669	28.647	165.57	95.9062	65.3545
ENSDARG00000031214	arcn1b	55.4741	75.2417	111.663	54.505	203.51	55.6726	119.807	60.7284
ENSDARG00000076853	AREGB	0	0	0	0	0	0	0	0
ENSDARG00000090858	AREL1	0.681589	0.0238053	1.18705	10.9887	3.65098	12.9326	23.2821	0.0331163
ENSDARG00000009484	arf1	45.6318	214.137	138.042	166.865	199.127	156.544	171.124	133.221
ENSDARG00000016393	arf1l	171.858	316.61	167.078	349.413	381.391	382.571	371.182	270.52
ENSDARG00000014763	arf2	220.079	430.624	388.455	417.768	642.879	409.274	623.456	696.351
ENSDARG00000070539	arf3a	6.92614	0	0	0	0	0	0	0
ENSDARG00000036998	arf3b	0	0	3.7505	0	0	0	0	0
ENSDARG00000045989	arf4a	17.5885	27.3212	1.0731	38.3604	5.59826	22.7134	27.1119	30.4398
ENSDARG00000070472	arf5	98.9431	369.022	199.465	298.347	254.4	335.065	344.929	203.405
ENSDARG00000042382	ARF5 (1 of 3)	37.1699	80.6548	45.7536	39.6726	127.407	168.339	5.29006	303.928
ENSDARG00000073734	arf6a	53.1686	5.84935	17.4509	73.7041	127.305	24.9472	101.291	38.867
ENSDARG00000052928	arf6b	112.148	65.1432	104.929	188.405	263.331	242.061	174.808	291.216
ENSDARG00000067809	ARFGAP1	22.6605	32.6291	12.75	50.6778	6.56444	0.180029	0.209973	23.5209
ENSDARG00000067601	arfgap2	14.893	19.5286	10.9109	15.3383	54.5646	84.5321	0.237979	37.78
ENSDARG00000078520	arfgap3	0	4.77429	1.30508	9.83999	11.4583	8.94146	18.901	1.64538
ENSDARG00000063474	arfgef1	0	4.70541	0.683112	10.3697	15.6554	8.94974	7.34268	5.39372
ENSDARG00000074702	ARFGEF2	12.2004	4.11556	0.0984028	1.81008	0.749886	18.5442	31.0102	14.9033
ENSDARG00000070055	arfip1	56.2221	97.7021	16.2387	48.3664	145.249	39.9379	93.0242	105.576
ENSDARG00000059244	arfip2a	1.85707	10.1411	33.4999	19.9987	4.38747	5.92509	4.64897	1.82908
ENSDARG00000056664	arfip2b	35.1925	7.16413	7.70499	2.48019	28.0942	6.20799	12.9647	16.0489
ENSDARG00000057857	arfrp1	2.99902	9.69248	19.1202	5.80165	55.4376	55.2712	3.58822	39.2332
ENSDARG00000071703	arg1	0	1.07342	0	0	0	0	0	0
ENSDARG00000057429	ARG1 (2 of 2)	0	0	0	0	0	0	0	0
ENSDARG00000039269	arg2	28.2018	11.3966	2.1999	0	0	0	0	1.07818
ENSDARG00000019223	arglu1a	1.15493	38.2665	126.316	39.7941	27.098	26.8845	56.3332	29.2598
ENSDARG00000018319	arglu1b	10.0702	8.86303	6.50383	16.3326	7.45164	114.699	57.3418	32.8649
ENSDARG00000024324	arhgap1	0.381237	15.0011	4.36585	8.48318	0.0609739	16.2626	7.57598	12.2486
ENSDARG00000078326	arhgap10	138.791	189.192	278.164	127.922	418.066	227.749	495.596	11.5887
ENSDARG00000015403	arhgap11a	94.8073	20.4924	0.172852	17.483	14.5797	35.3891	45.4761	30.6222
ENSDARG00000008548	arhgap12a	0	16.0056	8.6893	0.161595	3.20572	5.91557	1.50847	28.0314
ENSDARG00000026482	arhgap12b	0.207552	1.33288	6.30765	15.0449	2.28883	8.58574	2.64961	10.5821
ENSDARG00000062349	arhgap15	0	0	0	0	0	0	0	3.20785
ENSDARG00000062263	ARHGAP17 (3 of 3)	0	38.8066	30.0116	27.1803	55.5864	25.0113	127.942	44.5748
ENSDARG00000020488	arhgap17a	0	12.7735	1.32263	12.9385	0	21.0195	5.39472	0
ENSDARG00000070804	arhgap17b	0.184903	23.4499	8.86593	18.7813	18.0706	12.3373	65.6124	30.8476
ENSDARG00000074740	ARHGAP18	0	0	0.0166024	0	31.8513	24.0382	2.70919	0
ENSDARG00000083189	arhgap19	13.979	4.61539	18.7224	1.79514	1.50612	0.814817	54.9878	1.28735
ENSDARG00000089326	arhgap20	0	0	0	0	0	0	0	0
ENSDARG00000093708	arhgap20b	2.76809	0	0.151294	0	0	0	2.97843	0
ENSDARG00000096004	ARHGAP21 (2 of 3)	0	0.0207952	4.37979	0	0	0	0	0
ENSDARG00000075328	arhgap21a	0	0	2.29588	0	0	14.961	0.225543	0
ENSDARG00000075673	arhgap21b	2.46587	5.75006	71.7368	3.91588	14.5383	20.0183	1.34513	7.63163
ENSDARG00000021255	arhgap22	0.110256	0.616398	0.796713	0.810881	1.8518	0.550551	1.24874	17.7941
ENSDARG00000076434	ARHGAP22 (2 of 2)	0	0	0	0	0	0	0	0
ENSDARG00000052950	ARHGAP23 (1 of 2)	0	9.87626	4.44696	3.67697	5.51454	11.7981	16.187	0.395591
ENSDARG00000026840	arhgap23b	0	0	0	0	0	0	0	0
ENSDARG00000060175	arhgap24	0	0.943179	0.0153891	17.7894	66.9378	43.638	20.3676	1.57592
ENSDARG00000061784	arhgap25	0	3.36414	0	0	0	0	0	0
ENSDARG00000086142	arhgap27	1.02097	0.330886	1.57062	2.08459	0.864714	1.88333	0.239677	16.9698
ENSDARG00000005872	arhgap28	0	0.350697	2.26328	22.5921	0.140698	26.2712	19.9969	0.223884
ENSDARG00000017748	arhgap29b	6.64739	23.8617	26.8874	41.9057	86.4241	47.7292	180.27	22.7023
ENSDARG00000088344	arhgap30	0	0	0	0	0	0	0	9.71998
ENSDARG00000059472	arhgap31	0.425223	0.465691	11.605	51.6398	31.2822	77.502	21.2348	0.0352392
ENSDARG00000074184	ARHGAP32	1.39951	1.68629	7.95669	0	0.0515074	0.0152389	0.364747	0.0140794
ENSDARG00000060297	arhgap35	0	0	1.3942	23.7266	8.10551	24.6503	4.14307	0
ENSDARG00000062577	ARHGAP35 (1 of 2)	0.330684	35.6811	21.5208	23.2418	56.6788	36.3312	28.592	9.57893
ENSDARG00000059672	ARHGAP36	0	50.9539	6.25303	72.6536	0	1.94892	0	42.6797
ENSDARG00000073853	arhgap39	0	0	0	0	0	0	0	0
ENSDARG00000074625	ARHGAP40	3.18167	7.96298	22.7853	15.9378	29.3966	11.7249	14.4544	7.72606
ENSDARG00000010654	ARHGAP42	0	0	1.13432	1.34088	0.203107	0.106852	0.600969	1.07028
ENSDARG00000056619	arhgap42a	0	22.374	29.7158	13.2703	24.1227	7.73128	0.0307451	0
ENSDARG00000010433	ARHGAP44 (1 of 2)	0.0448998	0	0.0871258	1.20429	8.80408	0.268803	0.111521	0
ENSDARG00000068008	ARHGAP44 (2 of 2)	0	2.40521	0.0210884	0	0	0	0	0
ENSDARG00000039265	arhgap4a	6.66936	0.730656	2.12948	0.0567391	0.166899	10.5049	1.13076	414.721
ENSDARG00000015003	arhgap4b	0.0315406	0	0.153836	0	0.0338844	0	0	24.0579
ENSDARG00000061294	arhgap5	15.7041	22.3826	46.0002	62.4582	24.917	28.6158	24.1506	8.54809
ENSDARG00000088730	ARHGAP6	0	0	0.0253689	0	0	0	0	0
ENSDARG00000043795	arhgdia	120.835	238.55	159.784	276.852	336.8	467.864	454.665	374.979
ENSDARG00000004034	arhgdig	0.221908	162.265	6.27994	26.6869	0.0913333	24.1174	25.8488	328.518
ENSDARG00000077788	arhgef10	0.0407776	6.91866	120.106	122.978	142.47	374.084	312.449	0.0205835
ENSDARG00000088630	ARHGEF10L (2 of 2)	0.0228052	0.140256	0.429087	0.418159	0.126493	4.18747	0.154824	0.303233
ENSDARG00000074244	arhgef10lb	0.447073	7.14126	13.1497	2.21151	0.823509	1.44685	1.13682	1.60537
ENSDARG00000052482	arhgef11	0	1.32915	0.0461005	3.23864	1.04263	12.8887	0	0
ENSDARG00000030532	ARHGEF12 (2 of 2)	21.7175	16.7636	0.603521	0.791973	48.5412	0.0468346	1.04192	15.8423
ENSDARG00000067634	arhgef12b	0	32.0479	5.88899	57.9461	76.7515	36.6649	51.4555	0
ENSDARG00000059742	arhgef15	0	0	0	0	0	0	0	0
ENSDARG00000078081	ARHGEF15	0	0	0	10.3374	0	0.0716622	0	0
ENSDARG00000077114	arhgef16	0	64.8703	5.06486	3.09873	0	10.1356	0.463593	2.95433
ENSDARG00000063558	ARHGEF17 (1 of 2)	1.26215	3.34736	3.17917	2.51778	2.13586	4.4381	2.96023	2.53774
ENSDARG00000091766	ARHGEF17 (2 of 2)	0	0.216286	0.934779	3.35532	29.1328	2.07846	0	0
ENSDARG00000011157	arhgef18a	0	0.0400015	30.8152	0.980559	0.198095	0.0969727	0	0.131368
ENSDARG00000042308	arhgef18b	11.4133	9.37332	22.5651	19.1588	33.5641	28.3926	19.2162	22.6574
ENSDARG00000078853	arhgef19	0.59672	3.39121	1.42027	1.14712	0.598122	3.05206	0.668512	2.13425
ENSDARG00000040380	arhgef1a	0.130467	0.0197284	2.93477	38.7892	57.7663	29.3733	43.9693	46.6003
ENSDARG00000055837	arhgef1b	0.36606	64.8829	42.914	54.9927	112.092	59.4175	90.8081	45.7195
ENSDARG00000075819	arhgef2	18.2562	8.2951	27.3934	10.7706	3.80481	2.5536	25.9857	12.233
ENSDARG00000030766	ARHGEF25 (1 of 2)	0.862902	0.325441	3.12628	14.112	0.978015	18.7978	15.0033	0.542073
ENSDARG00000014465	arhgef25b	0	155.976	14.8375	0	0.379706	0	0	0.0466651
ENSDARG00000060415	arhgef28	0.0237034	0	4.00884	0	0	0	0.340882	5.51136
ENSDARG00000013834	arhgef3	0	0	0	35.334	3.2914	82.5133	123.05	0
ENSDARG00000079377	ARHGEF38	0	0	1.63652	0	0	0	0	0
ENSDARG00000013476	arhgef39	15.5871	22.0531	1.02056	1.50007	0	13.5715	4.55547	7.44611
ENSDARG00000037554	arhgef3l	0	0	0	0.0542058	1.69559	0	0	30.2058
ENSDARG00000012914	arhgef4	3.99517	8.9435	7.59945	0.791114	4.85474	2.83576	7.392	0
ENSDARG00000078979	ARHGEF40	0	0.307709	0.00903579	13.1902	0.0313731	0.0463427	7.3473	0
ENSDARG00000076383	ARHGEF5	0.0334836	67.1474	1.27407	0.58923	6.07822	0.551726	39.0371	57.2333
ENSDARG00000006683	arhgef6	0	0.267093	6.10707	1.3936	0	0.691496	1.65114	9.97816
ENSDARG00000006299	arhgef7a	9.82076	0.993387	8.71414	13.0777	1.66612	0.852545	11.75	9.4635
ENSDARG00000073848	arhgef7b	4.75872	18.1945	16.4221	94.239	106.096	122.759	216.069	3.45104
ENSDARG00000061746	arhgef9a	0	0	0	0	0	0	0	0
ENSDARG00000078624	arhgef9b	0.440162	0.840461	22.6062	30.9456	48.673	72.353	137.27	1.89429
ENSDARG00000076601	arhgef9b	0	0	0.217777	0	0.246895	0	1.14039	0
ENSDARG00000079879	arid1aa	8.10268	16.4618	18.6831	28.6159	42.369	60.719	0.814224	10.0565
ENSDARG00000060073	arid1ab	1.3869	3.58249	6.27041	10.7275	1.19597	1.84785	2.25166	8.63264
ENSDARG00000092503	arid1b	0.828652	6.89357	2.19944	12.1419	6.66842	10.7434	13.1499	1.42366
ENSDARG00000007413	arid2	15.3094	3.27078	10.4289	7.72996	3.69842	6.85771	2.8451	10.0936
ENSDARG00000070843	ARID3A	0	17.3589	0.11025	7.65519	3.12304	2.73171	8.49519	0
ENSDARG00000070474	arid3b	14.4771	120.943	70.8047	214.332	220.11	181.396	168.662	76.3628
ENSDARG00000043873	arid4a	57.0337	181.528	119.091	59.5892	169.315	81.0102	217.326	41.2204
ENSDARG00000077120	arid5a	0	0	0	0	0	0	0	4.00565
ENSDARG00000037196	ARID5B	0	0.900982	0	0	0	0	0	0
ENSDARG00000003616	arih1	9.5139	14.2922	1.69638	36.1188	0.636779	28.2364	22.9909	14.3582
ENSDARG00000036870	arih1l	0	0	0.023602	0	0	0.639962	0	19.3033
ENSDARG00000012848	arih2	53.46	28.678	55.5439	59.1049	230.124	214.049	147.384	108.195
ENSDARG00000014310	arl1	77.7705	250.91	133.124	116.071	112.689	184.038	23.7316	176.594
ENSDARG00000060775	arl10	7.7271	19.9938	8.46922	23.2886	9.78464	16.8908	12.0717	16.6602
ENSDARG00000036637	arl11	19.1337	37.5765	23.7933	37.5374	22.4771	52.2634	23.7639	46.4733
ENSDARG00000094571	arl11l	1.32033	21.1882	11.6012	36.0419	29.6071	32.7756	55.6509	14.3828
ENSDARG00000052575	arl13a	0	0	0	0	0	0	0	5.79589
ENSDARG00000012763	arl13b	1.53729	10.4243	18.9387	29.5081	3.40282	22.6145	4.82433	5.09254
ENSDARG00000063223	arl14	0	0	0	0	0	0	0	0
ENSDARG00000001210	arl14ep	8.97838	29.153	114.272	38.7461	0.853639	72.0204	31.1175	4.93683
ENSDARG00000076040	arl15a	0	0	3.52546	29.4316	0	0	0	0
ENSDARG00000057995	arl15b	0	0	3.83899	59.5849	10.8463	8.23749	45.4387	0.140792
ENSDARG00000059498	arl16	8.9272	11.5087	9.57522	15.9891	11.1154	14.0467	26.3152	10.8838
ENSDARG00000069496	arl2	40.0966	26.2441	11.0803	61.3653	0	146.434	73.2395	83.1095
ENSDARG00000025383	arl2bp	10.1447	15.8055	2.77482	0	0	0.381321	0.884486	0
ENSDARG00000071409	arl3	0.0966018	1.77942	4.50532	8.15763	25.4236	41.2301	1.28267	0.5273
ENSDARG00000028846	arl3l1	0.740639	1.43205	7.43327	2.29922	3.14399	2.29547	1.91442	2.07117
ENSDARG00000015404	arl3l2	0.683042	0.447569	6.50612	1.52786	3.03632	5.50716	5.5999	1.66265
ENSDARG00000022934	arl4aa	827.872	3.34697	174.974	249.818	227.775	616.435	592.698	98.73
ENSDARG00000033182	arl4ab	21.1534	16.4557	32.7116	24.0502	48.7101	150.782	3.90454	0.162666
ENSDARG00000057606	arl4ca	0	9.73896	0	0	0	0	0	0
ENSDARG00000032708	arl4cb	0.0848448	97.4372	48.7599	58.1136	40.4222	128.403	180.02	0.122629
ENSDARG00000045074	arl4d	0	4.56535	70.2034	5.59303	0	14.316	7.49428	0
ENSDARG00000018627	arl5a	3.04034	39.9253	19.8795	104.961	111.461	119.146	39.4184	3.02374
ENSDARG00000035719	arl5c	154.092	152.333	37.3658	258.681	416.849	439.076	152.61	538.361
ENSDARG00000032056	arl6	0.474664	0.444387	1.83955	2.62188	0.245024	4.90063	3.3572	2.31452
ENSDARG00000054578	arl6ip1	355.781	64.5759	131.411	155.536	25.0402	296.407	332.823	408.428
ENSDARG00000051971	arl6ip4	1.27159	23.3229	22.9231	9.42067	15.201	11.276	66.0334	3.62736
ENSDARG00000077044	arl6ip5a	20.8727	15.9033	0	22.8268	83.6804	16.2798	0.929746	0.439646
ENSDARG00000016238	arl6ip5b	0.101656	10.2076	26.8186	14.3264	12.6833	9.25399	20.4677	8.08602
ENSDARG00000071013	arl6ip6	49.841	71.9702	10.9376	21.2285	61.1051	80.5832	56.1931	34.4066
ENSDARG00000094709	arl8	183.396	62.9102	48.0672	206.825	222.494	142.491	200.334	109.098
ENSDARG00000078686	arl8a	4.88008	14.8987	29.497	65.078	83.0128	25.5376	36.5842	59.654
ENSDARG00000006915	arl8ba	83.9836	8.30647	15.0906	32.8489	0	24.4183	15.1399	80.6074
ENSDARG00000070318	arl8bb	6.72111	28.6852	18.0029	107.768	21.0701	66.9692	25.2113	45.9595
ENSDARG00000071881	arl9	35.7804	12.227	50.4811	21.4268	18.9378	55.1069	21.2753	0.374714
ENSDARG00000013861	armc1	22.5287	5.33837	14.7294	7.49605	18.1426	35.4615	5.34928	25.3359
ENSDARG00000062960	ARMC10	0	4.15918	2.4809	0.903107	0	0	0	0
ENSDARG00000020887	armc1l	53.6631	88.4589	8.44303	38.0864	37.4413	18.8372	304.353	79.1993
ENSDARG00000022660	armc2	0	0	0	0	0	0	0	0
ENSDARG00000055128	ARMC4	0	0	0.0768623	0	6.9905	0.0249789	0	0
ENSDARG00000078083	ARMC5	0	0	3.15455	0	0	4.29437	0	0
ENSDARG00000060763	ARMC6	0	13.5072	0	0	0	0	0	13.3465
ENSDARG00000061197	armc7	0.212288	12.8409	5.29294	14.7438	24.8769	9.58408	31.2197	12.581
ENSDARG00000062258	armc8	1.27748	8.71368	9.16864	3.37535	0	0	0	0.0365074
ENSDARG00000087299	armc9	0	0	0.283863	1.35531	3.07615	15.177	0	17.5079
ENSDARG00000021855	arnt	1.84458	4.64873	0.0528339	4.4482	4.53657	0.0974538	72.8436	4.44664
ENSDARG00000058449	arnt2	5.64893	0.281908	4.72662	6.53405	37.6591	33.0259	5.10227	24.7943
ENSDARG00000006791	arntl1a	47.5022	35.0867	2.70432	25.2345	0.70245	4.78082	57.2221	1.05443
ENSDARG00000035732	arntl1b	18.4898	41.6783	53.1868	26.32	20.3641	21.604	42.0983	37.3843
ENSDARG00000041381	arntl2	4.66422	32.3089	0.308205	2.39191	7.02786	0.0762995	5.16384	16.5172
ENSDARG00000008383	arpc1a	130.24	237.594	176.865	222.146	460.42	259.638	355.993	103.488
ENSDARG00000027063	arpc1b	0.0985284	122.187	4.91788	57.6894	124.197	127.053	78.4633	641.976
ENSDARG00000075989	arpc2	95.0192	917.985	313.215	585.594	1093.84	702.879	824.941	620.963
ENSDARG00000057882	arpc3	29.2639	1179.9	452.844	717.713	1034.58	691.376	951.473	676.101
ENSDARG00000054063	arpc4	58.2976	510.635	217.976	173.589	336.699	118.009	189.125	595.216
ENSDARG00000058225	arpc4l	0.33005	108.708	21.5164	178.182	125.825	320.852	59.3309	297.062
ENSDARG00000039142	arpc5a	15.2362	90.858	56.8853	135.46	83.0988	105.493	174.057	81.7207
ENSDARG00000019062	arpc5b	0	572.655	0.166959	38.7438	40.4964	0.050304	0	83.9047
ENSDARG00000041720	arpc5la	12.6162	31.3529	74.1332	21.8515	9.0474	79.2266	6.75081	0.0597144
ENSDARG00000035433	arpc5lb	122.308	5.24254	28.6571	22.6526	72.5988	6.60478	0	17.5613
ENSDARG00000032532	arpp19a	18.3088	11.4991	24.515	32.9664	26.4547	32.7038	14.5415	9.90104
ENSDARG00000039880	arpp19b	117.44	29.3756	74.2653	7.48986	37.8909	26.5293	64.5834	59.4485
ENSDARG00000061081	arpp21	0	18.115	0.469946	0	0	5.43964	0	0
ENSDARG00000056511	arr3a	0	0.0427553	0.0258308	0	0.106713	0	0	0
ENSDARG00000043241	arrb1	0	0	0	0	0	0	0	10.4192
ENSDARG00000039215	arrb2a	98.0674	7.70755	75.9889	45.3952	5.2978	54.8831	2.46628	3.23989
ENSDARG00000011545	arrb2b	0.980835	113.038	134.141	97.0751	492.541	247.763	367.441	146.165
ENSDARG00000068148	arrdc1a	0	16.9484	4.08212	0	0	1.4539	0	0
ENSDARG00000079839	arrdc1b	0.437995	25.9892	3.94141	1.68353	0.746082	1.30375	1.13049	13.9645
ENSDARG00000020761	arrdc2	17.9693	10.4516	5.43032	58.963	7.51153	78.2733	47.0829	23.8429
ENSDARG00000052690	arrdc3a	0	53.9797	0.00924011	13.0062	28.2335	44.281	8.142	0.358322
ENSDARG00000036028	arrdc3b	30.2	92.9802	2.00771	4.92799	0.555891	32.5219	0.0554281	0
ENSDARG00000042270	arsa	0	30.5635	0	0.034074	0	0	0	0
ENSDARG00000093887	ARSB	0	0	0	0	0	0	0	24.5607
ENSDARG00000052534	arsg	0.493752	46.5068	3.60061	1.90403	4.25048	2.18738	53.8039	1.47195
ENSDARG00000002299	arsh	0	0	0	18.0298	0	7.66505	2.0546	0
ENSDARG00000077606	ARSI (1 of 2)	0	0	0	0	0	0	0	0
ENSDARG00000063359	ARSI (2 of 2)	0	0	0	0	0	0	0	0
ENSDARG00000077590	ARSJ	0	0	0	0	0	0	0	0.846745
ENSDARG00000059714	arsk	2.16576	0.237868	7.62649	12.669	4.88808	2.78118	1.14897	3.04884
ENSDARG00000078178	art4	0	1.1012	0.05074	0.220203	0.33544	0	0	0
ENSDARG00000096252	artna	0	0	0	0	0	0	0	0
ENSDARG00000093714	artnb	0	0	0	0	0	0	0	0
ENSDARG00000074757	arv1	2.862	0.310648	1.8689	6.07904	0	0	0.720702	4.22736
ENSDARG00000074329	arvcfa	0	0	0	0	0	9.12771	0	0
ENSDARG00000061688	arvcfb	1.46216	74.5885	68.4016	74.0651	24.0663	73.7932	86.6593	2.60604
ENSDARG00000058011	arxa	0	0	0	0	0	2.05227	0.706821	0
ENSDARG00000027572	as3mt	0	0	2.79311	0	0	0	0	0
ENSDARG00000037091	asah1a	0	0.0910563	0	2.85846	0	0	0	76.7187
ENSDARG00000034817	asah1b	1.62591	0.132853	0.0192507	0.110698	0.373917	0	0.108465	369.627
ENSDARG00000012829	asah2	0.154177	18.3147	1.57938	4.51633	3.47984	3.4704	0.31052	0.857068
ENSDARG00000002607	ASAP1	0.792421	1.92815	2.18131	3.06184	0.462224	3.73583	2.28697	18.0489
ENSDARG00000029463	asap1a	0	4.19494	1.04675	31.8408	7.03284	28.9278	15.0223	0.292765
ENSDARG00000039729	asap1b	3.24946	5.46093	190.676	307.238	262.865	539.228	388.654	21.8732
ENSDARG00000010181	asap2a	0	0.0139747	2.62867	15.2479	6.97409	11.8662	4.75856	0.0981885
ENSDARG00000019564	asap2b	0	68.9674	0.735394	0.0159889	0	0	16.6625	0
ENSDARG00000021896	asap3	0	1.17224	0.192999	4.20443	1.51953	0.913615	1.90815	3.32545
ENSDARG00000026635	asb1	0	0	0.0559693	0	0	0	0	0.876905
ENSDARG00000071419	asb10	0	0	0	0	0	0	0	0.853455
ENSDARG00000056561	asb11	0	8.29893	0.564539	0	0	0	0	0
ENSDARG00000017086	asb12a	78.695	69.2211	37.5564	86.0984	94.5888	3.79304	102.376	30.2306
ENSDARG00000037558	asb12b	0	0	1.91499	0	0	0	0	0
ENSDARG00000079698	asb13a.1	0	0.0779281	0.0552751	14.0015	0	2.39536	3.2526	0
ENSDARG00000045765	asb13a.2	0	0	3.95852	0	0	1.02889	0	0
ENSDARG00000089833	asb13b	0	0	0	0	0	0	0	0
ENSDARG00000087741	asb14	0	0	0	0	0	0	0	0
ENSDARG00000045863	asb15b	0	0	0	0	0	0	0	0
ENSDARG00000056468	asb16	0	0	0	0	0	0	0	0
ENSDARG00000012948	asb18	0	0	0	0	0	0.818954	0	0
ENSDARG00000003797	asb2a	0	0	0	0	0	0	0	0
ENSDARG00000078445	asb2b	0.308893	0.642551	5.18055	2.11712	1.04827	1.67422	1.03622	1.0467
ENSDARG00000005246	asb3	0	0	7.08597	0	0	0	0	0
ENSDARG00000034988	asb4	7.776	0.0426754	4.62299	0.443599	8.27894	0	0	6.9195
ENSDARG00000036189	asb5a	1.98376	4.76001	5.29535	6.33248	7.3704	8.86262	8.09958	3.53942
ENSDARG00000053222	asb5b	0	0	3.93255	0.586744	0	0	0	0
ENSDARG00000007125	asb6	0.725836	7.30171	2.45892	5.30594	4.33278	4.08126	3.04988	17.5629
ENSDARG00000006494	asb7	10.6626	20.8722	33.1845	16.0451	18.585	11.7217	15.286	14.7153
ENSDARG00000003383	asb8	17.4018	0	0.516123	2.81878	4.08833	43.2481	0	16.4124
ENSDARG00000077760	ascc1	84.7242	51.3658	77.2119	140.084	6.22013	16.0281	2.39457	103.223
ENSDARG00000037617	ASCC1 (2 of 2)	38.3284	29.8672	48.9185	76.3597	4.54986	14.7663	2.67828	54.8408
ENSDARG00000013058	ascc2	0	35.2526	12.6923	5.79306	9.15549	51.9497	4.81135	12.2905
ENSDARG00000078863	ASCC3	0.867246	2.93967	0	0	0	0	1.45354	0
ENSDARG00000090561	ASCC3 (1 of 2)	0.077	0	0.0416211	0	0	0	0.0965374	0
ENSDARG00000038386	ascl1a	0	0	0	0	0	0	0	0
ENSDARG00000094379	ascl1b	0	0	6.78788	0	0	0	0	0
ENSDARG00000089096	ASCL3	0	0	0	0	0	0	0	0
ENSDARG00000020435	asf1ba	52.0874	16.3756	19.1499	0.780678	58.6731	16.1001	33.0579	0.227845
ENSDARG00000087313	asf1ba	45.32	24.2649	37.5685	2.35518	47.2923	25.0185	24.3738	2.89842
ENSDARG00000043713	asf1bb	57.3371	16.6011	25.0107	12.923	12.2757	0.658692	42.0415	16.3121
ENSDARG00000070981	ash1l	28.2779	10.8933	4.42955	9.57937	7.51611	14.4255	22.5993	1.94103
ENSDARG00000060392	ash2l	11.3873	1.60613	65.1018	145.821	8.38449	75.0824	16.0617	81.9612
ENSDARG00000071637	ASIC1 (2 of 2)	0	0	2.86535	0	0	0	0	0
ENSDARG00000008329	asic1a	13.9008	17.4704	29.0525	25.8719	16.3109	14.3621	23.0375	18.3054
ENSDARG00000027512	asic1b	0	0	0	0	0	0	0	0
ENSDARG00000068245	asic1c	0	0	0	0	0	0	0	0
ENSDARG00000006849	asic2	0.257911	0.857155	1.76771	0.679825	1.03244	1.69925	1.26298	1.10252
ENSDARG00000025162	asic4a	0	0	0	0	0	0	0	0
ENSDARG00000004243	asic4b	0	0	0	0	0	0	0	0
ENSDARG00000077858	asip	0	0	0	0	0	0	0	0
ENSDARG00000033361	asl	0	0.217588	10.8078	4.83434	0	0	9.74697	0
ENSDARG00000075320	asmt	0	0	0	0	0	0	0	0
ENSDARG00000021433	asmtl	2.90133	6.01887	61.4502	10.1898	21.2548	2.57374	28.4564	0.0419006
ENSDARG00000018190	asna1	54.3308	58.514	22.8123	41.4846	62.8979	28.6072	26.1984	33.9461
ENSDARG00000016375	asns	10.7051	7.5798	20.8968	41.9104	52.9398	44.2155	13.932	36.2395
ENSDARG00000000540	asnsd1	1.96474	23.9094	24.0658	43.3638	3.28158	1.8266	0.0943071	8.20521
ENSDARG00000005154	aspa	0	0	0.111334	0	0	0	0	0
ENSDARG00000038297	aspdh	0	0	0	0	0	0	0	0
ENSDARG00000052942	aspg	42.799	0.0238251	1.84959	0	0	10.9691	0	0
ENSDARG00000055945	asph	0.652686	488.108	128.956	147.591	167.464	105.596	179.249	535.318
ENSDARG00000078703	ASPH	0.0486214	11.8389	4.29221	13.0413	2.48609	4.89201	0	45.4971
ENSDARG00000075813	asphd1	0	0	0	0	0	0	0	0
ENSDARG00000059629	asphd2	0	0.248012	25.2692	16.5042	82.1991	0.430908	27.366	1.59464
ENSDARG00000071442	aspm	17.6129	3.9512	2.14507	5.57315	0.0249388	1.22397	27.7285	6.8178
ENSDARG00000002192	aspn	0	0	0.0697039	0	0	0	0	0
ENSDARG00000090657	aspscr1	36.5426	18.0984	52.379	18.9622	32.6041	4.70492	63.337	23.4251
ENSDARG00000089727	aspscr1	57.1769	30.2491	100.409	48.7119	35.2167	7.20415	124.653	38.206
ENSDARG00000021681	asrgl1	44.531	0	11.0851	0	0	0	0	0
ENSDARG00000032564	ass1	0	14.0058	26.7686	0	0	0	102.606	0
ENSDARG00000070132	aste1	1.93634	1.23423	3.7551	1.15177	0.600753	3.57246	7.20792	5.68252
ENSDARG00000068323	astn1	0	26.9987	0	0.907321	0	0	0	0
ENSDARG00000011764	asun	7.1934	12.4402	33.3769	0	91.1222	0.0631545	27.5283	24.5306
ENSDARG00000036956	asxl1	0.651406	17.9907	1.1286	49.6604	23.4896	30.5914	23.2579	16.1406
ENSDARG00000076501	ASXL2	0	6.61608	0	0.268347	4.38165	0	0.0592234	9.88618
ENSDARG00000004823	asz1	0	0	0	0	0	0	0	0
ENSDARG00000023267	atad1a	0	2.3469	0.548211	16.4525	1.77094	2.777	0	0.177846
ENSDARG00000056609	atad1b	118.55	11.8736	4.88551	16.0229	53.1127	44.2143	19.4884	5.90884
ENSDARG00000076590	ATAD2	37.636	20.8597	22.2658	23.5581	20.8555	52.2355	9.57156	11.0974
ENSDARG00000060537	atad2b	11.9767	8.54749	24.6776	65.384	27.6554	15.6084	12.2764	2.59932
ENSDARG00000086848	atad3b	126.612	9.84295	6.02309	60.6773	0	0	33.467	11.9166
ENSDARG00000070568	atad5a	13.4141	17.3633	14.6809	3.09981	28.8929	3.61299	19.9548	5.42845
ENSDARG00000005974	atad5b	1.76653	0.0246133	0	0.834802	0	0	1.84928	9.88494
ENSDARG00000004472	atat1	0	1.10548	2.25591	14.1835	17.43	4.03874	16.5332	6.40708
ENSDARG00000071682	ATCAY (3 of 3)	0	0	1.23093	0	0	0	0	0
ENSDARG00000071678	atcaya	0.086262	0.193002	0.950821	0.490039	0.0744844	0	0.296157	0
ENSDARG00000059781	atcayb	0	0	0	0	0	0	0	0
ENSDARG00000088414	ate1	6.68464	0	12.4928	25.3647	0	2.09802	0	0
ENSDARG00000044301	atf1	1.77011	2.3099	22.8751	37.8368	71.1954	14.351	118.884	74.7816
ENSDARG00000023903	atf2	0	5.77582	0.142507	0	0	0	0	0
ENSDARG00000007823	atf3	20.4634	306.179	66.9369	90.7491	111.625	309.09	295.809	345.919
ENSDARG00000039515	atf4b1	1137.42	1228.89	635.567	970.244	1331.1	1061.73	1320.53	845.986
ENSDARG00000038141	atf4b2	357.444	667.011	557.376	793.47	829.048	783.18	753.351	455.541
ENSDARG00000068096	atf5a	3.75036	0	0.561807	0.254507	0	0	0	5.67377
ENSDARG00000077785	atf5b	0.11197	0	0	7.64141	31.02	6.29256	63.8201	0.0507031
ENSDARG00000012656	atf6	29.5115	125.567	75.9292	75.6881	113.846	91.7751	96.5733	140.19
ENSDARG00000069883	ATF6B	0	19.0471	0.0437375	0.159915	0	29.6913	0	3.96024
ENSDARG00000011298	atf7a	0	1.78604	0.392737	3.79285	9.66011	11.3292	12.4077	7.00639
ENSDARG00000055481	atf7b	0.832396	0	0.247847	2.66078	5.86524	0.221543	31.3564	0
ENSDARG00000069619	atf7ip	452.447	176.766	562.196	570.011	609.42	191.998	819.14	373.774
ENSDARG00000040149	atg10	3.45702	4.3311	8.2787	16.1233	12.9282	8.18909	26.2021	8.42936
ENSDARG00000069545	atg12	0	59.1039	49.3641	55.2515	68.1538	76.6444	26.9538	48.8312
ENSDARG00000036040	atg13	91.8354	0.459529	41.6078	22.8718	4.76538	27.4291	9.09929	43.8681
ENSDARG00000057430	atg16l1	10.8238	6.1561	6.02621	4.02807	63.8292	0.875738	19.834	70.1867
ENSDARG00000043238	atg16l2	0	0	0	0	0	0	0	0.586042
ENSDARG00000086191	ATG16L2 (1 of 2)	0	0	0	0	0	0	0	0
ENSDARG00000087010	ATG2A	0	0	6.32376	11.3791	196.424	1.00641	0	45.2996
ENSDARG00000014531	atg4a	0	0.801515	0.248844	6.81777	0.524314	5.32796	0	12.0496
ENSDARG00000052104	atg4b	4.00606	44.3021	59.2329	0.144065	0.0854313	5.31994	19.8229	3.75151
ENSDARG00000044373	atg4c	12.7591	13.1297	0.926789	1.46262	0.351265	10.6965	1.04645	23.4014
ENSDARG00000043548	ATG4D	0.0332614	0.0455088	3.27777	13.434	20.159	0.578306	0.612856	0.0330571
ENSDARG00000023396	atg5	54.5443	1.81963	18.9791	33.6672	28.8093	32.0992	17.3212	14.8273
ENSDARG00000078008	ATG7	0	0	0	0	0	0	30.0996	0
ENSDARG00000044551	atg9a	0.554394	0	4.33164	0	0	0.0253092	0	0
ENSDARG00000055292	atg9b	1.50157	0	7.28619	2.6589	45.837	14.3884	1.06424	15.7045
ENSDARG00000014311	athl1	0	0	0.153324	16.6484	0	22.4311	0	0
ENSDARG00000016706	atic	9.05187	5.61534	30.176	43.2784	0	39.8692	10.9976	4.94941
ENSDARG00000060481	atl1	0.083624	0	31.4499	6.21506	0	0	0	0
ENSDARG00000057719	atl2	59.6945	76.2622	1.46653	15.6048	45.2462	4.04087	31.7778	1.08868
ENSDARG00000068484	ATL2 (2 of 2)	0	1.25679	5.38578	2.81288	6.17159	18.6711	2.23914	0
ENSDARG00000004270	atl3	0	14.5436	0.845711	15.2061	57.8354	47.9744	20.5444	55.1902
ENSDARG00000063465	atm	0	0.434897	0.333948	0	13.1154	0	2.04951	0
ENSDARG00000002385	atm	5.6784	0	0.0128841	0.457897	2.30874	0.009379	0	3.22081
ENSDARG00000068601	atmin	0	2.44485	0	0	0	0	0	0
ENSDARG00000092067	atn1	0	0.0396539	0.245036	0.88055	0.037225	0.297631	0.0203694	0
ENSDARG00000055294	atoh1a	0	0	8.20318	0	0	0	0	0
ENSDARG00000033400	atoh1b	0	0	0	0	0	0	0	0
ENSDARG00000039602	atoh1c	0	0	0.774861	0	0	0	0	0
ENSDARG00000069552	atoh7	0	0	6.48364	0	0	0	0	0
ENSDARG00000037555	atoh8	0	0	15.9321	24.1335	8.50724	0.0476372	2.36293	0
ENSDARG00000087693	ATOX1	64.4526	15.9288	80.3739	60.4875	73.7172	93.9649	126.878	147.348
ENSDARG00000061039	atp10a	1.63271	2.11128	3.41324	3.96207	1.33433	0.667014	5.1691	2.08566
ENSDARG00000076230	ATP10A	0	0	1.27425	0	0	0	0	0
ENSDARG00000078887	atp10d	33.5452	4.4239	0	0.350393	4.69468	2.33603	7.27219	11.0604
ENSDARG00000008413	atp11a	1.48268	7.45919	2.27383	1.51239	0.618121	10.8101	5.2174	6.8663
ENSDARG00000036442	atp11c	0	0.0236655	17.5202	2.30826	30.7246	3.99376	3.69971	0
ENSDARG00000029931	atp13a	1.87583	27.9636	15.6735	17.495	4.93344	1.74235	38.8204	49.4734
ENSDARG00000061890	atp13a2	0	0	0.195897	0.222921	0.36946	0.155604	0.442105	0.855695
ENSDARG00000043018	ATP13A3	2.32582	0	54.3771	75.2152	0	0.501195	0	99.8494
ENSDARG00000002791	atp1a1	310.978	311.193	197.899	228.314	228.27	262.743	196.597	327.796
ENSDARG00000007739	atp1a1a.2	0	0	0.0294947	0	0	0	0	0.0477431
ENSDARG00000039131	atp1a1a.3	0	0.0327386	0.00982961	0	0.0603354	0	0	0
ENSDARG00000001870	atp1a1a.4	8.05889	16.9933	46.9544	17.3519	29.0743	23.566	22.4448	12.9286
ENSDARG00000040252	atp1a1a.5	0.0452826	0.0237766	0.0216326	0.0247489	0	0.0926891	0	0
ENSDARG00000019856	atp1a1b	0	0	4.09854	0	0	0	0	0
ENSDARG00000010472	atp1a2a	1.93367	3.84396	3.76891	3.15565	4.95829	3.48141	3.92084	2.66459
ENSDARG00000018259	atp1a3a	0	0.282411	0.451097	0.45132	14.9228	0	0.0274217	7.33588
ENSDARG00000036815	atp1a3b	0.127401	0.177888	4.4836	4.50091	4.22748	6.49022	0	9.52265
ENSDARG00000013144	atp1b1a	255.686	72.3496	384.346	1077.01	1274.59	885.862	459.816	116.205
ENSDARG00000076833	atp1b1b	0	0.963578	0.0133637	0	0	0.0799332	0	0
ENSDARG00000013605	atp1b2a	0.875979	39.2705	94.9256	117.259	50.3417	33.6056	99.22	29.2819
ENSDARG00000034424	atp1b2b	0	0.0400617	1.30943	0	0.158545	0	0	0
ENSDARG00000015790	atp1b3a	107.368	133.113	71.8092	74.1037	24.0832	39.4933	46.3348	10.8333
ENSDARG00000042837	atp1b3b	22.0192	11.2464	0.801754	0.315144	0	1.74802	0	23.3896
ENSDARG00000053262	atp1b4	0	0	0.516814	2.17544	0.83627	0.333352	10.0415	0
ENSDARG00000020574	atp2a1	1.35017	0.504726	3.54583	29.314	3.17195	19.0415	4.94645	1.12664
ENSDARG00000035458	atp2a1l	0	0	0.117068	0.0526368	0	0.0460048	0	0.125038
ENSDARG00000029439	atp2a2a	1.81288	65.7677	39.5339	14.3831	6.32367	28.1544	11.2153	0.992255
ENSDARG00000005122	atp2a2b	25.4334	11.4431	16.4029	11.6407	38.1234	5.4152	51.3541	25.0595
ENSDARG00000060978	atp2a3	4.9277	3.42983	0.870255	0.915682	0.568413	1.14247	7.79257	3.8007
ENSDARG00000012684	atp2b1a	446.198	49.8784	269.568	299.545	411.926	282.233	246.382	553.07
ENSDARG00000007788	atp2b1b	0	0	0.0410286	0	0	0	0	0
ENSDARG00000063433	atp2b2	0	0	0	0	0	0	0	0
ENSDARG00000043474	atp2b3a	0	0	0	0	0	0	0	0.314655
ENSDARG00000023445	atp2b3b	0	0	0.00622082	0	0	0	0	0
ENSDARG00000044902	atp2b4	0.0200992	37.174	42.9921	44.8946	39.1009	70.2853	27.8927	60.52
ENSDARG00000060197	atp2c1	30.3917	6.51271	0.999615	2.45231	61.6863	35.3064	7.64446	33.0735
ENSDARG00000010149	atp5a1	288.075	174.514	237.774	312.496	265.83	187.712	167.92	373.451
ENSDARG00000070083	ATP5B	1270.23	1014.82	507.68	754.303	672.899	644.706	571.116	656.958
ENSDARG00000045514	atp5c1	1142.65	312.15	322.403	294.155	558.322	170.228	710.531	551.289
ENSDARG00000019404	atp5d	390.401	208.232	262.839	152.237	195.799	157.457	204.742	168.876
ENSDARG00000095897	atp5e	718.577	187.047	352.17	328.314	196.354	154.088	125.809	513.869
ENSDARG00000011553	atp5f1	618.695	511.68	491.661	524.754	364.878	195.308	531.946	640.553
ENSDARG00000056008	atp5g1	416.238	115.138	366.716	306.665	395.731	270.603	384.985	499.571
ENSDARG00000017775	atp5g3a	185.69	120.548	186.173	105.565	121.92	133.699	176.898	163.778
ENSDARG00000009447	atp5g3b	1447.39	889.451	594.597	861.285	518.416	304.219	578.437	1151.69
ENSDARG00000025635	atp5h	596.448	278.572	530.656	347.031	211.796	208.699	197.767	285.248
ENSDARG00000078113	atp5ia	16.969	41.881	118.985	109.589	117.673	32.3627	124.432	30.8519
ENSDARG00000068940	atp5ib	364.359	242.895	261.979	192.594	148.223	275.216	295.179	406.017
ENSDARG00000014313	atp5j	239.195	142.089	209.821	216.597	132.041	134.052	117.928	262.439
ENSDARG00000089853	ATP5J (2 of 2)	0	0	0	45.6676	0	0	0	0
ENSDARG00000087461	ATP5J2	57.9701	1.58551	4.54149	2.67036	1.05813	2.84262	2.32298	2.32586
ENSDARG00000011841	atp5l	453.195	404.262	543.944	493.117	678.54	529.041	660.589	428.265
ENSDARG00000001788	atp5o	906.166	881.466	671.262	555.889	671.774	305.203	748.637	896.406
ENSDARG00000012072	atp5s	21.5249	11.366	0	0.121668	0	0	0	1.77798
ENSDARG00000096597	ATP5SL	74.0704	0	1.18612	0	17.2873	0.672252	0	0
ENSDARG00000041417	atp6ap1a	0.202256	5.71605	9.13646	1.19192	5.27736	7.46036	4.0869	4.22743
ENSDARG00000037153	atp6ap1b	9.99032	16.2751	4.18652	115.489	40.2767	53.9396	12.3536	90.9797
ENSDARG00000090963	ATP6AP1L (1 of 2)	0	18.0308	0.190448	0	0	0	1.49917	0
ENSDARG00000091509	ATP6AP1L (2 of 2)	0	1.64846	0	0	0	0	0	0
ENSDARG00000008735	atp6ap2	33.9549	91.5324	58.7673	133.882	288.653	48.5497	159.011	497.278
ENSDARG00000020847	atp6v0a1a	37.8705	7.98012	5.70912	6.2397	27.8228	40.488	30.0369	8.3007
ENSDARG00000015174	atp6v0a1b	0	0	0.795343	0	0	0	0	0
ENSDARG00000035538	atp6v0a2a	0	0	0.65928	0	0	0	0	0
ENSDARG00000035565	atp6v0a2b	7.32235	22.5293	0.47177	9.21091	0	2.69144	48.9817	12.4557
ENSDARG00000031681	atp6v0b	32.3023	26.6399	37.487	27.5941	120.433	78.188	32.8215	309.221
ENSDARG00000057853	atp6v0ca	306.083	276.339	524.474	611.983	626.729	462.262	327.921	1463.62
ENSDARG00000036577	atp6v0cb	23.7436	11.3512	5.19648	2.60976	36.2899	28.9623	16.4547	0
ENSDARG00000069090	atp6v0d1	24.6281	5.33096	12.0069	19.4565	37.6237	23.0389	17.9605	91.8748
ENSDARG00000034534	atp6v1aa	26.3582	107.118	77.8904	101.876	42.917	8.13091	41.8318	208.269
ENSDARG00000076318	atp6v1ab	8.23881	31.8487	45.2216	5.04328	0.456054	0.1389	10.4051	310.746
ENSDARG00000043465	atp6v1b2	0	2.21584	6.96642	2.61211	0	0	0	10.5325
ENSDARG00000013443	atp6v1ba	81.9427	28.2137	34.2936	36.4785	247.767	128.423	6.74613	307.396
ENSDARG00000023967	atp6v1c1a	41.3335	5.48079	46.9498	65.3584	105.512	56.091	47.6465	290.274
ENSDARG00000035880	atp6v1c1b	16.3543	0.0893327	23.3913	7.43267	99.2653	67.2009	0	82.5619
ENSDARG00000070440	ATP6V1C2	0	0	0	0	0	0	0	0
ENSDARG00000011175	atp6v1d	13.5893	22.5534	18.0794	50.2933	3.48498	7.9405	8.98627	44.6594
ENSDARG00000003635	atp6v1e1a	0	46.4112	56.203	0	0	32.9904	0	24.2372
ENSDARG00000030694	atp6v1e1b	32.6709	21.7497	118.961	86.4326	68.0711	58.24	98.316	415.573
ENSDARG00000045543	atp6v1f	0.601456	0	23.7667	16.5478	0	16.0602	47.007	109.7
ENSDARG00000022315	atp6v1g1	44.6931	47.6599	81.476	152.764	57.0776	82.9623	41.8165	1066.73
ENSDARG00000006370	atp6v1h	23.089	26.0525	10.4858	15.3783	101.283	34.3075	77.7277	121.778
ENSDARG00000003699	atp7a	0.0949416	4.81538	7.35311	1.857	1.41688	0.41581	0	18.716
ENSDARG00000063001	atp8a1	3.07524	0	7.14425	13.9235	0	0.131415	0	9.78985
ENSDARG00000077492	atp8a2	0	0	0	0.152851	0	0	0	0
ENSDARG00000060980	atp8b1	0.228408	4.48591	0.124384	10.1974	0.361138	1.17423	1.33876	0.289027
ENSDARG00000079259	atp8b2	3.24381	0.68085	0.397799	0.740989	0.604782	0.537316	0.280208	2.07684
ENSDARG00000042285	atp8b3	0	0	0.00438718	0	0	0	0	0
ENSDARG00000079453	ATP8B4	0	0	0.0231023	0	0	0	0	0
ENSDARG00000062040	atp8b5a	0	44.618	21.981	6.42098	0	14.9535	0.411983	0.889677
ENSDARG00000079235	atp8b5b	0	0	0	0	0	0	0	0
ENSDARG00000088925	ATP9A	0	0.233409	0.731005	0.431424	0.0632369	0.513111	3.19928	0.201078
ENSDARG00000062521	atp9b	0.0467172	0.199408	0.447622	1.88234	0.463394	0.923244	0.276658	1.11982
ENSDARG00000042799	atpaf1	71.3671	14.0458	48.7223	32.2568	8.14387	46.2513	30.5539	26.231
ENSDARG00000056270	atpaf2	77.0037	43.2992	9.61024	19.4872	33.5936	12.4338	0	5.28256
ENSDARG00000042839	atpbd4	36.4982	4.35328	0.986339	44.2387	7.94711	0.0647475	8.65056	7.36629
ENSDARG00000067975	atpif1a	645.147	405.212	333.948	236.85	251.774	180.52	219.009	421.299
ENSDARG00000044092	atpif1b	416.779	194.119	221.938	255.339	194.929	219.265	74.9397	603.728
ENSDARG00000039642	atpv0e1	275.942	126.727	16.936	193.678	427.387	127.542	190.217	435.021
ENSDARG00000059057	atpv0e2	0	0	8.01834	4.43253	0	2.0576	0	0
ENSDARG00000079625	atr	0	0	0.0907461	3.03964	0	0.0766448	0	4.69965
ENSDARG00000043388	atraid	0	0	0	0	66.5771	0	22.8366	5.50155
ENSDARG00000063076	atrip	0	0.162377	0.0133621	40.2013	0	4.05055	5.66363	0.292011
ENSDARG00000062164	atrn	0	2.2949	5.21943	1.45386	9.67453	0.327614	0.740317	1.66615
ENSDARG00000077188	atrnl1a	0.534439	0.507378	1.78052	1.84091	0.523257	0.966565	1.1478	1.1116
ENSDARG00000006420	atrnl1b	0.216584	1.11522	9.96975	0.695837	0.018979	0.0318983	2.04904	27.0653
ENSDARG00000042236	atrx	25.625	35.2485	95.456	69.0597	167.797	90.1162	71.525	32.0942
ENSDARG00000008439	atxn10	40.2966	13.634	0.807523	0	0	0.0377251	4.38866	7.57653
ENSDARG00000061687	atxn1a	0	0	0	0	0	0	0	0.18391
ENSDARG00000060862	atxn1b	0.362722	0.952916	7.79159	1.261	0.75879	0.172322	0.207064	0.60771
ENSDARG00000086977	ATXN1L	0	0.0439347	0	4.0606	0.061153	0.0912755	0	0
ENSDARG00000052897	atxn2	1.4347	3.07834	4.13788	1.13394	0.235962	0.350245	0.0319801	1.36178
ENSDARG00000011597	atxn2l	48.7222	28.0774	29.2968	23.5866	11.7004	22.1807	16.3051	63.5905
ENSDARG00000009264	ATXN3L	17.1789	0	1.54056	0	0.373719	0.994695	0	27.0931
ENSDARG00000074804	ATXN7	0.0463324	4.09723	3.74568	5.79668	0.496399	2.03524	1.02928	1.1142
ENSDARG00000089860	ATXN7L1	0	0.324665	0	0	0	0	0	0
ENSDARG00000055300	atxn7l2a	0.327484	51.5626	28.7037	69.1936	40.5883	46.7613	38.1582	1.11867
ENSDARG00000056268	atxn7l2b	0	0	1.33997	11.2613	4.78554	1.00144	10.3777	0
ENSDARG00000029331	atxn7l3	1.38907	3.05182	0.0310891	5.96367	0	0.657184	23.4824	9.04836
ENSDARG00000042975	auh	36.3559	75.5083	15.1045	8.61811	51.4271	45.5706	30.5726	19.3797
ENSDARG00000092609	aup1	52.4118	76.9705	22.4371	11.4069	16.4245	37.4464	71.5746	57.7652
ENSDARG00000012485	aurka	117.833	59.2485	52.0193	16.4279	112.439	36.9646	271.485	8.00145
ENSDARG00000074985	aurkaip1	204.536	20.9218	33.6609	113.15	134.521	52.3047	81.193	62.8824
ENSDARG00000037640	aurkb	422.033	50.9969	124.535	29.3037	62.4805	16.0192	553.604	144.664
ENSDARG00000056427	auts2	0.142643	1.10212	29.233	16.8515	53.6686	42.3879	4.9002	0.0190938
ENSDARG00000020946	AUTS2 (2 of 2)	0	0.679133	24.6194	0	0	0	0	0
ENSDARG00000002894	aven	14.0811	5.257	5.13933	19.1088	0.10021	20.5777	0.266441	12.475
ENSDARG00000059342	avil	0	0	0.0325021	0	0.304007	0	0	0
ENSDARG00000055538	AVL9	5.93848	9.32075	5.50072	28.3925	0.497881	67.8607	40.9858	19.8107
ENSDARG00000058567	avp	0	0	0	0	0	0	0	0
[truncated: 25,933 more rows]
